# Supplementary material for: Natural and anthropogenic carbon input affect microbial activity in salt marsh sediment
Source: Front Microbiol. 2023 Sep 7;14:1235906. doi: 10.3389/fmicb.2023.1235906 (PMC10512730; doi:10.3389/fmicb.2023.1235906)
Supplement: Supplementary file 1 [file Data_Sheet_1.CSV]

Data Sheet S1. A list of the most abundant family level taxa for each sequenced sample; sequences that were not able to be classified to the family level were assigned to the next highest resolution taxonomic category.
Treatment A, Horizon 1			Treatment A, Horizon 2			Treatment A, Horizon 3			Treatment A, Horizon 4			Treatment A, Horizon 5			Treatment B, Horizon 1, Active Subset			Treatment B, Horizon 1, Inactive Subset			Treatment B, Horizon 2, Active Subset			Treatment B, Horizon 2, Inactive Subset			Treatment B, Horizon 3, Active Subset			Treatment B, Horizon 3, Inactive Subset			Treatment B, Horizon 4, Active Subset			Treatment B, Horizon 4, Inactive Subset			Treatment B, Horizon 5, Active Subset			Treatment B, Horizon 5, Inactive Subset			Treatment C, Horizon 1, Active Subset			Treatment C, Horizon 1, Inactive Subset
Classification	Taxonomic Level	Relative Abundance	Classification	Taxonomic Level	Relative Abundance	Classification	Taxonomic Level	Relative Abundance	Classification	Taxonomic Level	Relative Abundance	Classification	Taxonomic Level	Relative Abundance	Classification	Taxonomic Level	Relative Abundance	Classification	Taxonomic Level	Relative Abundance	Classification	Taxonomic Level	Relative Abundance	Classification	Taxonomic Level	Relative Abundance	Classification	Taxonomic Level	Relative Abundance	Classification	Taxonomic Level	Relative Abundance	Classification	Taxonomic Level	Relative Abundance	Classification	Taxonomic Level	Relative Abundance	Classification	Taxonomic Level	Relative Abundance	Classification	Taxonomic Level	Relative Abundance	Classification	Taxonomic Level	Relative Abundance	Classification	Taxonomic Level
WCHB1-41	Order	0.0863454618152739	WCHB1-41	Order	0.1063828102733	WCHB1-41	Order	0.170661521859978	WCHB1-41	Order	0.135307038001306	WCHB1-41	Order	0.134933484097003	Cyclobacteriaceae	Family	0.0833588164800198	Cyclobacteriaceae	Family	0.0938537119202541	Desulfobacteraceae	Family	0.155819426778275	WCHB1-41	Order	0.10468526612475	Desulfobacteraceae	Family	0.269106391479692	WCHB1-41	Order	0.149830438803823	Desulfobacteraceae	Family	0.182419641662046	WCHB1-41	Order	0.12991908373429	Streptococcaceae	Family	0.361033823874493	WCHB1-41	Order	0.121047211519682	Marinifilaceae	Family	0.42962221448468	Marinifilaceae	Family
Kiritimatiellaceae	Family	0.0837664934026389	Kiritimatiellaceae	Family	0.0479304557114355	Woesearchaeia	Class	0.0944295477584121	Woesearchaeia	Class	0.0983912412968444	Woesearchaeia	Class	0.0999837243766008	Desulfobacteraceae	Family	0.0704574569197074	Bacteroidetes_BD2-2	Family	0.0661971998524986	Desulfobulbaceae	Family	0.109388924009658	Rubritaleaceae	Family	0.0772108982476206	Desulfobulbaceae	Family	0.101297274350426	Woesearchaeia	Class	0.0501490083239133	WCHB1-41	Order	0.113821060481481	Woesearchaeia	Class	0.0808981433658629	Desulfobacteraceae	Family	0.180785089336596	Woesearchaeia	Class	0.0736137497558637	Fusobacteriaceae	Family	0.106009168987929	Bacteroidaceae	Family
Pseudomonadaceae	Family	0.0786085565773691	Desulfobulbaceae	Family	0.0471070716027488	Desulfobacteraceae	Family	0.060969229259998	Desulfobacteraceae	Family	0.0716096915627094	Desulfobacteraceae	Family	0.08483882849776	Bacteroidetes_BD2-2	Family	0.0529856605644861	WCHB1-41	Order	0.0555033485196331	WCHB1-41	Order	0.059233927170527	Saprospiraceae	Family	0.0632735590866386	WCHB1-41	Order	0.060506174226817	Saprospiraceae	Family	0.046346726955092	Woesearchaeia	Class	0.062154616899631	NA	NA	0.0445175378983518	WCHB1-41	Order	0.0475679662096477	Desulfobacteraceae	Family	0.0559205269792795	Family_XII	Family	0.0887592850510678	Anaeroplasmataceae	Family
Latescibacteria	Phylum	0.0577568972411036	Subgroup_6	Class	0.0457294866516769	NA	NA	0.0513635917726693	NA	NA	0.0689383210224141	NA	NA	0.0688801514489588	Rubritaleaceae	Family	0.0456217199057812	Cryomorphaceae	Family	0.0509117727526854	Saprospiraceae	Family	0.0510994493232693	Kiritimatiellaceae	Family	0.0453494546791389	NA	NA	0.0406662421495549	Rhodobacteraceae	Family	0.0439831466447436	Desulfobulbaceae	Family	0.0510354322427673	Kiritimatiellaceae	Family	0.0412555159884379	Desulfobulbaceae	Family	0.0359692936877745	NA	NA	0.0556897072140054	Anaeroplasmataceae	Family	0.0469112697307335	Vibrionaceae	Family
Rubritaleaceae	Family	0.0461015593762495	Woesearchaeia	Class	0.0353580137441809	Desulfobulbaceae	Family	0.0378584742160165	Desulfobulbaceae	Family	0.0474910318274719	Chromatiaceae	Family	0.0459058241033416	WCHB1-41	Order	0.0352659200793421	Rubritaleaceae	Family	0.0476286771265776	Spirochaetaceae	Family	0.0299482836099411	Chromatiaceae	Family	0.0363710632735591	Woesearchaeia	Class	0.0383688554269518	NA	NA	0.0423389168636317	NA	NA	0.0506625619060367	Desulfobacteraceae	Family	0.035936608040884	Marinifilaceae	Family	0.0356675941135061	Kiritimatiellaceae	Family	0.0298378935033114	Clostridiaceae_1	Family	0.0353339716805942	Arcobacteraceae	Family
Rhodobacteraceae	Family	0.0445421831267493	Chromatiaceae	Family	0.0344158723121259	Kiritimatiellaceae	Family	0.0363052221967889	Kiritimatiellaceae	Family	0.0452436883570647	Kiritimatiellaceae	Family	0.0332108378519604	Desulfobulbaceae	Family	0.03458820612422	Flavobacteriaceae	Family	0.042965729715584	Rubritaleaceae	Family	0.0286610862726878	Woesearchaeia	Class	0.0324823332380213	Pseudomonadaceae	Family	0.0213756851581326	Rubritaleaceae	Family	0.036995170075018	Spirochaetaceae	Family	0.0352983918771631	Pirellulaceae	Family	0.026966047788621	Bacillaceae	Family	0.028661459555496	Anaerolineaceae	Family	0.0263223309245219	Bacteroidaceae	Family	0.0330344707520891	Flavobacteriaceae	Family
Halieaceae	Family	0.0357856857257097	NA	NA	0.0312015074262913	Chromatiaceae	Family	0.0286615872600634	Chromatiaceae	Family	0.0216847443540796	Desulfobulbaceae	Family	0.0311892341034273	Saprospiraceae	Family	0.0338526385387826	Saprospiraceae	Family	0.033830159277719	Kiritimatiellaceae	Family	0.0246547797673905	Rhodobacteraceae	Family	0.0299007393488828	Chromatiaceae	Family	0.0209511680463473	Halieaceae	Family	0.0275408488336245	Kiritimatiellaceae	Family	0.0236342428820009	Anaerolineaceae	Family	0.0232872119679959	Pseudomonadaceae	Family	0.0270859173343167	Lentimicrobiaceae	Family	0.0259672235933311	Vibrionaceae	Family	0.032033426183844	Celerinatantimonadaceae	Family
Puniceicoccaceae	Family	0.0351659336265494	Latescibacteria	Phylum	0.0309164898502074	Latescibacteria	Phylum	0.0267568097838527	Latescibacteria	Phylum	0.0196154922530254	Pirellulaceae	Family	0.0205158516005791	Cryomorphaceae	Family	0.03349725195256	Rhodobacteraceae	Family	0.0293337457028323	Woesearchaeia	Class	0.0242968018096928	Halieaceae	Family	0.0290837792573833	Pirellulaceae	Family	0.02088873905932	Kiritimatiellaceae	Family	0.0275408488336245	Pirellulaceae	Family	0.021674283419699	Saprospiraceae	Family	0.0212393871023278	Spirochaetaceae	Family	0.0269183064597231	Chromatiaceae	Family	0.0224960494309405	Flavobacteriaceae	Family	0.0226250580315692	Kiritimatiellaceae	Family
Unknown_Family	Family	0.0347061175529788	Desulfobacteraceae	Family	0.0264987174209076	Rhodobacteraceae	Family	0.0249746574670547	SG8-4	Family	0.0157653264584411	Anaerolineaceae	Family	0.0147851189405426	Spirochaetaceae	Family	0.0298690028513575	Kiritimatiellaceae	Family	0.0241830920575255	Latescibacteria	Phylum	0.0235579962374232	Unknown_Family	Family	0.0268207998039296	SBR1031	Order	0.0206764805034274	Flavobacteriaceae	Family	0.0241496249100812	Pla4_lineage	Class	0.0204600646308584	Thermoanaerobaculaceae	Family	0.0211850200704959	Moraxellaceae	Family	0.0202473936509001	Bacteroidetes_BD2-2	Family	0.0205784698425099	Kiritimatiellaceae	Family	0.0199410979572888	Family_XII	Family
Chromatiaceae	Family	0.0312874850059976	Sphingomonadaceae	Family	0.0264353801817779	Pirellulaceae	Family	0.0237320558516726	Thermoanaerobaculaceae	Family	0.0146628560767319	Omnitrophicaeota	Phylum	0.0146737594120217	Latescibacteria	Phylum	0.027910244224968	Latescibacteria	Phylum	0.0236953858232124	NA	NA	0.020229562886064	Cryomorphaceae	Family	0.0206364119112781	Spirochaetaceae	Family	0.0191781848147732	Chromatiaceae	Family	0.0239440961874422	Anaerolineaceae	Family	0.0187200030594489	Latescibacteria	Phylum	0.020614166236261	PB19	Order	0.0150179343635815	Saprospiraceae	Family	0.0181637399904121	Desulfobulbaceae	Family	0.0174747562674095	Halieaceae	Family
Woesearchaeia	Class	0.0312874850059976	Rhodobacteraceae	Family	0.0263087057035184	SG8-4	Family	0.0163990713187927	Rhodobacteraceae	Family	0.0143490760450147	Rhodobacteraceae	Family	0.0138342798893258	Lentimicrobiaceae	Family	0.0269184677052771	Nitrincolaceae	Family	0.0232909465069528	Rhodobacteraceae	Family	0.0192165614313025	Latescibacteria	Phylum	0.0193211061639639	Saprospiraceae	Family	0.0155573035671923	Bacteroidetes_BD2-2	Family	0.0232247456582057	Fusobacteriaceae	Family	0.0164445379276058	Desulfobulbaceae	Family	0.0188200541858084	Fusobacteriaceae	Family	0.0143474908652073	Pirellulaceae	Family	0.0175334244775483	Arcobacteraceae	Family	0.0143845752089137	Pirellulaceae	Family
Desulfobulbaceae	Family	0.0295681727309076	Rubritaleaceae	Family	0.0233476897742027	AKAU3564_sediment_group	Family	0.0149847944802328	Pirellulaceae	Family	0.0140776987202863	Latescibacteria	Phylum	0.0135687302443913	Flavobacteriaceae	Family	0.0243067895367577	Chitinophagales	Order	0.0232790512329452	Chromatiaceae	Family	0.0173276564630254	Pirellulaceae	Family	0.0177198643846248	Desulfarculaceae	Family	0.0152077012398397	Desulfobacteraceae	Family	0.0221971020450108	Saprospiraceae	Family	0.0159951813679561	Chromatiaceae	Family	0.0170350033073278	NA	NA	0.013576480842077	Thermoanaerobaculaceae	Family	0.017506791427709	Rubritaleaceae	Family	0.0130425951717734	WCHB1-41	Order
Microbacteriaceae	Family	0.0273690523790484	Halieaceae	Family	0.0186369826139279	Halieaceae	Family	0.014780419214545	AKAU3564_sediment_group	Family	0.0132635667461011	Thermoanaerobaculaceae	Family	0.0129948003666298	Rhodobacteraceae	Family	0.0230422744741518	Puniceicoccaceae	Family	0.022827030820655	Thermoanaerobaculaceae	Family	0.0170382274759507	NA	NA	0.0177198643846248	Kiritimatiellaceae	Family	0.0134971469952929	Christensenellaceae	Family	0.0193196999280649	Latescibacteria	Phylum	0.0157561619213339	Bacteroidetes_BD2-2	Family	0.0152137077409592	Deltaproteobacteria	Class	0.00683852368341658	Latescibacteria	Phylum	0.0174446476447506	Rhodobacteraceae	Family	0.012172121634169	Rhodobacteraceae	Family
Flavobacteriaceae	Family	0.0230907636945222	Pirellulaceae	Family	0.0177581784210026	Pla4_lineage	Class	0.0147150191295249	Planctomycetes	Phylum	0.012407032064927	AKAU3564_sediment_group	Family	0.0126007589580175	Puniceicoccaceae	Family	0.0194470845902723	Halieaceae	Family	0.0189015903981348	Bacteroidetes_BD2-2	Family	0.0165736177861729	Bacteroidia	Class	0.01740124994894	Rhodobacteraceae	Family	0.0126605985691276	Cryomorphaceae	Family	0.01829205631487	SBR1031	Order	0.0145706254660879	Spirochaetaceae	Family	0.0150868513333515	Woesearchaeia	Class	0.00673795715866045	Spirochaetaceae	Family	0.0156957440386357	Lachnospiraceae	Family	0.011388695450325	Unknown_Family	Family
Pirellulaceae	Family	0.0224710115953619	Burkholderiaceae	Family	0.0170139658612281	Rubritaleaceae	Family	0.0139629181517936	Bacteriovoracaceae	Family	0.0123900709821315	Planctomycetes	Phylum	0.0123951721361327	Kiritimatiellaceae	Family	0.0182900119839663	Crocinitomicaceae	Family	0.0186042085479439	Pirellulaceae	Family	0.0160785418872293	Bacteroidetes_BD2-2	Family	0.0170499571095952	Latescibacteria	Phylum	0.0122485672547477	Pirellulaceae	Family	0.0166478265337581	Lentimicrobiaceae	Family	0.0131173872306251	Rubritaleaceae	Family	0.0148331385181359	Rhodobacteraceae	Family	0.0065368241091482	Omnitrophicaeota	Phylum	0.0153140036576055	WCHB1-41	Order	0.0103368732590529	Chitinophagales	Order
Desulfobacteraceae	Family	0.0217912834866054	SG8-4	Family	0.0161351616683029	Anaerolineaceae	Family	0.0132843922697099	Rubritaleaceae	Family	0.0123815904407337	Bacteriovoracaceae	Family	0.0112558784981883	Nitrincolaceae	Family	0.0179759494193975	Bacteriovoracaceae	Family	0.0169745560088977	Flavobacteriaceae	Family	0.0158119625570289	Flavobacteriaceae	Family	0.015579428944896	Pla4_lineage	Class	0.0112621892597171	Anaerolineaceae	Family	0.0158257116432021	Planctomycetes	Phylum	0.0128783677840029	AKAU3564_sediment_group	Family	0.0137820425693859	Family_XII	Family	0.00596694713553015	Prolixibacteraceae	Family	0.0143197031302711	Ruminococcaceae	Family	0.00739902506963788	Rubritaleaceae	Family
NA	NA	0.0197520991603359	Chitinophagaceae	Family	0.0148763340405992	Planctomycetes	Phylum	0.0128756417383343	Puniceicoccaceae	Family	0.010439546460646	Saprospiraceae	Family	0.0108618370895759	Chitinophagales	Order	0.0175131203768751	Marinilabiliaceae	Family	0.015785028608134	Lentimicrobiaceae	Family	0.0149208259389305	Cyclobacteriaceae	Family	0.0148850128671214	OM190	Class	0.0106378993894445	Desulfobulbaceae	Family	0.0156201829205631	Thermoanaerobaculaceae	Family	0.0112817178805668	Omnitrophicaeota	Phylum	0.0123866220857006	Pirellulaceae	Family	0.0053970701619121	Planctomycetes	Phylum	0.0136449992010085	Thermoanaerobaculaceae	Family	0.00545496750232126	Desulfobulbaceae	Family
Saprospiraceae	Family	0.0190723710515794	Unknown_Family	Family	0.0141954587199544	Bacteriovoracaceae	Family	0.0110689643896537	Omnitrophicaeota	Phylum	0.0103462605052707	Pla4_lineage	Class	0.0103221716821285	Bdellovibrionaceae	Family	0.0173147650729369	Woesearchaeia	Class	0.0149761499756147	Halieaceae	Family	0.0130395375229449	Thermoanaerobaculaceae	Family	0.0145337200277766	Bacteroidales	Order	0.00981383676068472	Unknown_Family	Family	0.0151063611139657	Desulfarculaceae	Family	0.0103160793162132	Rhodobacteraceae	Family	0.0118610741113256	Anaerolineaceae	Family	0.00533002581207469	Desulfobulbaceae	Family	0.012615187940555	Saprospiraceae	Family	0.00486014391829155	Thermoanaerobaculaceae	Family
Bacteriovoracaceae	Family	0.0129748100759696	Puniceicoccaceae	Family	0.0124695189536688	Pseudomonadaceae	Family	0.00982636277427161	Halieaceae	Family	0.00923530958216373	Halieaceae	Family	0.00933706816059757	Woesearchaeia	Class	0.0154965081201703	Bacteroidia	Class	0.0145479201113398	Pla4_lineage	Class	0.0126587099083729	Bacteriovoracaceae	Family	0.0140108655692169	Rubritaleaceae	Family	0.00862768600716685	AKAU3564_sediment_group	Family	0.0146953036686877	Bacteroidetes_BD2-2	Family	0.00999101286880701	Prolixibacteraceae	Family	0.0111996085573708	Xanthomonadaceae	Family	0.00519593711239985	Bacteroidales	Order	0.0124465119582394	Desulfobacteraceae	Family	0.00379381383472609	Marinomonadaceae	Family
OM190	Class	0.0110755697720912	Bacteriovoracaceae	Family	0.0118203122525889	vadinHA49	Class	0.00947483731728851	Anaerolineaceae	Family	0.00884520467786663	SG8-4	Family	0.00906295239808462	Marinilabiliaceae	Family	0.0154551840985165	Pirellulaceae	Family	0.0134654501766448	SBR1031	Order	0.0123159650552581	Desulfobacteraceae	Family	0.013961847963727	Lentimicrobiaceae	Family	0.00802836773170519	SG8-4	Family	0.0134621313328538	AKAU3564_sediment_group	Family	0.00855689618907394	Lentimicrobiaceae	Family	0.0104747147996122	Thermaceae	Family	0.00496128188796889	Flavobacteriaceae	Family	0.0120470162106497	NA	NA	0.00374303621169916	Clostridiaceae_1	Family
Phycisphaeraceae	Family	0.00991603358656537	Flavobacteriaceae	Family	0.0106406561737974	Desulfarculaceae	Family	0.00920506196658056	Lineage_IIb	Class	0.00868407439130914	Omnitrophaceae	Family	0.00900298957503491	Crocinitomicaceae	Family	0.0149510310343403	Unknown_Family	Family	0.0133821832585914	Bdellovibrionaceae	Family	0.0110211511657133	Prolixibacteraceae	Family	0.013912830358237	Fusobacteriaceae	Family	0.00767876540435255	Latescibacteria	Phylum	0.0112013153838249	Rubritaleaceae	Family	0.00855689618907394	Desulfarculaceae	Family	0.0103750419079204	P3OB-42	Family	0.00486071536321277	Ignavibacteriales	Order	0.00972994087462936	Halieaceae	Family	0.00336583101207057	Cryomorphaceae	Family
Sandaracinaceae	Family	0.0095561775289884	Sandaracinaceae	Family	0.0097381005161985	Thermoanaerobaculaceae	Family	0.00874726137143978	FCPU426	Phylum	0.00821764461443219	LD1-PA32	Class	0.00866891098947224	Thermoanaerobaculaceae	Family	0.014686557295756	Pseudohongiellaceae	Family	0.0131680683264539	OM190	Class	0.0109449856427989	Lentimicrobiaceae	Family	0.0134144847024223	ST-12K33	Family	0.00767876540435255	Prolixibacteraceae	Family	0.0112013153838249	Omnitrophicaeota	Phylum	0.00792588484999139	Flavobacteriaceae	Family	0.0101213290927049	Lentimicrobiaceae	Family	0.00469310448861922	Marinifilaceae	Family	0.00953463184247439	Pseudoalteromonadaceae	Family	0.00301038765088208	Spirochaetaceae	Family
SG8-4	Family	0.00841663334666133	Solibacteraceae_(Subgroup_3)	Family	0.00941349716565855	Puniceicoccaceae	Family	0.00869003629704719	Pla4_lineage	Class	0.00810739757626127	P3OB-42	Family	0.00860894816642253	NA	NA	0.0141328154055953	Prolixibacteraceae	Family	0.0127755242842019	Cyclobacteriaceae	Family	0.0109145194336332	Puniceicoccaceae	Family	0.0131448878722274	Thermoanaerobaculaceae	Family	0.00691713176262002	Thiotrichaceae	Family	0.0105847292159079	Lenti-02	Family	0.00776335162628831	Melioribacteraceae	Family	0.010021656201013	vadinHA49	Class	0.0046260601387818	Deltaproteobacteria	Class	0.00825624545018732	Leptotrichiaceae	Family	0.00300313370473538	Shewanellaceae	Family
Nitrincolaceae	Family	0.00829668132746901	Kiritimatiellae	Class	0.00938974570098489	Omnitrophicaeota	Phylum	0.00853471109512442	MidBa8	Family	0.00794626728970377	Desulfarculaceae	Family	0.0084290596972734	Bacteroidales	Order	0.0118021405843217	Lentimicrobiaceae	Family	0.0125019329820262	Puniceicoccaceae	Family	0.0109145194336332	Thiotrichaceae	Family	0.0109145868224337	Planctomycetes	Phylum	0.00672984480153825	Ruminococcaceae	Family	0.0102764361319494	Melioribacteraceae	Family	0.00679771306193472	Pla4_lineage	Class	0.00868060274915958	Desulfarculaceae	Family	0.0045925379638631	Pla4_lineage	Class	0.00800767031835372	Defluviitaleaceae	Family	0.00299587975858867	Saprospiraceae	Family
Woeseiaceae	Family	0.00787684926029588	Saprospiraceae	Family	0.00867720176077525	Proteobacteria	Phylum	0.00839573591445669	vadinHA49	Class	0.00791234512411272	MidBa8	Family	0.00813781169960339	Pseudohongiellaceae	Family	0.0117525517583371	Sandaracinaceae	Family	0.0113361961292778	Bacteriovoracaceae	Family	0.00834774131141797	Pseudomonadaceae	Family	0.0101221355336792	UASB-TL25	Family	0.00621792710791475	Oligosphaeraceae	Family	0.0101736717706299	Ignavibacteriales	Order	0.00663517983823164	Planctomycetes	Phylum	0.00851750165366389	Lenti-02	Family	0.00442492708926955	Thiotrichaceae	Family	0.00792777116883578	Rhodospirillaceae	Family	0.0028580547818013	Bacteroidetes_VC2.1_Bac22	Order
Pseudohongiellaceae	Family	0.00729708116753299	AKAU3564_sediment_group	Family	0.0078775691167622	Flavobacteriaceae	Family	0.00828946077629901	Sva0485	Order	0.00771729267196418	Kiritimatiellae	Class	0.00744395617574247	Halieaceae	Family	0.0108847473036076	Chromatiaceae	Family	0.0103250978386287	Fusobacteriaceae	Family	0.00818779371329774	Anaerolineaceae	Family	0.00969731628609942	Flavobacteriaceae	Family	0.00600566855202208	Ignavibacteriales	Order	0.00996814304799096	Christensenellaceae	Family	0.00640572116947435	Cryomorphaceae	Family	0.00839064524605613	Saprospiraceae	Family	0.00402266099024505	Cryomorphaceae	Family	0.00791001580227624	Family_XIII	Family	0.00284354688950789	Lachnospiraceae	Family
Thiotrichaceae	Family	0.00703718512594962	Lineage_IIb	Class	0.00775881179339393	Kiritimatiellae	Class	0.00792158529806089	Desulfarculaceae	Family	0.00725934343648499	Lentimicrobiaceae	Family	0.00730689829448599	Bacteroidia	Class	0.0108599528906153	NA	NA	0.00933779009599486	Anaerolineaceae	Family	0.00796691369684599	Bdellovibrionaceae	Family	0.00910910502021976	Microbacteriaceae	Family	0.0057934099961294	Nitrincolaceae	Family	0.00945432124139348	Puniceicoccaceae	Family	0.00557393349522917	Ignavibacteriales	Order	0.0082456664945044	Planctomycetes	Phylum	0.00398913881532634	Rhodobacteraceae	Family	0.00780348360291898	Sulfurospirillaceae	Family	0.00265494428969359	Fusobacteriaceae	Family
Bdellovibrionaceae	Family	0.00639744102359056	OM190	Class	0.00765588877980809	FCPU426	Phylum	0.00701415911840685	Christensenellaceae	Family	0.00718301856390512	Puniceicoccaceae	Family	0.00725550158901481	Bacteriovoracaceae	Family	0.0100252076532088	Bdellovibrionaceae	Family	0.00908798934183449	Phycisphaeraceae	Family	0.00625318943127204	Desulfobulbaceae	Family	0.00906008741472979	Anaerolineaceae	Family	0.00545629346618222	4572-13	Family	0.00883773507347652	Thiotrichaceae	Family	0.00556437271736428	Deltaproteobacteria	Class	0.00802819836717681	Calditrichaceae	Family	0.00372096141597667	Melioribacteraceae	Family	0.00749276468812699	Bacteroidetes_BD2-2	Family	0.00264769034354689	Rhodospirillales	Order
Thermaceae	Family	0.00591763294682127	Anaerolineaceae	Family	0.00730753396459448	MidBa8	Family	0.00679343383146398	P3OB-42	Family	0.0070049271945521	Deltaproteobacteria	Class	0.00677579900461714	Prolixibacteraceae	Family	0.00954584900202488	Desulfobacteraceae	Family	0.00846943509343738	Cryomorphaceae	Family	0.0062455728789806	OM190	Class	0.00892937380008987	AKAU3564_sediment_group	Family	0.00538137868174951	Puniceicoccaceae	Family	0.00781009146028157	LD1-PA32	Class	0.00552612960590474	Sva0485	Order	0.00802819836717681	Cyclobacteriaceae	Family	0.00372096141597667	LD1-PA32	Class	0.0073951101720495	Chitinophagales	Order	0.00258240482822656	Cyclobacteriaceae	Family
Anaerolineaceae	Family	0.00585765693722511	Pseudomonadaceae	Family	0.00729169965481205	4572-13	Family	0.00677708381020895	Spirochaetaceae	Family	0.00669114716283488	Rubritaleaceae	Family	0.00656164606515389	Bacteroidetes_VC2.1_Bac22	Order	0.00871110376461837	Micavibrionaceae	Family	0.00802930995515482	Thiotrichaceae	Family	0.00621510666981484	Sandaracinaceae	Family	0.00839834974061517	Vibrionaceae	Family	0.0047945462036933	L21-RPul-D3	Family	0.00719350529236461	OM190	Class	0.00515325926917414	Halieaceae	Family	0.00737579398519404	Latescibacteraceae	Family	0.00372096141597667	P3OB-42	Family	0.00726194492285293	Prolixibacteraceae	Family	0.00217618384401114	JGI_0000069-P22	Order
AKAU3564_sediment_group	Family	0.00561775289884046	Thermoanaerobaculaceae	Family	0.00671374734775311	OM190	Class	0.00640920833197083	Hydrogenedensaceae	Family	0.00653001687627738	Pseudomonadaceae	Family	0.00651024935968271	Thiotrichaceae	Family	0.0076366792016199	DEV007	Family	0.0069230494724446	Crocinitomicaceae	Family	0.00613894114690044	SG8-4	Family	0.00839018013970018	Bacteroidetes_BD2-2	Family	0.00475708881147695	Thermoanaerobaculaceae	Family	0.00678244784708663	Subgroup_22	Class	0.00497160448974128	FCPU426	Phylum	0.00713114234195051	Nodosilineaceae	Family	0.00365391706613925	Bacteriovoracaceae	Family	0.0072086788231743	JGI_0000069-P22	Order	0.00211815227483751	Lentimicrobiaceae	Family
Bacteroidetes_BD2-2	Family	0.00521791283486605	Pla4_lineage	Class	0.00668207872818824	Ruminococcaceae	Family	0.00636015826820575	4572-13	Family	0.00647065308649304	Ruminococcaceae	Family	0.006450286536633	BD2-11_terrestrial_group	Class	0.0068019339642134	Thiotrichaceae	Family	0.00613796138794057	Bacteroidia	Class	0.00600945975794597	Nitrincolaceae	Family	0.0071320615987909	Deltaproteobacteria	Class	0.00468217402704424	Planctomycetes	Phylum	0.00667968348576714	Calditrichaceae	Family	0.00478038893244354	MidBa8	Family	0.00706771413814663	Bacteroidaceae	Family	0.00328517314203346	Calditrichaceae	Family	0.00708439125725751	Pirellulaceae	Family	0.00208188254410399	Chromatiaceae	Family
Sva0485	Order	0.00481807277089164	Blastocatellaceae	Family	0.00645248123634291	Saprospiraceae	Family	0.00611490794938033	Unknown_Family	Family	0.00646217254509528	Hydrogenedensaceae	Family	0.00612477406864887	Rhodopirillaceae	Family	0.00655398983429067	Magnetospiraceae	Family	0.00582868426374201	Bacteroidales	Order	0.00559054938191678	Crocinitomicaceae	Family	0.00691148237408603	Gammaproteobacteria	Class	0.00466968822963879	Marinifilaceae	Family	0.00616586167916966	FCPU426	Phylum	0.0046656595980649	Puniceicoccaceae	Family	0.00690461304265094	Microbacteriaceae	Family	0.00325165096711475	Subgroup_22	Class	0.00680030539230482	Clostridiales_Incertae_Sedis	Family	0.00203110492107707	Carnobacteriaceae	Family
Thermoanaerobaculaceae	Family	0.00479808076769292	Herpetosiphonaceae	Family	0.00581119169015423	Lentimicrobiaceae	Family	0.00593505771557503	Proteobacteria	Phylum	0.00613991197198029	UASB-TL25	Family	0.00610764183349181	Micavibrionaceae	Family	0.00648787139964461	Bacteroidetes_VC2.1_Bac22	Order	0.00580489371572674	Pseudohongiellaceae	Family	0.00502692451235024	Pseudohongiellaceae	Family	0.00665005514480618	Omnitrophicaeota	Phylum	0.00459477344520608	Melioribacteraceae	Family	0.00606309731785017	Deltaproteobacteria	Class	0.0045126871522267	Thiotrichaceae	Family	0.00685930718279102	Omnitrophicaeota	Phylum	0.00318460661727733	Sva0485	Order	0.00671152855950711	Cryomorphaceae	Family	0.00198758124419684	Puniceicoccaceae	Family
Bacteroidia	Class	0.00451819272291084	Subgroup_7	Order	0.00505114482059727	Sva0485	Order	0.00588600765180995	Saprospiraceae	Family	0.00602966493380937	Fibrobacterales	Order	0.00550801360299471	OM190	Class	0.00645481218232158	Salinivirgaceae	Family	0.00572162679767328	Sandaracinaceae	Family	0.00499645830318448	Oligosphaeraceae	Family	0.00615987908990646	Ruminococcaceae	Family	0.00453234445817882	vadinHA49	Class	0.00606309731785017	Flavobacteriaceae	Family	0.00449356559649693	Proteobacteria	Phylum	0.00672338960321128	Aminicenantales	Order	0.00311756226743991	SG8-4	Family	0.00648958647751283	Desulfovibrionaceae	Family	0.00186426415970288	NA	NA
Desulfarculaceae	Family	0.00441823270691723	UASB-TL25	Family	0.00497197327168509	SAR324_clade(Marine_group_B)	Order	0.00577155750302475	Sandaracinaceae	Family	0.00586005410585412	Proteobacteria	Phylum	0.00548231525025913	Chromatiaceae	Family	0.0061407496177528	Gammaproteobacteria	Class	0.00569783624965801	Prolixibacteraceae	Family	0.00480604449589849	AKAU3564_sediment_group	Family	0.00613537028716147	Lenti-02	Family	0.00438251488931341	P3OB-42	Family	0.00596033295653067	Proteobacteria	Phylum	0.00409201292617167	Sandaracinaceae	Family	0.00667808374335137	Prolixibacteraceae	Family	0.00305051791760249	Proteobacteria	Phylum	0.00630315512863763	AKAU3564_sediment_group	Family	0.00174094707520891	AKAU3564_sediment_group	Family
Ignavibacteriales	Order	0.00425829668132747	Proteobacteria	Phylum	0.00473445862494854	Hydrogenedensaceae	Family	0.0047905562277231	Deltaproteobacteria	Class	0.00548691028435255	vadinHA49	Class	0.00548231525025912	Sandaracinaceae	Family	0.00603330716145295	Anaerolineaceae	Family	0.00544803549549764	Unknown_Family	Family	0.00462324724090393	Spirochaetaceae	Family	0.00594746946611658	Geminicoccaceae	Family	0.0043575432945025	Sulfurovaceae	Family	0.0055492755112527	Aegiribacteria	Phylum	0.00391991892460371	SG8-4	Family	0.00662371671151947	SBR1031	Order	0.00301699574268379	AKAU3564_sediment_group	Family	0.00590365938104792	Bacteroidetes_VC2.1_Bac22	Order	0.00168291550603528	Rhodospirillaceae	Family
Spirochaetaceae	Family	0.00393842463014794	Xanthomonadaceae	Family	0.00467903854071001	Bacteroidales	Order	0.00474150616395801	Ruminococcaceae	Family	0.00542754649456821	SBR1031	Order	0.00500261266586145	Gammaproteobacteria	Class	0.00589280548783008	Melioribacteraceae	Family	0.00532908275542127	Geminicoccaceae	Family	0.0045394651656981	DEV007	Family	0.00560434622768678	Eel-36e1D6	Family	0.0043076001048807	Spirochaetaceae	Family	0.0054465111499332	Marinifilaceae	Family	0.00391035814673882	vadinHA49	Class	0.00635188155235998	Enterobacteriaceae	Family	0.00284938486809024	FCPU426	Phylum	0.00588590401448838	Unknown_Family	Family	0.00149431290622098	Pseudoalteromonadaceae	Family
Prolixibacteraceae	Family	0.0038984406237505	Desulfarculaceae	Family	0.00464736992114514	Subgroup_22	Class	0.00468428108956542	Pla3_lineage	Class	0.00518161079403309	Sphingomonadaceae	Family	0.00499404654828292	Magnetospiraceae	Family	0.00583495185751477	Spirochaetaceae	Family	0.00509117727526854	Planctomycetes	Phylum	0.00451661550882378	Chitinophagales	Order	0.005220374984682	Melioribacteraceae	Family	0.00417025633342073	Sva0485	Order	0.00534374678861371	Chromatiaceae	Family	0.00390079736887393	Christensenellaceae	Family	0.00631563686447205	AKAU3564_sediment_group	Family	0.00278234051825282	Latescibacteraceae	Family	0.00578824949841089	Spirochaetaceae	Family	0.00142902739090065	Bacteriovoracaceae	Family
Micrococcaceae	Family	0.00363854458216713	Omnitrophicaeota	Phylum	0.00450486113310321	UASB-TL25	Family	0.00452078087701514	Flavobacteriaceae	Family	0.00511376646285099	Chlorobiaceae	Family	0.0047884597263982	Anaerolineaceae	Family	0.00543824124963841	Leptolyngbyaceae	Family	0.00499601508320744	Chitinophagales	Order	0.00409008858050315	Christensenellaceae	Family	0.00501613496180712	PB19	Order	0.00389556879050081	MSBL8	Family	0.00534374678861371	Oligosphaeraceae	Family	0.00383387192381972	Aegiribacteria	Phylum	0.00600755701742463	Flavobacteriaceae	Family	0.00278234051825282	Aegiribacteria	Phylum	0.00563732888265478	Acidaminococcaceae	Family	0.00141451949860724	Bacteroidales	Order
Kiritimatiellae	Class	0.00351859256297481	vadinHA49	Class	0.00450486113310321	Ignavibacteriales	Order	0.00415290539877702	Kiritimatiellae	Class	0.00488479184511139	Parcubacteria	Class	0.00454004231662084	Balneolaceae	Family	0.00500020662010827	MidBa8	Family	0.00497222453519217	Rhodopirillaceae	Family	0.00396060719154867	Oligoflexaceae	Family	0.00478738613618725	SG8-4	Family	0.00373325342422994	Bacteroidia	Class	0.00524098242729421	Latescibacteraceae	Family	0.00382431114595483	WCHB1-81	Class	0.00593506764164877	Anaeroplasmataceae	Family	0.00261472964365928	MidBa8	Family	0.00558406278297615	Bdellovibrionaceae	Family	0.0013274721448468	Bacteroidetes_BD2-2	Family
Oligosphaeraceae	Family	0.00345861655337865	KD4-96	Class	0.00447319251353833	Microbacteriaceae	Family	0.00409568032438442	Parcubacteria	Class	0.00479998643113376	Subgroup_22	Class	0.00448007949357113	Unknown_Family	Family	0.00466961444687797	Thermoanaerobaculaceae	Family	0.00497222453519217	CH2b56	Order	0.00383874235488564	Pla4_lineage	Class	0.00459948531514236	Sphingobacteriales	Order	0.00370828182941904	Rhizobiaceae	Family	0.00524098242729421	Rhodobacteraceae	Family	0.00381475036808995	Subgroup_22	Class	0.00589882295376084	SS1-B-02-17	Order	0.00244711876906574	Rubritaleaceae	Family	0.00533548765114256	Chromatiaceae	Family	0.00130571030640669	Weeksellaceae	Family
Crocinitomicaceae	Family	0.00337864854058377	Chthoniobacteraceae	Family	0.00444944104886468	Parcubacteria	Class	0.00407115529250188	Phycisphaeraceae	Family	0.00453708964780312	SAR324_clade(Marine_group_B)	Order	0.00442011667052142	Pirellulaceae	Family	0.00462829042522418	Christensenellaceae	Family	0.00484137652110816	Omnitrophicaeota	Phylum	0.00377019338426268	Rhizobiaceae	Family	0.00457497651239737	Ardenticatenales	Order	0.00363336704498633	Microbacteriaceae	Family	0.00513821806597472	MidBa8	Family	0.00365221714438687	Hydrogenedensaceae	Family	0.00572666068629317	Bacteroidales	Order	0.00241359659414703	Christensenellaceae	Family	0.00520232240194599	Clostridiales	Order	0.00130571030640669	Rhizobiaceae	Family
Micavibrionaceae	Family	0.00329868052778888	Oligosphaeraceae	Family	0.0042831807961491	Omnitrophaceae	Family	0.00398123017559923	Melioribacteraceae	Family	0.00444380369242772	Pla3_lineage	Class	0.00436871996505024	Sphingobacteriales	Order	0.00424810942600934	SB-5	Family	0.00453209939690961	Melioribacteraceae	Family	0.00357216302468525	Micavibrionaceae	Family	0.00443609329684245	PAUC34f	Phylum	0.00358342385536452	Kiritimatiellae	Class	0.00503545370465523	Ruminococcaceae	Family	0.00346100158708913	Kiritimatiellae	Class	0.00563604896657334	Chromatiaceae	Family	0.00234655224430961	MSBL8	Family	0.00508691251930896	Latescibacteria	Phylum	0.00119690111420613	Crocinitomicaceae	Family
4572-13	Family	0.00327868852459016	SAR324_clade(Marine_group_B)	Order	0.00421984355701935	Spirochaetaceae	Family	0.00398123017559923	SBR1031	Order	0.0040621793295284	Lineage_IIb	Class	0.00434302161231465	Phycisphaeraceae	Family	0.0040993429480557	OM190	Class	0.00448451830087906	Nitrincolaceae	Family	0.00351123060635373	Phycisphaeraceae	Family	0.0043543972876925	Ignavibacteriales	Order	0.00349602327352636	Arenicellaceae	Family	0.00472716062069674	Ignavibacteriaceae	Family	0.00341319769776469	Bacteriovoracaceae	Family	0.00537327497938583	PAUC34f	Phylum	0.00234655224430961	Puniceicoccaceae	Family	0.00505140178618988	Crocinitomicaceae	Family	0.00116063138347261	Marinilabiliaceae	Family
Omnitrophicaeota	Phylum	0.00309876049580168	Xanthobacteraceae	Family	0.00414067200810717	Melioribacteraceae	Family	0.00382590497367647	LD1-PA32	Class	0.00400281553974406	Sva0485	Order	0.0042145298486367	Oligoflexaceae	Family	0.00400016529608662	Leptotrichiaceae	Family	0.00438935610881797	Latescibacteraceae	Family	0.00350361405406229	MidBa8	Family	0.00422368367305257	Milano-WF1B-44	Order	0.00308399195914647	Sandaracinaceae	Family	0.00452163189805775	UASB-TL25	Family	0.00332715069698071	UASB-TL25	Family	0.00515580685205824	Weeksellaceae	Family	0.00234655224430961	Desulfarculaceae	Family	0.00487384812059445	Puniceicoccaceae	Family	0.00109534586815227	Prolixibacteraceae	Family
Cryomorphaceae	Family	0.00303878448620552	Microbacteriaceae	Family	0.00402191468473889	P3OB-42	Family	0.00376867989928387	Pseudomonadaceae	Family	0.00390952958436867	Spirochaetaceae	Family	0.00415456702558699	Alphaproteobacteria	Class	0.00393404686144056	Desulfobulbaceae	Family	0.00437746083481033	SAR324_clade(Marine_group_B)	Order	0.00348838094947941	Ignavibacteriales	Order	0.00407663085658266	Puniceicoccaceae	Family	0.00288421920065925	WCHB1-81	Class	0.00452163189805775	SAR324_clade(Marine_group_B)	Order	0.00331758991911582	LD1-PA32	Class	0.00495646106867462	Marinilabiliaceae	Family	0.0023130300693909	vadinHA49	Class	0.00457200688908223	Verrucomicrobiales	Order	0.00108809192200557	Family_X	Family
Alphaproteobacteria	Class	0.0030187924830068	Omnitrophaceae	Family	0.00395857744560915	Deltaproteobacteria	Class	0.00375232987802884	Moraxellaceae	Family	0.0039010490429709	Christensenellaceae	Family	0.00392328185096669	Calditrichaceae	Family	0.00383486920947147	SG8-4	Family	0.00436556556080269	Gammaproteobacteria	Class	0.00338174921739925	Omnitrophicaeota	Phylum	0.00392140843919775	Proteobacteria	Phylum	0.00283427601103744	Latescibacteraceae	Family	0.00441886753673826	Bacteroidales	Order	0.00328890758552116	P3OB-42	Family	0.00480242114515091	Kiritimatiellaceae	Family	0.00221246354463478	Cyclobacteriaceae	Family	0.00431455407396886	Rhodospirillales	Order	0.00105182219127205	Leptotrichiaceae	Family
Gammaproteobacteria	Class	0.00287884846061575	Pseudohongiellaceae	Family	0.00394274313582671	LD1-PB3	Order	0.0034907295379484	OM190	Class	0.00380776308759551	Oligoflexaceae	Family	0.00352924044235431	Desulfovibrionaceae	Family	0.00340509938427208	Oligoflexaceae	Family	0.00421092699870342	Christensenellaceae	Family	0.00334366645594205	Proteobacteria	Phylum	0.00384788203096279	Cryomorphaceae	Family	0.00279681861882109	Desulfarculaceae	Family	0.00431610317541876	vadinHA49	Class	0.00317417825114251	Latescibacteraceae	Family	0.00472993176937505	L21-RPul-D3	Family	0.00214541919479736	Kiritimatiellae	Class	0.00427016565757	Bacteriovoracaceae	Family	0.000979282729805014	Sphingomonadaceae	Family
Arenicellaceae	Family	0.00283886445421831	MidBa8	Family	0.00377648288311112	Prolixibacteraceae	Family	0.00344167947418332	Pseudohongiellaceae	Family	0.00375687983920894	Odinarchaeia	Class	0.00340074867867636	Geminicoccaceae	Family	0.00305797760238026	Balneolaceae	Family	0.00413955535465759	Desulfarculaceae	Family	0.00325988438073622	Calditrichaceae	Family	0.00368449001266288	Subgroup_22	Class	0.00279681861882109	Aegiribacteria	Phylum	0.00411057445277978	P3OB-42	Family	0.00313593513968296	Calditrichaceae	Family	0.00468462590951514	Pla4_lineage	Class	0.00214541919479736	4572-13	Family	0.00424353260773069	Cyclobacteriaceae	Family	0.00097202878365831	Kiritimatiellae	Class
Leptospiraceae	Family	0.00267892842862855	Spirosomaceae	Family	0.00365772555974285	Oligoflexaceae	Family	0.00340080442104575	Latescibacteraceae	Family	0.00373143821501565	Prolixibacteraceae	Family	0.00337505032594077	Melioribacteraceae	Family	0.00305797760238026	Calditrichaceae	Family	0.00372322076439031	Micavibrionaceae	Family	0.00325988438073622	UASB-TL25	Family	0.00335770597606307	Bdellovibrionaceae	Family	0.00278433282141564	Peptococcaceae	Family	0.00411057445277978	PB19	Order	0.0031072528060883	OM190	Class	0.00458495301782333	FCPU426	Phylum	0.00201133049512252	Sphingobacteriales	Order	0.00411924504181389	Sandaracinaceae	Family	0.000964774837511606	MSB-3C8	Family
AT-s2-59	Order	0.00263894442223111	Chloroplast	Order	0.00364189124996041	LD1-PA32	Class	0.00318007913410287	UASB-TL25	Family	0.00368055496662907	Absconditabacteriales_(SR1)	Order	0.00311806679858488	MidBa8	Family	0.00296706475474193	Phycisphaeraceae	Family	0.00360426802431394	Ardenticatenales	Order	0.00303138781199302	Gammaproteobacteria	Class	0.00324333156325314	Halieaceae	Family	0.00265947484736113	Absconditabacteriales_(SR1)	Order	0.0036995170075018	Anaerolineae	Class	0.00306900969462875	Bacteroidales	Order	0.00426781199880392	Thiotrichaceae	Family	0.00194428614528511	WCHB1-81	Class	0.00409261199197457	Rhizobiaceae	Family	0.000906743268337976	Ruminococcaceae	Family
SAR324_clade(Marine_group_B)	Order	0.00263894442223111	SBR1031	Order	0.0036339740950692	Bacteroidetes_BD2-2	Family	0.00309015401720022	Lentimicrobiaceae	Family	0.00364663280103802	4572-13	Family	0.00309236844584929	SBR1031	Order	0.00290921112442663	Sphingobacteriales	Order	0.0035923727503063	AKAU3564_sediment_group	Family	0.00284859055699847	Melioribacteraceae	Family	0.00321882276050815	P3OB-42	Family	0.00245970208887391	LD1-PB3	Order	0.0035967526461823	Pla3_lineage	Class	0.00300208424957455	4572-13	Family	0.00371508050851297	Chloroplast	Order	0.0019107639703664	Rhizobiaceae	Family	0.00407485662541503	Kiritimatiellae	Class	0.000870473537604457	Burkholderiaceae	Family
Thermoflexaceae	Family	0.0025389844062375	Phycisphaeraceae	Family	0.0035072996168097	SBR1031	Order	0.0030165789215526	Omnitrophaceae	Family	0.00362119117684473	Ignavibacteriales	Order	0.00300670727006399	AT-s2-59	Order	0.00286788710277284	Bacteroidales	Order	0.00292623740587864	DEV007	Family	0.00282574090012415	Arenicellaceae	Family	0.0031371267513582	Absconditabacteriales_(SR1)	Order	0.0023847873044412	Sphingobacteriales	Order	0.00349398828486281	Sva0485	Order	0.00297340191597988	Rhizobiaceae	Family	0.00363352996076513	Sedimenticolaceae	Family	0.00174315309577285	Hydrogenedensaceae	Family	0.00384403686014098	Lentimicrobiaceae	Family	0.000783426183844011	Bacteroidia	Class
Victivallales	Order	0.00249900039984006	Spirochaetaceae	Family	0.00343604522278874	Sandaracinaceae	Family	0.00299205388967006	Ignavibacteriales	Order	0.00359574955265144	WCHB1-81	Class	0.00268976091965838	Salinivirgaceae	Family	0.00274391503781148	BD2-11_terrestrial_group	Class	0.00267643665171827	Arenicellaceae	Family	0.00278765813866695	Hydrogenedensaceae	Family	0.00297373473305829	Oligoflexaceae	Family	0.00237230150703575	Lenti-02	Family	0.00339122392354332	WCHB1-81	Class	0.00292559802665545	WS1	Phylum	0.00363352996076513	Bdellovibrionaceae	Family	0.00167610874593544	ST-12K33	Family	0.00369311624438487	Ilumatobacteraceae	Family	0.000725394614670381	Desulfobacteraceae	Family
vadinHA49	Class	0.00237904838064774	Planctomycetes	Phylum	0.00338854229344143	Lenti-02	Family	0.00291030378339492	Thiotrichaceae	Family	0.00334981385211632	LD1-PB3	Order	0.00258696750871602	Woeseiaceae	Family	0.00273565023348072	Rhizobiaceae	Family	0.00264075082969536	PB19	Order	0.00274195882491831	Kiritimatiellae	Class	0.00282668191658837	Hydrogenedensaceae	Family	0.00234732991222484	Omnitrophicaeota	Phylum	0.00339122392354332	Odinarchaeia	Class	0.00290647647092567	Unknown_Family	Family	0.00352479589710133	ST-12K33	Family	0.00164258657101673	Anaerolineae	Class	0.00364872782798601	Bacteroidales	Order	0.000696378830083565	Melioribacteraceae	Family
Melioribacteraceae	Family	0.0023390643742503	Latescibacteraceae	Family	0.00320644773094341	Lineage_IIb	Class	0.0029021287727674	Bacteroidales	Order	0.00322260573114988	Weeksellaceae	Family	0.00256983527355896	PB19	Order	0.00273565023348072	AT-s2-59	Order	0.00256937918564954	SG8-4	Family	0.00273434227262687	VHS-B4-70	Family	0.00276132510926841	Rhodopirillaceae	Family	0.00233484411481939	Bacteriovoracaceae	Family	0.00328845956222382	Omnitrophaceae	Family	0.0028873549151959	Omnitrophaceae	Family	0.00345230652132547	Thermoanaerobaculaceae	Family	0.00164258657101673	UASB-TL25	Family	0.00353331794534898	OM190	Class	0.000674616991643454	Arenicellaceae	Family
UASB-TL25	Family	0.00231907237105158	Caulobacteraceae	Family	0.00316686195648732	Unknown_Family	Family	0.00274680357084464	WCHB1-81	Class	0.00320564464835435	Latescibacteraceae	Family	0.00248417409777367	SB-5	Family	0.002487706103558	Blfdi19	Family	0.00241474062355026	Woeseiaceae	Family	0.0026048608836724	Ilumatobacteraceae	Family	0.00266328989828847	Moraxellaceae	Family	0.00228490092519759	Deltaproteobacteria	Class	0.00328845956222382	Prolixibacteraceae	Family	0.00278218635868214	Parcubacteria	Class	0.0034341841773815	Ignavibacteriaceae	Family	0.00160906439609802	OM190	Class	0.00340903037943218	Sphingomonadaceae	Family	0.000631093314763231	DEV007	Family
Pla4_lineage	Class	0.00221911235505798	Subgroup_5	Class	0.00304810463311904	DEV007	Family	0.00267322847519702	Oligoflexaceae	Family	0.0031717224827633	VHS-B4-70	Family	0.00248417409777367	ST-12K33	Family	0.00246291169056573	Ruminococcaceae	Family	0.00227199733545862	UASB-TL25	Family	0.00257439467450664	Deltaproteobacteria	Class	0.00263878109554348	Bacillaceae	Family	0.00228490092519759	Pla3_lineage	Class	0.00328845956222382	Sphingobacteriales	Order	0.00264833546857372	DEV007	Family	0.0032257772220259	Bacteroidetes_BD2-2	Family	0.00157554222117931	Halieaceae	Family	0.00335576427975356	Celerinatantimonadaceae	Family	0.000602077530176416	Sulfurospirillaceae	Family
Lentimicrobiaceae	Family	0.00199920031987205	Nitrincolaceae	Family	0.00301643601355417	Latescibacteraceae	Family	0.00264870344331448	Prolixibacteraceae	Family	0.00298515057201252	Gracilibacteria	Class	0.00244134350988102	PAUC34f	Phylum	0.00238852845158891	Alphaproteobacteria	Class	0.00224820678744335	Oligoflexaceae	Family	0.00251346225617512	Bacteroidales	Order	0.00263061149462849	Sedimenticolaceae	Family	0.00228490092519759	Pseudohongiellaceae	Family	0.00318569520090433	PAUC34f	Phylum	0.00257184924565463	Absconditabacteriales_(SR1)	Order	0.00318047136216598	Solibacteraceae_(Subgroup_3)	Family	0.00150849787134189	Chloroplast	Order	0.0032492320803963	Verrucomicrobiaceae	Family	0.000580315691736304	Psychromonadaceae	Family
Staphylococcaceae	Family	0.00193922431027589	Nocardioidaceae	Family	0.00296893308420686	Christensenellaceae	Family	0.0024852032307642	Gracilibacteria	Class	0.00297667003061475	Candidatus_Peribacteria	Order	0.00242421127472396	DEV007	Family	0.00232241001694285	Woeseiaceae	Family	0.00218873041740516	MidBa8	Family	0.00251346225617512	Planctomycetes	Phylum	0.00254891548547853	Rhizobiaceae	Family	0.00224744353298123	Arcobacteraceae	Family	0.00298016647826534	Kiritimatiellae	Class	0.0025144845784653	Bacteroidetes_VC2.1_Bac22	Order	0.00314422667427805	CCM11a	Order	0.00147497569642318	Bacteroidia	Class	0.00324035439711653	BD2-11_terrestrial_group	Class	0.000573061745589601	Alphaproteobacteria	Class
Oligoflexaceae	Family	0.00189924030387845	Rhizobiaceae	Family	0.00289767869018589	Bacteroidetes_VC2.1_Bac22	Order	0.00226447794382133	Lenti-02	Family	0.00293426732362594	Eel-36e1D6	Family	0.00242421127472396	Kangiellaceae	Family	0.00219017314765073	Hyphomonadaceae	Family	0.00215304459538225	ST-12K33	Family	0.00246014639013504	Stappiaceae	Family	0.00254074588456354	Phycisphaeraceae	Family	0.00216004295114307	ST-12K33	Family	0.00298016647826534	WS1	Phylum	0.0025144845784653	VHS-B3-70	Family	0.00294488089089443	Sphingomonadaceae	Family	0.00140793134658577	Parcubacteria	Class	0.00322259903055699	Psychromonadaceae	Family	0.000529538068709378	Ignavibacteriales	Order
Enterobacteriaceae	Family	0.00187924830067973	Christensenellaceae	Family	0.00287392722551224	PS-B29	Family	0.00223995291193879	SAR324_clade(Marine_group_B)	Order	0.00290034515803489	OM190	Class	0.00238138068683131	Christensenellaceae	Family	0.00218190834331997	MSBL8	Family	0.00215304459538225	Parcubacteria	Class	0.00227734913514049	P3OB-42	Family	0.00241820187083861	Burkholderiaceae	Family	0.00207264236930492	BD2-3	Family	0.00298016647826534	DEV007	Family	0.00250492380060042	Actinomarinales	Order	0.00292675854695046	Burkholderiaceae	Family	0.00137440917166706	SB-5	Family	0.00314269988103904	Melioribacteraceae	Family	0.00045699860724234	Latescibacteria	Phylum
Pla3_lineage	Class	0.00187924830067973	DEV007	Family	0.00279475567660006	Bacteroidia	Class	0.00219907785880122	VHS-B4-70	Family	0.0028749035338416	Solibacteraceae_(Subgroup_3)	Family	0.00235568233409572	P3OB-42	Family	0.00200834745237407	Cellvibrionaceae	Family	0.00211735877335934	Ignavibacteriales	Order	0.00222403326910041	Microbacteriaceae	Family	0.00215677464155876	GW2011-GWA2-46-7	Order	0.00199772758487221	FCPU426	Phylum	0.00277463775562635	Bacteriovoracaceae	Family	0.00231370824330268	Gracilibacteria	Class	0.00292675854695046	Sva0485	Order	0.00134088699674835	LD1-PB3	Order	0.00311606683119973	Gammaproteobacteria	Class	0.000442490714948932	Bacillaceae	Family
Cyclobacteriaceae	Family	0.00175929628148741	Gemmatimonadaceae	Family	0.00270766697279666	Candidatus_Peribacteria	Order	0.00219907785880122	Subgroup_22	Class	0.00286642299244384	LCP-89	Phylum	0.00230428562862454	SG8-4	Family	0.00199181784371255	T34	Family	0.0020697776773288	Kiritimatiellae	Class	0.00221641671680897	Sva0485	Order	0.00213226583881377	Promicromonosporaceae	Family	0.00198524178746676	MidBa8	Family	0.00277463775562635	Gracilibacteria	Class	0.00227546513184313	PS-B29	Family	0.00292675854695046	Ignavibacteriales	Order	0.00127384264691093	Fibrobacterales	Order	0.00308943378136042	Phycisphaeraceae	Family	0.000420728876508821	Beijerinckiaceae	Family
Pedosphaeraceae	Family	0.00163934426229508	Sva0485	Order	0.0025968268043196	VHS-B3-70	Family	0.00218272783754619	Fibrobacteraceae	Family	0.00239151267416912	Sphingobacteriales	Order	0.0022357566879963	Omnitrophicaeota	Phylum	0.00195049382205876	VHS-B4-70	Family	0.00203409185530589	Sphingobacteriales	Order	0.00220118361222609	Thiovulaceae	Family	0.00209958743515379	Parcubacteria	Class	0.00193529859784495	Bdellovibrionaceae	Family	0.00267187339430685	Parcubacteria	Class	0.0022181004646538	Aminicenantales	Order	0.0027999021393427	Deinococcaceae	Family	0.00124032047199222	VHS-B3-70	Family	0.0030628007315211	Chloroplast	Order	0.000398967038068709	Gammaproteobacteria	Class
PHOS-HE36	Family	0.00153938424630148	Parcubacteria	Class	0.00243848370649523	Absconditabacteriales_(SR1)	Order	0.00207645269938851	Cyclobacteriaceae	Family	0.00237455159137359	Candidatus_Uhrbacteria	Order	0.00221005833526071	Desulfuromonadaceae	Family	0.00192569940906649	Omnitrophicaeota	Phylum	0.00201030130729061	Ilumatobacteraceae	Family	0.00210216843243737	Subgroup_9	Class	0.0020914178342388	Bacteriovoracaceae	Family	0.0019228128004395	Ilumatobacteraceae	Family	0.00256910903298736	4572-13	Family	0.00202688490735606	Microbacteriaceae	Family	0.00278177979539874	Subgroup_22	Class	0.00124032047199222	Oligosphaeraceae	Family	0.00294739084888408	Microbacteriaceae	Family	0.00036269730733519	OPB56	Order
ST-12K33	Family	0.00149940023990404	Subgroup_22	Class	0.00243848370649523	L21-RPul-D3	Family	0.00198652758248586	Gammaproteobacteria	Class	0.00232366834298702	MSB-3C8	Family	0.00220149221768218	Pla4_lineage	Class	0.00178519773544361	Alteromonadaceae	Family	0.00198651075927534	Pla3_lineage	Class	0.00206408567098017	4572-13	Family	0.00196887382051387	Subgroup_9	Class	0.0019228128004395	Verrucomicrobiaceae	Family	0.00256910903298736	SG8-4	Family	0.00202688490735606	Ruminococcaceae	Family	0.00278177979539874	Latescibacteria	Phylum	0.00117327612215481	Gracilibacteria	Class	0.00291188011576499	Christensenellaceae	Family	0.000355443361188487	Actinomarinales	Order
DEV007	Family	0.0014594162335066	Sphingobacteriaceae	Family	0.00239098077714792	Oligosphaeraceae	Family	0.00193747751872077	Oligosphaeraceae	Family	0.002145576973634	MAT-CR-M4-B07	Phylum	0.00216722774736806	Subgroup_22	Class	0.00166949047481301	UASB-TL25	Family	0.00195082493725243	Eel-36e1D6	Family	0.0019726870434829	SAR324_clade(Marine_group_B)	Order	0.00193619541685389	Microtrichaceae	Family	0.0018978412056286	Pla4_lineage	Class	0.00246634467166787	Bacteroidetes_VC2.1_Bac22	Order	0.00197908101803163	Oligosphaeraceae	Family	0.00272741276356684	WCHB1-81	Class	0.00107270959739868	Bacteroidetes_VC2.1_Bac22	Order	0.00272544876688979	Shewanellaceae	Family	0.000355443361188487	Anaerolineae	Class
Latescibacteraceae	Family	0.00141943222710916	Oligoflexaceae	Family	0.00231972638312696	BD2-3	Family	0.00192930250809326	SS1-B-02-17	Order	0.00210317426664518	Flavobacteriaceae	Family	0.00210726492431835	Ignavibacteriales	Order	0.00165296086615149	Flavobacteriales	Order	0.00191513911522952	028H05-P-BN-P5	Class	0.00195745393890002	Desulfarculaceae	Family	0.00189534741227891	Christensenellaceae	Family	0.00188535540822315	Staphylococcaceae	Family	0.00246634467166787	Family_XII	Family	0.00196952024016674	Bacteroidia	Class	0.00265492338779098	LD1-PA32	Class	0.00100566524756126	Odinarchaeia	Class	0.00266330498393139	Rhizobiales_Incertae_Sedis	Family	0.000340935468895079	SG8-4	Family
Chloroplast	Order	0.00135945621751299	Bacteroidetes_BD2-2	Family	0.00227222345377965	Calditrichaceae	Family	0.00189660246558321	Woeseiaceae	Family	0.00210317426664518	Unknown_Family	Family	0.00203873598369011	Kiritimatiellae	Class	0.00157857762717468	Proteobacteria	Phylum	0.00190324384122188	Alphaproteobacteria	Class	0.00194983738660858	Verrucomicrobiaceae	Family	0.00188717781136391	FCPU426	Phylum	0.00186038381341224	Crocinitomicaceae	Family	0.00236358031034837	Actinomarinales	Order	0.00183566935005832	SBR1031	Order	0.00261867869990305	P.palmC41	Order	0.000972143072642553	Absconditabacteriales_(SR1)	Order	0.00263667193409208	Absconditabacteriales_(SR1)	Order	0.000311919684308264	OM190	Class
Hydrogenedensaceae	Family	0.00133946421431427	Pedosphaeraceae	Family	0.00226430629888843	Myxococcales	Order	0.00180667734868055	Odinarchaeia	Class	0.00209469372524742	Bacteroidetes_BD2-2	Family	0.00198733927821893	Sedimenticolaceae	Family	0.00157857762717468	Oligosphaeraceae	Family	0.00186755801919897	P3OB-42	Family	0.00194222083431714	Blfdi19	Family	0.00187083860953392	Cyclobacteriaceae	Family	0.00184789801600679	Hydrogenedensaceae	Family	0.00236358031034837	ST-12K33	Family	0.00183566935005832	Bdellovibrionaceae	Family	0.00256431166807115	SG8-4	Family	0.000972143072642553	VHS-B4-70	Family	0.00258340583441345	Marinomonadaceae	Family	0.000311919684308264	NS11-12_marine_group	Family
Opitutales	Order	0.00131947221111555	Subgroup_9	Class	0.00224847198910599	Thiotrichaceae	Family	0.00179032732742553	Burkholderiaceae	Family	0.00205229101825861	Firmicutes	Phylum	0.00198733927821893	vadinHA49	Class	0.00157031282284392	Microbacteriaceae	Family	0.00167723363507678	Oligosphaeraceae	Family	0.00185082220681986	Bacteroidetes_VC2.1_Bac22	Order	0.00172378579306401	Bacteroidetes_VC2.1_Bac22	Order	0.00183541221860134	Odinarchaeia	Class	0.00236358031034837	Halieaceae	Family	0.00181654779432855	Cyclobacteriaceae	Family	0.00252806698018322	Marine_Benthic_Group_D_and_DHVEG-1	Order	0.000972143072642553	Omnitrophaceae	Family	0.00251238436817528	Bacteroidia	Class	0.00030466573816156	4572-13	Family
Planctomycetes	Phylum	0.00131947221111555	Prolixibacteraceae	Family	0.00224055483421478	Cryomorphaceae	Family	0.00176580229554298	WS1	Phylum	0.00205229101825861	Burkholderiaceae	Family	0.00191881033759069	UASB-TL25	Family	0.00148766477953634	Ignavibacteriales	Order	0.00166533836106915	AT-s2-59	Order	0.0017822732361969	vadinHA49	Class	0.00169927699031902	Zixibacteria	Phylum	0.00182292642119589	Microscillaceae	Family	0.00205528722638989	Ardenticatenales	Order	0.00169225768208501	SAR324_clade(Marine_group_B)	Order	0.00251900580821123	UASB-TL25	Family	0.000905098722805136	Actinomarinales	Order	0.00250350668489551	LD1-PB3	Order	0.00030466573816156	Anaerolineaceae	Family
Actinomarinales	Order	0.00127948820471811	Gaiellaceae	Family	0.00222472052443234	WS1	Phylum	0.00166770216801282	mle1-8	Order	0.00200140776987203	Family_XII	Family	0.00190167810243363	Latescibacteraceae	Family	0.00147113517087483	Kordiimonadales	Order	0.00165344308706151	SJA-15	Order	0.00177465668390546	Sphingobacteriales	Order	0.00169110738940403	Pedosphaeraceae	Family	0.00177298323157408	Proteobacteria	Phylum	0.00205528722638989	Burkholderiaceae	Family	0.00169225768208501	SS1-B-02-17	Order	0.00250994463623925	Sphingobacteriales	Order	0.000871576547886427	Ignavibacteriaceae	Family	0.00248575131833597	Pedosphaeraceae	Family	0.000297411792014856	Hydrogenophilaceae	Family
Magnetospiraceae	Family	0.00125949620151939	Sericytochromatia	Class	0.00220096905975869	Phycisphaeraceae	Family	0.00165135214675779	Subgroup_9	Class	0.00197596614567874	SM23-30	Family	0.00187597974969804	SAR324_clade(Marine_group_B)	Order	0.0013802223232365	Latescibacteraceae	Family	0.00162965253904624	Subgroup_22	Class	0.00175180702703114	Nanoarchaeaeota	Phylum	0.00169110738940403	Thiotrichaceae	Family	0.00174801163676318	Candidatus_Peribacteria	Order	0.00195252286507039	Fibrobacterales	Order	0.00168269690422013	L21-RPul-D3	Family	0.00249182229229529	Arcobacteraceae	Family	0.000838054372967718	Bdellovibrionaceae	Family	0.00240585216881803	Hyphomonadaceae	Family	0.000290157845868152	Pseudohongiellaceae	Family
MidBa8	Family	0.00123950419832067	4572-13	Family	0.00216930044019381	Solibacteraceae_(Subgroup_3)	Family	0.00163500212550276	Subgroup_18	Class	0.00190812181449664	PB19	Order	0.00179031857391275	Eel-36e1D6	Family	0.00136369271457498	Kiritimatiellae	Class	0.0016177572650386	Alteromonadaceae	Family	0.0017441904747397	Subgroup_22	Class	0.00167476818757404	Subgroup_6	Class	0.00173552583935773	Lentimicrobiaceae	Family	0.00195252286507039	MSBL8	Family	0.00167313612635524	Ignavibacteriaceae	Family	0.00243745526046339	Micrococcaceae	Family	0.000804532198049009	L21-RPul-D3	Family	0.0023525860691394	Arenicellaceae	Family	0.000290157845868152	Rubinisphaeraceae	Family
MSB-3C8	Family	0.00117952818872451	Ignavibacteriales	Order	0.00210596320106407	WCHB1-81	Class	0.00154507700860011	Absconditabacteriales_(SR1)	Order	0.00188268019030335	Melioribacteraceae	Family	0.00170465739812745	Planctomycetes	Phylum	0.0013223686929212	Terasakiellaceae	Family	0.0016177572650386	LD1-PB3	Order	0.00172134081786539	Leptotrichiaceae	Family	0.00162575058208407	Desulfovibrionaceae	Family	0.00166061105492502	Moraxellaceae	Family	0.0018497585037509	Cryomorphaceae	Family	0.00156796756984148	VHS-B4-70	Family	0.00237402705665951	Rubritaleaceae	Family	0.000804532198049009	Ruminococcaceae	Family	0.00230819765274054	Oligosphaeraceae	Family	0.000282903899721448	SAR324_clade(Marine_group_B)	Order
Parcubacteria	Class	0.00117952818872451	Pyrinomonadaceae	Family	0.00208221173639041	Subgroup_9	Class	0.00152055197671757	Gemmatimonadaceae	Family	0.00186571910750782	SS1-B-02-17	Order	0.00167895904539186	Fusobacteriaceae	Family	0.0013223686929212	Geminicoccaceae	Family	0.00152259507297751	Desulfovibrionaceae	Family	0.00156900977203659	Alphaproteobacteria	Class	0.00155222417384911	Pseudohongiellaceae	Family	0.00164812525751957	Micrarchaeia	Class	0.0017469941424314	Hydrogenedensaceae	Family	0.00154884601411171	Sphingobacteriales	Order	0.00234684354074356	SB-5	Family	0.000771010023130301	SBR1031	Order	0.00211288862058557	Opitutales	Order	0.000282903899721448	Thiotrichaceae	Family
Bacteroidales	Order	0.00115953618552579	Ilumatobacteraceae	Family	0.00205054311682554	Aegiribacteria	Phylum	0.00150420195546254	Candidatus_Falkowbacteria	Order	0.00185723856611006	Phycisphaeraceae	Family	0.00161043010476362	Spongiibacteraceae	Family	0.00131410388859044	Oleiphilaceae	Family	0.00146311870293932	BD2-11_terrestrial_group	Class	0.00154616011516227	Latescibacteraceae	Family	0.00155222417384911	vadinHA49	Class	0.00163563946011412	WS1	Phylum	0.0017469941424314	Arenicellaceae	Family	0.00153928523624682	Anaerolineae	Class	0.00228341533693968	Candidatus_Shapirobacteria	Order	0.000703965673292883	Nanoarchaeaeota	Phylum	0.0021040109373058	Thalassospiraceae	Family	0.000253888115134633	Alteromonadaceae	Family
Leptotrichiaceae	Family	0.00113954418232707	Hydrogenedensaceae	Family	0.00199512303258701	PAUC34f	Phylum	0.00150420195546254	Methylacidiphilaceae	Family	0.00181483585912125	Acidobacteria	Phylum	0.00159329786960656	NS11-12_marine_group	Family	0.00130583908425968	Desulfuromonadaceae	Family	0.00141553760690878	WCHB1-81	Class	0.00151569390599651	Pla3_lineage	Class	0.00153588497201912	Pla3_lineage	Class	0.00158569627049231	BIrii41	Family	0.00164422978111191	LCP-89	Phylum	0.00150104212478727	BIrii41	Family	0.00226529299299571	Lentisphaerae	Phylum	0.000703965673292883	Phycisphaeraceae	Family	0.00208625557074626	Bacillaceae	Family	0.000246634168987929	Microbacteriaceae	Family
Methylacidiphilaceae	Family	0.00113954418232707	Lentimicrobiaceae	Family	0.00193970294834848	Verrucomicrobiales	Order	0.00149602694483503	Nanoarchaeaeota	Phylum	0.00181483585912125	Woeseiaceae	Family	0.0015761656344495	Microbacteriaceae	Family	0.00127277986693665	Kangiellaceae	Family	0.0013917470588935	Bacteroidetes_VC2.1_Bac22	Order	0.00150046080141363	BIrii41	Family	0.00147052816469915	Micavibrionaceae	Family	0.00154823887827596	Candidatus_Kaiserbacteria	Order	0.00164422978111191	Lineage_IIb	Class	0.00143411667973306	LD1-PB3	Order	0.00222904830510778	NKB15	Order	0.000703965673292883	Marine_Benthic_Group_D_and_DHVEG-1	Order	0.00206850020418672	Proteobacteria	Phylum	0.000232126276694522	Ilumatobacteraceae	Family
LD1-PA32	Class	0.00107956817273091	AKIW781	Family	0.00190803432878361	Gemmatimonadaceae	Family	0.00141427683855989	Aegiribacteria	Phylum	0.00175547206933691	Candidatus_Peregrinibacteria	Order	0.00155046728171391	OPB56	Order	0.00124798545394438	Parcubacteria	Class	0.0013917470588935	Proteobacteria	Phylum	0.00147761114453931	Cellvibrionaceae	Family	0.00145418896286916	Calditrichaceae	Family	0.0014858098912487	Eel-36e1D6	Family	0.00164422978111191	Phycisphaeraceae	Family	0.0014054343461384	Sphingomonadaceae	Family	0.00221092596116382	Vibrionaceae	Family	0.000636921323455466	Phycisphaerae	Class	0.00202411178778786	Rhodopirillaceae	Family	0.000232126276694522	Moraxellaceae	Family
Bacteroidetes_VC2.1_Bac22	Order	0.00103958416633347	Fimbriimonadaceae	Family	0.00188428286410995	Actinomarinales	Order	0.00135705176416729	Candidatus_Peregrinibacteria	Order	0.00174699152793914	DEV007	Family	0.00154190116413538	Parcubacteria	Class	0.00118186701929832	Sedimenticolaceae	Family	0.00134416596286295	Deltaproteobacteria	Class	0.00139382906933348	Parcubacteria	Class	0.00141334095829419	Thermaceae	Family	0.0014358667016269	Geminicoccaceae	Family	0.00164422978111191	Alteromonadaceae	Family	0.00135763045681397	Lenti-02	Family	0.0021656201013039	Subgroup_9	Class	0.000569876973618048	Aminicenantales	Order	0.00201523410450809	Anaerolineaceae	Family	0.000224872330547818	Desulfovibrionaceae	Family
SS1-B-02-17	Order	0.00101959216313475	Gaiellales	Order	0.00182886277987143	Eel-36e1D6	Family	0.00134887675353978	Subgroup_17	Class	0.00166218611396152	Alphaproteobacteria	Class	0.00153333504655685	Cytophagales	Order	0.0011653374106368	Actinomarinales	Order	0.00128468959282477	Actinomarinales	Order	0.00136336286016772	NS11-12_marine_group	Family	0.0013970017564642	MSBL8	Family	0.00138592351200509	LD1-PA32	Class	0.00164422978111191	Unknown_Family	Family	0.00135763045681397	Phycisphaeraceae	Family	0.00201158017778019	TA06	Phylum	0.000569876973618048	Myxococcales	Order	0.00198860105466877	Thiovulaceae	Family	0.000217618384401114	Opitutales	Order
P3OB-42	Family	0.000999600159936026	WD2101_soil_group	Family	0.00182094562498021	Rhizobiales_Incertae_Sedis	Family	0.00134887675353978	DEV007	Family	0.00163674448976823	BRC 1.00	Phylum	0.00152476892897832	Kordiimonadales	Order	0.00114054299764453	Thalassobaculaceae	Family	0.00127279431881713	vadinHA49	Class	0.00135574630787628	WS1	Phylum	0.0013888321555492	Gracilibacteria	Class	0.00137343771459964	Omnitrophaceae	Family	0.00164422978111191	Eel-36e1D6	Family	0.00130982656748953	Lineage_IIb	Class	0.00198439666186425	Candidatus_Falkowbacteria	Order	0.000502832623780631	Chlorobiaceae	Family	0.001979723371389	Rhodothermaceae	Family	0.00021036443825441	Intrasporangiaceae	Family
ST-NAGAB-D1	Family	0.000999600159936026	SC-I-84	Family	0.00180511131519777	Bdellovibrionaceae	Family	0.00130800170040221	BD2-3	Family	0.00154345853439284	Bacteroidetes_VC2.1_Bac22	Order	0.0014905044586642	Desulfarculaceae	Family	0.00111574858465226	AKAU3564_sediment_group	Family	0.00124900377080186	SB-5	Family	0.00134812975558484	Microtrichaceae	Family	0.00137249295371921	WS1	Phylum	0.00136095191719419	SM23-30	Family	0.00164422978111191	Candidatus_Campbellbacteria	Order	0.00129070501175976	Marine_Benthic_Group_D_and_DHVEG-1	Order	0.0019572131459483	Xanthobacteraceae	Family	0.000502832623780631	Subgroup_9	Class	0.00192645727171037	Sphingobacteriales	Order	0.00021036443825441	LKC2.127-25	Family
Methanofastidiosales	Order	0.000939624150339864	Candidatus_Peribacteria	Order	0.00178927700541533	Victivallales	Order	0.00126712664726464	Myxococcales	Order	0.00154345853439284	Methylacidiphilaceae	Family	0.00146480610592861	Rhizobiaceae	Family	0.00111574858465226	Alcanivoracaceae	Family	0.00122521322278659	Magnetospiraceae	Family	0.00131004699412764	Actinomarinales	Order	0.00137249295371921	LD1-PA32	Class	0.00136095191719419	ST-NAGAB-D1	Family	0.00164422978111191	Zixibacteria	Phylum	0.00127158345602998	Verrucomicrobiaceae	Family	0.00194815197397631	AT-s3-28	Class	0.000469310448861922	PS-B29	Family	0.0019175795884306	Actinobacteria	Class	0.000188602599814299	Nitrococcaceae	Family
211ds20	Order	0.000919632147141144	Woeseiaceae	Family	0.00178135985052412	Marine_Benthic_Group_D_and_DHVEG-1	Order	0.00125895163663713	Solibacteraceae_(Subgroup_3)	Family	0.00152649745159731	Thiovulaceae	Family	0.00144767387077155	Leptospiraceae	Family	0.00111574858465226	Arenicellaceae	Family	0.00122521322278659	Alcanivoracaceae	Family	0.00131004699412764	FCPU426	Phylum	0.00133164494914423	4572-13	Family	0.00134846611978874	Chlorobiaceae	Family	0.00154146541979242	Bacteroidia	Class	0.0012620226781651	Pla3_lineage	Class	0.00188472377017243	MBNT15	Order	0.000368743924105796	Pseudomonadaceae	Family	0.00190870190515083	Actinomarinales	Order	0.000188602599814299	Parcubacteria	Class
Endozoicomonadaceae	Family	0.000919632147141144	Thiotrichaceae	Family	0.00178135985052412	Nanoarchaeaeota	Phylum	0.00125895163663713	MSB-3C8	Family	0.00149257528600626	FCPU426	Phylum	0.00143910775319302	Alteromonadaceae	Family	0.0011074837803215	Hydrogenedensaceae	Family	0.00115384157874077	Blfdi19	Family	0.00127958078496188	KD4-96	Class	0.00132347534822924	Anaerolineae	Class	0.00134846611978874	Dermabacteraceae	Family	0.00154146541979242	Lokiarchaeia	Class	0.00124290112243532	Candidatus_Peribacteria	Order	0.00187566259820045	OM190	Class	0.000368743924105796	SAR324_clade(Marine_group_B)	Order	0.00188206885531152	Calditrichaceae	Family	0.000188602599814299	Sva0485	Order
Ruminococcaceae	Family	0.000919632147141144	Iamiaceae	Family	0.00167843683693828	Pseudonocardiaceae	Family	0.00125077662600961	Actinomarinales	Order	0.00147561420321073	MSB-4B10	Family	0.00143910775319302	Ilumatobacteraceae	Family	0.00109921897599074	Aegiribacteria	Phylum	0.00113005103072549	4572-13	Family	0.00124149802350468	Absconditabacteriales_(SR1)	Order	0.00124177933907929	Prolixibacteraceae	Family	0.00134846611978874	DEV007	Family	0.00154146541979242	PS-B29	Family	0.00124290112243532	MSB-3C8	Family	0.00173068384664873	Cellvibrionaceae	Family	0.000335221749187087	Candidatus_Peribacteria	Order	0.00173114823955541	MidBa8	Family	0.000188602599814299	67-14	Family
Christensenellaceae	Family	0.000859656137544982	Paenibacillaceae	Family	0.00166260252715584	Simkaniaceae	Family	0.00125077662600961	VHS-B3-70	Family	0.00141625041342639	Marine_Benthic_Group_D_and_DHVEG-1	Order	0.00143054163561449	AKAU3564_sediment_group	Family	0.00107442456299847	SAR324_clade(Marine_group_B)	Order	0.00113005103072549	Calditrichaceae	Family	0.00119579870975604	Bradymonadales	Order	0.00123360973816429	Staphylococcaceae	Family	0.00132349452497784	Family_XI	Family	0.00154146541979242	MSB-4B10	Family	0.00123334034457043	Lokiarchaeia	Class	0.00170350033073278	BRC 1.00	Phylum	0.000301699574268379	Microbacteriaceae	Family	0.00166012677331724	Cytophagaceae	Family	0.000181348653667595	Absconditabacteriales_(SR1)	Order
Lachnospiraceae	Family	0.000859656137544982	Melioribacteraceae	Family	0.00166260252715584	PB19	Order	0.00123442660475459	Bdellovibrionaceae	Family	0.0013908087892331	Ignavibacteriaceae	Family	0.00136201269498625	Arenicellaceae	Family	0.00101657093268317	Sphingomonadaceae	Family	0.00111815575671786	Microtrichaceae	Family	0.00117294905288172	Marinifilaceae	Family	0.0012254401372493	Aegiribacteria	Phylum	0.00128603713276148	OPB56	Order	0.00154146541979242	Pseudomonadaceae	Family	0.00123334034457043	Odinarchaeia	Class	0.00169443915876079	Chitinophagales	Order	0.000301699574268379	mle1-8	Order	0.00165124909003746	Obscuribacterales	Order	0.000181348653667595	WS1	Phylum
Rhizobiaceae	Family	0.000859656137544982	FCPU426	Phylum	0.00162301675269975	SS1-B-02-17	Order	0.00122625159412707	Chlamydiales	Order	0.00138232824783534	Phycisphaerae	Class	0.00136201269498625	Hyphomonadaceae	Family	0.00100830612835241	vadinHA49	Class	0.00111815575671786	Bradymonadales	Order	0.00109678352996733	Rhizobiales_Incertae_Sedis	Family	0.0012254401372493	Latescibacteraceae	Family	0.00123609394313968	Sphingobacteriaceae	Family	0.00154146541979242	BD2-11_terrestrial_group	Class	0.00119509723311089	Sulfurovaceae	Family	0.00166725564284485	Cryomorphaceae	Family	0.000301699574268379	Arenicellaceae	Family	0.00165124909003746	Geminicoccaceae	Family	0.000174094707520891	Microtrichaceae	Family
Spongiibacteraceae	Family	0.000839664134346261	Cryomorphaceae	Family	0.0015992652880261	Anaerolineae	Class	0.00119355155161702	PAUC34f	Phylum	0.00138232824783534	PAUC34f	Phylum	0.00133631434225066	Ruminococcaceae	Family	0.000991776519690896	OM182_clade	Order	0.00109436520870258	PAUC34f	Phylum	0.00109678352996733	PAUC34f	Phylum	0.0012172705363343	Acidobacteria	Phylum	0.00122360814573423	VHS-B4-70	Family	0.00154146541979242	Bdellovibrionaceae	Family	0.00115685412165134	mle1-8	Order	0.00164913329890088	JGI_0000069-P22	Order	0.000301699574268379	Chlamydiales	Order	0.00158022762379929	Thiotrichaceae	Family	0.000174094707520891	Defluviitaleaceae	Family
Deltaproteobacteria	Class	0.000739704118352659	Cyclobacteriaceae	Family	0.00156759666846122	Iainarchaeia	Class	0.00116085150910696	Candidatus_Kerfeldbacteria	Order	0.00133144499944876	Bacteroidia	Class	0.0013191821070936	T34	Family	0.000991776519690896	Spongiibacteraceae	Family	0.00107057466068731	Opitutales	Order	0.00102823455934437	Peptococcaceae	Family	0.0012091009354193	SJA-15	Order	0.00122360814573423	Bacteroidetes_VC2.1_Bac22	Order	0.00143870105847292	Candidatus_Falkowbacteria	Order	0.00115685412165134	CCM11a	Order	0.00161288861101295	Rhodocyclaceae	Family	0.000301699574268379	WS1	Phylum	0.00157134994051952	Aegiribacteria	Phylum	0.000166840761374188	Paenibacillaceae	Family
Microtrichales	Order	0.000739704118352659	Iainarchaeia	Class	0.00155967951357	CCM11a	Order	0.00109545142408685	Pedosphaeraceae	Family	0.00127208120966442	Beijerinckiaceae	Family	0.00126778540162242	BD7-8	Order	0.000983511715360139	OPB56	Order	0.00105867938667967	LD1-PA32	Class	0.00100538490247005	Family_III	Family	0.00120093133450431	TA06	Phylum	0.00119863655092332	Calditrichaceae	Family	0.00143870105847292	Nanoarchaeaeota	Phylum	0.00113773256592156	Marinifilaceae	Family	0.00160382743904097	Sandaracinaceae	Family	0.000301699574268379	Woeseiaceae	Family	0.00152696152412067	Marinilabiliaceae	Family	0.000166840761374188	Pla4_lineage	Class
MSBL9	Order	0.000719712115153938	ST-NAGAB-D1	Family	0.00155967951357	Sulfurovaceae	Family	0.00107910140283182	Syntrophaceae	Family	0.00127208120966442	VHS-B3-70	Family	0.00125921928404389	Deltaproteobacteria	Class	0.000983511715360139	Pla4_lineage	Class	0.000975412468626215	Vibrionaceae	Family	0.000990151797887168	WCHB1-81	Class	0.00120093133450431	mle1-8	Order	0.00117366495611242	Gemmatimonadaceae	Family	0.00143870105847292	Cyclobacteriaceae	Family	0.0011090502323269	Myxococcales	Order	0.00144978751551726	Leptotrichiaceae	Family	0.00026817739934967	Zixibacteria	Phylum	0.00152696152412067	PB19	Order	0.000166840761374188	Hydrogenedensaceae	Family
Verrucomicrobiales	Order	0.000719712115153938	Simkaniaceae	Family	0.00149634227444026	Pla1_lineage	Order	0.00107092639220431	Calditrichaceae	Family	0.00123815904407337	Thalassobaculaceae	Family	0.0012335209313083	Sphingomonadaceae	Family	0.000966982106698624	Planctomycetes	Phylum	0.000975412468626215	Microbacteriaceae	Family	0.000967302141012849	MSBL8	Family	0.00119276173358931	T34	Family	0.00116117915870697	Micrococcaceae	Family	0.00143870105847292	VHS-B3-70	Family	0.00108036789873224	ST-12K33	Family	0.00144978751551726	Clostridiaceae_1	Family	0.000234655224430961	Haliangiaceae	Family	0.00150032847428135	DEV007	Family	0.000159586815227484	KD4-96	Class
67-14	Family	0.000699720111955218	Bdellovibrionaceae	Family	0.0014725908097666	Pla3_lineage	Class	0.0010627513815768	Aminicenantales	Order	0.00121271741988009	Candidatus_Shapirobacteria	Order	0.00120782257857271	Pseudomonadaceae	Family	0.000958717302367866	Burkholderiaceae	Family	0.000939726646603305	Ruminococcaceae	Family	0.000959685588721409	SBR1031	Order	0.00118459213267432	Sandaracinaceae	Family	0.00112372176649062	Phycisphaeraceae	Family	0.00143870105847292	Absconditabacteriales_(SR1)	Order	0.00107080712086735	Eel-36e1D6	Family	0.00143166517157329	Gemmatimonadaceae	Family	0.000201133049512252	Sandaracinaceae	Family	0.00143818469132295	Micavibrionaceae	Family	0.000159586815227484	Latescibacteraceae	Family
LKC2.127-25	Family	0.000699720111955218	Deltaproteobacteria	Class	0.0014725908097666	Fibrobacteraceae	Family	0.00104640136032177	Family_XII	Family	0.00120423687848232	Calditrichaceae	Family	0.00118212422583712	VHS-B4-70	Family	0.000958717302367866	PB19	Order	0.000939726646603305	FCPU426	Phylum	0.00095206903642997	Sedimenticolaceae	Family	0.00115191372901434	Gemmatimonadaceae	Family	0.00103632118465246	Fibrobacterales	Order	0.00133593669715343	Oligoflexaceae	Family	0.00106124634300247	Oligoflexaceae	Family	0.00143166517157329	Haliangiaceae	Family	0.000167610874593544	LCP-89	Phylum	0.00142042932476341	4572-13	Family	0.00015233286908078	Nitrincolaceae	Family
S085	Order	0.000679728108756497	Paludibacteraceae	Family	0.0014725908097666	Caldilineaceae	Family	0.000989176285929172	Bacteroidetes_BD2-2	Family	0.00116183417149351	Candidatus_Raymondbacteria	Family	0.00116499199068006	Leptotrichiaceae	Family	0.000933922889375594	Absconditabacteriales_(SR1)	Order	0.000927831372595668	Sedimenticolaceae	Family	0.000913986274972771	LD1-PB3	Order	0.00111923532535436	Kiritimatiellae	Class	0.00101134958984156	Lactobacillaceae	Family	0.00133593669715343	SJA-15	Order	0.00104212478727269	Verrucomicrobiales	Order	0.00142260399960131	Halieaceae	Family	0.000167610874593544	Sedimenticolaceae	Family	0.00136716322508478	Alcanivoracaceae	Family	0.000145078922934076	Planctomycetes	Phylum
KD4-96	Class	0.000639744102359056	Subgroup_21	Class	0.00146467365487538	Neisseriaceae	Family	0.000989176285929172	LCP-89	Phylum	0.00114487308869798	Gammaproteobacteria	Class	0.00113072752036594	Saccharospirillaceae	Family	0.000933922889375594	BRC 1.00	Phylum	0.000927831372595668	Spongiibacteraceae	Family	0.000913986274972771	Rhodopirillaceae	Family	0.00110289612352437	Odinarchaeia	Class	0.000998863792436104	Mycoplasmataceae	Family	0.00133593669715343	Spongiibacteraceae	Family	0.00103256400940781	Zixibacteria	Phylum	0.00128668642002157	Pseudoalteromonadaceae	Family	0.000167610874593544	Cloacimonadales	Order	0.00134940785852524	LKC2.127-25	Family	0.000145078922934076	Verrucomicrobiaceae	Family
Myxococcales	Order	0.000639744102359056	mle1-8	Order	0.00145675649998417	Pseudohongiellaceae	Family	0.00096465125404663	MSBL8	Family	0.00114487308869798	Subgroup_9	Class	0.00113072752036594	Cellvibrionaceae	Family	0.000917393280714079	Oceanospirillales	Order	0.000915936098588031	Lenti-02	Family	0.000906369722681331	Burkholderiaceae	Family	0.00108655692169438	SM23-30	Family	0.000998863792436104	Sphingomonadaceae	Family	0.00133593669715343	Gemmatimonadaceae	Family	0.00102300323154292	Pseudomonadaceae	Family	0.00125950290410562	Actinomarinales	Order	0.000134088699674835	Gammaproteobacteria	Class	0.0013316524919657	Pseudohongiellaceae	Family	0.000137824976787372	Bdellovibrionaceae	Family
Rhizobiales_Incertae_Sedis	Family	0.000579768092762895	Gammaproteobacteria	Class	0.00144092219020173	VHS-B4-70	Family	0.00096465125404663	Rhizobiaceae	Family	0.00113639254730022	Vibrionaceae	Family	0.00113072752036594	SS1-B-02-17	Order	0.000917393280714079	Opitutales	Order	0.000915936098588031	NS11-12_marine_group	Family	0.000898753170389891	Lenti-02	Family	0.00107021771986438	028H05-P-BN-P5	Class	0.000986377995030653	Subgroup_22	Class	0.00133593669715343	Marinilabiliaceae	Family	0.00101344245367803	Nanoarchaeaeota	Phylum	0.00125044173213363	Bacteriovoracaceae	Family	0.000134088699674835	Candidatus_Peregrinibacteria	Order	0.00130501944212638	vadinHA49	Class	0.000137824976787372	Christensenellaceae	Family
Candidatus_Peribacteria	Order	0.000559776089564174	P3OB-42	Family	0.00143300503531051	Candidatus_Kaiserbacteria	Order	0.000923776200909061	Simkaniaceae	Family	0.00113639254730022	SBYC	Family	0.00112216140278741	Microscillaceae	Family	0.000909128476383322	4572-13	Family	0.000868355002557484	Sphingomonadaceae	Family	0.000875903513515572	OPB56	Order	0.00106204811894939	Flammeovirgaceae	Family	0.00096140640021975	UASB-TL25	Family	0.00123317233583393	Arctic95B-14	Family	0.00100388167581314	Burkholderiaceae	Family	0.00123231938818967	Ilumatobacteraceae	Family	0.000134088699674835	Chitinophagales	Order	0.00129614175884661	Alteromonadaceae	Family	0.000130571030640669	LD1-PB3	Order
Subgroup_22	Class	0.000559776089564174	Gitt-GS-136	Class	0.00142508788041929	MSB-3C8	Family	0.000915601190281547	LD1-PB3	Order	0.00108550929891364	BIrii41	Family	0.00107076469731624	OM182_clade	Order	0.000892598867721807	Spirosomaceae	Family	0.000868355002557484	Absconditabacteriales_(SR1)	Order	0.000868286961224132	Desulfovibrionaceae	Family	0.00105387851803439	Rickettsiaceae	Family	0.000936434805408847	Methylacidiphilaceae	Family	0.00113040797451444	Phycisphaerae	Class	0.000946517008623822	Fibrobacterales	Order	0.00119607470030174	Oceanospirillales	Order	0.000134088699674835	Lenti-02	Family	0.00128726407556684	Subgroup_17	Class	0.000130571030640669	Saccharimonadales	Order
Oceanospirillales	Order	0.000539784086365454	67-14	Family	0.00140925357063686	Leptospiraceae	Family	0.000882901147771492	L21-RPul-D3	Family	0.00101766496773154	Methyloligellaceae	Family	0.00103650022700212	028H05-P-BN-P5	Class	0.000851274846068019	Thiovulaceae	Family	0.000868355002557484	Nanoarchaeaeota	Phylum	0.000807354542892614	Subgroup_17	Class	0.00100486091254442	SAR324_clade(Marine_group_B)	Order	0.000911463210597945	WS2	Phylum	0.00113040797451444	SM23-30	Family	0.000936956230758935	Sedimenticolaceae	Family	0.00119607470030174	Puniceicoccaceae	Family	0.000134088699674835	Lokiarchaeia	Class	0.00128726407556684	KD4-96	Class	0.000123317084493965	Staphylococcaceae	Family
Micavibrionales	Order	0.000519792083166733	Bacteroidia	Class	0.00140133641574564	Chthoniobacteraceae	Family	0.000866551126516464	Microbacteriaceae	Family	0.00100918442633378	Obscuribacterales	Order	0.00103650022700212	Sva0485	Order	0.000851274846068019	Micavibrionales	Order	0.000856459728549847	Aegiribacteria	Phylum	0.000799737990601174	Magnetospiraceae	Family	0.000988521710714432	WCHB1-81	Class	0.000898977413192493	67-14	Family	0.00102764361319494	CCM11a	Order	0.000908273897164273	Bathyarchaeia	Class	0.00115983001241381	Rhizobiaceae	Family	0.000134088699674835	d142	Class	0.00121624260932867	Pla4_lineage	Class	0.000123317084493965	SZB50	Order
SBR1031	Order	0.000519792083166733	ST-12K33	Family	0.00140133641574564	BD2-11_terrestrial_group	Class	0.000842026094633923	Leptospiraceae	Family	0.00100070388493601	Opitutales	Order	0.00102793410942359	Subgroup_17	Class	0.000843010041737262	Desulfovibrionaceae	Family	0.000785088084504027	Thiovulaceae	Family	0.000746422124561096	MSBL9	Order	0.00095584330705445	Oligosphaeraceae	Family	0.000874005818381591	Babeliales	Order	0.00102764361319494	L21-RPul-D3	Family	0.000908273897164273	Candidatus_Peregrinibacteria	Order	0.00115076884044182	Ruminococcaceae	Family	0.000134088699674835	Unknown_Family	Family	0.00121624260932867	Lenti-02	Family	0.000116063138347261	Aegiribacteria	Phylum
VHS-B4-70	Family	0.000519792083166733	Lenti-02	Family	0.0013855021059632	MD2902-B12	Class	0.000817501062751382	Phaselicystidaceae	Family	0.000975262260742726	CCM11a	Order	0.000985103521530937	Verrucomicrobiales	Order	0.000834745237406504	BIrii41	Family	0.000761297536488753	Verrucomicrobiales	Order	0.000731189019978217	LD1-PA32	Class	0.00093950410522446	Caldilineaceae	Family	0.000836548426165237	Entomoplasmatales_Incertae_Sedis	Family	0.00102764361319494	V2072-189E03	Class	0.000898713119299386	SB-5	Family	0.00110546298058191	SM23-30	Family	0.000134088699674835	TA06	Phylum	0.0012073649260489	SBR1031	Order	0.000108809192200557	Calditrichaceae	Family
0319-6G20	Family	0.000499800079968013	Geobacteraceae	Family	0.00136966779618076	Micavibrionaceae	Family	0.000809326052123868	TG3	Family	0.0009583011779472	Lenti-02	Family	0.000976537403952407	Bradymonadales	Order	0.000826480433075747	Entomoplasmatales_Incertae_Sedis	Family	0.000749402262481116	Marinilabiliaceae	Family	0.000723572467686777	Verrucomicrobiales	Order	0.000923164903394469	Syntrophobacteraceae	Family	0.000836548426165237	Oligoflexaceae	Family	0.00102764361319494	Enterococcaceae	Family	0.000889152341434499	Arenicellaceae	Family	0.00109640180860993	Subgroup_18	Class	0.000134088699674835	DEV007	Family	0.00117185419292981	Chitinophagaceae	Family	0.000108809192200557	Candidatus_Falkowbacteria	Order
Absconditabacteriales_(SR1)	Order	0.000499800079968013	AKYH767	Family	0.00135383348639833	Ignavibacteriaceae	Family	0.00079297603086884	Ignavibacteriaceae	Family	0.000941340095151674	Aegiribacteria	Phylum	0.000967971286373877	Proteobacteria	Phylum	0.000809950824414232	Omnitrophaceae	Family	0.000737506988473479	ST-NAGAB-D1	Family	0.000723572467686777	Microscillaceae	Family	0.000914995302479474	Thioalkalispiraceae	Family	0.000811576831354334	Defluviitaleaceae	Family	0.00092487925187545	Bacillaceae	Family	0.00082222689638029	Subgroup_17	Class	0.00108734063663794	Alphaproteobacteria	Class	0.000100566524756126	Pla3_lineage	Class	0.00116297650965004	Microtrichaceae	Family	0.000101555246053853	Gracilibacteria	Class
Lineage_IIb	Class	0.000499800079968013	WCHB1-81	Class	0.00135383348639833	MSBL9	Order	0.00079297603086884	Sphingomonadaceae	Family	0.000924379012356149	Thiotrichaceae	Family	0.000967971286373877	Pla3_lineage	Class	0.000801686020083475	SS1-B-02-17	Order	0.000713716440458206	Sva0485	Order	0.000723572467686777	Micrococcaceae	Family	0.000906825701564479	Sva0485	Order	0.000774119439137981	Ignavibacteriaceae	Family	0.00092487925187545	mle1-8	Order	0.000803105340650515	Candidatus_Falkowbacteria	Order	0.00106921829269398	BD2-11_terrestrial_group	Class	0.000100566524756126	Bradymonadales	Order	0.00111858809325119	Mycoplasmataceae	Family	0.000101555246053853	Obscuribacterales	Order
NS11-12_marine_group	Family	0.000499800079968013	Nitrososphaeraceae	Family	0.00127466193748614	Subgroup_17	Class	0.000784801020241326	Candidatus_Magasanikbacteria	Order	0.000915898470958386	Lokiarchaeia	Class	0.000933706816059757	4572-13	Family	0.00078515641142196	Ilumatobacteraceae	Family	0.000713716440458206	mle1-8	Order	0.000715955915395337	SB-5	Family	0.000882316898819493	Ignavibacteriaceae	Family	0.000749147844327078	Subgroup_17	Class	0.00092487925187545	Rhizobiaceae	Family	0.000803105340650515	Solibacteraceae_(Subgroup_3)	Family	0.00106015712072199	Lachnospiraceae	Family	0.000100566524756126	Alphaproteobacteria	Class	0.00106532199357256	Oligoflexaceae	Family	0.000101555246053853	Sandaracinaceae	Family
BRC 1.00	Phylum	0.000479808076769292	Subgroup_17	Class	0.00127466193748614	RBG-13-54-9	Order	0.000776626009613813	OPB56	Order	0.000915898470958386	B122	Family	0.000916574580902697	Nannocystaceae	Family	0.000776891607091202	Rhizobiales_Incertae_Sedis	Family	0.000701821166450569	Desulfuromonadaceae	Family	0.000708339363103897	Woeseiaceae	Family	0.000882316898819493	Ilumatobacteraceae	Family	0.000749147844327078	Cyclobacteriaceae	Family	0.000822114890555955	028H05-P-BN-P5	Class	0.000783983784920741	AT-s2-59	Order	0.00103297360480605	mle1-8	Order	0.000100566524756126	SS1-B-02-17	Order	0.00106532199357256	Planococcaceae	Family	0.000101555246053853	Streptococcaceae	Family
Marinilabiliaceae	Family	0.000479808076769292	Ignavibacteriaceae	Family	0.00126674478259493	Verrucomicrobiaceae	Family	0.000776626009613812	S-70	Order	0.000907417929560623	Syntrophaceae	Family	0.000873743993010048	Absconditabacteriales_(SR1)	Order	0.000760361998429687	Cloacimonadales	Order	0.000701821166450569	NS9_marine_group	Family	0.000685489706229578	ST-NAGAB-D1	Family	0.000865977696989502	SS1-B-02-17	Order	0.000749147844327078	Marine_Benthic_Group_D_and_DHVEG-1	Order	0.000822114890555955	Pedosphaeraceae	Family	0.000764862229190967	MSB-4B10	Family	0.00102391243283406	Rhodospirillaceae	Family	0.000100566524756126	Candidatus_Falkowbacteria	Order	0.00105644431029279	Rubinisphaeraceae	Family	0.000101555246053853	Thiovulaceae	Family
Omnitrophaceae	Family	0.000479808076769292	Actinomarinales	Order	0.00125882762770371	Stappiaceae	Family	0.000768450998986299	Desulfobacterales	Order	0.00089893738816286	Bacteroidales	Order	0.000839479522695928	Micavibrionales	Order	0.000760361998429687	Microscillaceae	Family	0.000689925892442932	Salinivirgaceae	Family	0.000670256601646699	NS9_marine_group	Family	0.000857808096074507	Mycoplasmataceae	Family	0.000736662046921627	Marinilabiliaceae	Family	0.000822114890555955	Sandaracinaceae	Family	0.000736179895596306	d142	Class	0.00101485126086208	Bacteroidia	Class	6.70443498374174E-05	ABY1	Class	0.000985422844054616	UASB-TL25	Family	0.000101555246053853	Verrucomicrobiales	Order
PB19	Order	0.000479808076769292	Obscuribacterales	Order	0.00125882762770371	Chthoniobacterales	Order	0.000735750956476243	Anaerolineae	Class	0.000881976305367335	BD7-11	Class	0.000839479522695928	MSBL8	Family	0.00075209719409893	Rickettsiaceae	Family	0.000689925892442932	Balneolaceae	Family	0.000662640049355259	Ruminococcaceae	Family	0.000849638495159511	Unknown_Family	Family	0.000699204654705273	SAR324_clade(Marine_group_B)	Order	0.000822114890555955	SB-5	Family	0.000736179895596306	Gammaproteobacteria	Class	0.00101485126086208	Crocinitomicaceae	Family	6.70443498374174E-05	Planctomycetales	Order	0.00094991211093553	67-14	Family	9.43012999071495E-05	Woeseiaceae	Family
Verrucomicrobiaceae	Family	0.000479808076769292	Bacteroidales	Order	0.00120340754346518	mle1-8	Order	0.00072757594584873	Zixibacteria	Phylum	0.000865015222571809	BD2-11_terrestrial_group	Class	0.000830913405117399	Terasakiellaceae	Family	0.000743832389768172	Gracilibacteria	Class	0.000654240070420022	CCM11a	Order	0.000662640049355259	Lineage_IIb	Class	0.000841468894244516	Xanthobacteraceae	Family	0.000661747262488919	Xanthomonadaceae	Family	0.000822114890555955	Candidatus_Peribacteria	Order	0.000726619117731419	TG3	Family	0.00101485126086208	Defluviitaleaceae	Family	6.70443498374174E-05	BD2-11_terrestrial_group	Class	0.000941034427655759	AT-s2-59	Order	9.43012999071495E-05	Nocardioidaceae	Family
SB-5	Family	0.000419832067173131	PB19	Order	0.00119549038857396	Phaselicystidaceae	Family	0.000686700892711161	Candidatus_Peribacteria	Order	0.000848054139776283	Spongiibacteraceae	Family	0.000822347287538869	Flavobacteriales	Order	0.0007190379767759	Beijerinckiaceae	Family	0.000630449522404749	Rhizobiaceae	Family	0.000655023497063819	Aegiribacteria	Phylum	0.000833299293329521	Cyanobiaceae	Family	0.000611804072867114	Actinobacteria	Class	0.000719350529236461	LD1-PB3	Order	0.000726619117731419	Nitrincolaceae	Family	0.000960484229030183	Gammaproteobacteria	Class	6.70443498374174E-05	Subgroup_17	Class	0.000941034427655759	Burkholderiaceae	Family	9.43012999071495E-05	SBR1031	Order
BD2-3	Family	0.00039984006397441	Gemmataceae	Family	0.00117173892390031	LCP-89	Phylum	0.000662175860828619	PB19	Order	0.000848054139776283	MSBL9	Order	0.000796648934803279	Omnitrophaceae	Family	0.000710773172445142	ST-NAGAB-D1	Family	0.000630449522404749	Marinifilaceae	Family	0.0006321738401895	Methylacidiphilaceae	Family	0.000825129692414526	Thermoplasmata	Class	0.000611804072867114	Aquificaceae	Family	0.000719350529236461	Pseudohongiellaceae	Family	0.000717058339866532	Subgroup_9	Class	0.0009514230570582	Ika33	Family	6.70443498374174E-05	Bacillaceae	Family	0.000914401377816445	Peptostreptococcaceae	Family	9.43012999071495E-05	Subgroup_22	Class
Candidatus_Woesebacteria	Order	0.00039984006397441	Cellulomonadaceae	Family	0.00114798745922665	Microtrichaceae	Family	0.000654000850201105	Sulfurovaceae	Family	0.00083957359837852	Phycisphaerales	Order	0.000796648934803279	Rickettsiales	Order	0.000694243563783627	P3OB-42	Family	0.000606658974389475	MSBL8	Family	0.0006321738401895	PS-B29	Family	0.000784281687839549	Margulisbacteria	Phylum	0.000599318275461662	Clostridiales	Order	0.000719350529236461	Candidatus_Kaiserbacteria	Order	0.000707497562001644	BD2-3	Family	0.000942361885086217	Parcubacteria	Class	6.70443498374174E-05	Bacteroidetes_vadinHA17	Family	0.000914401377816445	Rs-E47_termite_group	Family	9.43012999071495E-05	Actinobacteria	Class
Chthoniobacterales	Order	0.00037984806077569	37-13	Family	0.00113215314944422	Fusobacteriaceae	Family	0.000629475818318564	Candidatus_Raymondbacteria	Family	0.000831093056980758	Chlamydiaceae	Family	0.000779516699646219	CCM11a	Order	0.000628125129137568	Subgroup_17	Class	0.000594763700381838	Pseudomonadaceae	Family	0.00061694073560662	MSB-3C8	Family	0.000784281687839549	Phycisphaerae	Class	0.000599318275461662	PAUC34f	Phylum	0.000719350529236461	Sedimenticolaceae	Family	0.000697936784136757	ABY1	Class	0.000933300713114234	Planctomycetales	Order	6.70443498374174E-05	BD2-3	Family	0.000896646011256902	Sedimenticolaceae	Family	9.43012999071495E-05	Mycoplasmataceae	Family
Iainarchaeales	Order	0.00037984806077569	Verrucomicrobiales	Order	0.00111631883966178	Candidatus_Falkowbacteria	Order	0.000613125797063536	BIrii41	Family	0.000788690349991944	TA06	Phylum	0.000779516699646219	BRC 1.00	Phylum	0.00061986032480681	Marinifilaceae	Family	0.000582868426374202	MSB-3C8	Family	0.000578857974149422	Ignavibacteriaceae	Family	0.000759772885094563	Candidatus_Peregrinibacteria	Order	0.000586832478056211	Phycisphaerae	Class	0.000719350529236461	Simkaniaceae	Family	0.000697936784136757	Moraxellaceae	Family	0.000915178369170269	UBA10353_marine_group	Order	6.70443498374174E-05	Leptospiraceae	Family	0.000896646011256902	Aerococcaceae	Family	8.70473537604457E-05	Synergistaceae	Family
Thiohalorhabdaceae	Family	0.00037984806077569	Rhodopirillaceae	Family	0.00110840168477056	Woeseiaceae	Family	0.000613125797063536	Ilumatobacteraceae	Family	0.000754768184400892	Salinivirgaceae	Family	0.00075381834691063	Opitutales	Order	0.00061986032480681	Pla3_lineage	Class	0.000582868426374202	Peptococcaceae	Family	0.000578857974149422	Leptospiraceae	Family	0.000759772885094563	Methylacidiphilaceae	Family	0.000586832478056211	SJA-15	Order	0.000719350529236461	Alphaproteobacteria	Class	0.000640572116947435	SM23-30	Family	0.000897056025226303	028H05-P-BN-P5	Class	0	Marinilabiliaceae	Family	0.000834502228298503	Cyanobiaceae	Family	8.70473537604457E-05	UBA10353_marine_group	Order
Gemmatimonadaceae	Family	0.000359856057576969	C0119	Order	0.00108465022009691	BIrii41	Family	0.000596775775808509	KCLunmb-38-53	Family	0.000754768184400892	BD2-3	Family	0.0007452522293321	Alcanivoracaceae	Family	0.000611595520476053	NB1-j	Order	0.000547182604351291	0319-6G20	Family	0.000556008317275102	Opitutales	Order	0.000743433683264572	MidBa8	Family	0.00057434668065076	SS1-B-02-17	Order	0.000719350529236461	Methylacidiphilaceae	Family	0.000640572116947435	MSBL8	Family	0.00088799485325432	0319-6G20	Family	0	PB19	Order	0.000798991495179418	SM2D12	Family	8.70473537604457E-05	Zixibacteria	Phylum
Ignavibacteriaceae	Family	0.000359856057576969	JG30-KF-CM45	Family	0.00107673306520569	Fibrobacterales	Order	0.000580425754553481	Peptococcaceae	Family	0.000712365477412078	Iainarchaeales	Order	0.00073668611175357	Oleiphilaceae	Family	0.000603330716145295	SM2D12	Family	0.000547182604351291	Cyanobiaceae	Family	0.000556008317275102	Candidatus_Peregrinibacteria	Order	0.000727094481434582	V2072-189E03	Class	0.000536889288434406	Anaerolineae	Class	0.000616586167916966	Subgroup_17	Class	0.000631011339082548	Weeksellaceae	Family	0.000878933681282337	0319-7L14	Class	0	Family_XII	Family	0.000798991495179418	NS9_marine_group	Family	7.97934076137419E-05	Clostridiales_Incertae_Sedis	Family
Iainarchaeia	Class	0.000339864054378249	Micromonosporaceae	Family	0.00106089875542325	Candidatus_Nomurabacteria	Order	0.000572250743925967	Bacteroidetes_VC2.1_Bac22	Order	0.000703884936014315	Paludibacteraceae	Family	0.00071955387659651	Micrococcaceae	Family	0.00058680110748378	Leptospiraceae	Family	0.000535287330343655	Hydrogenedensaceae	Family	0.000556008317275102	Micavibrionales	Order	0.000727094481434582	Alphaproteobacteria	Class	0.000511917693623503	BD7-11	Class	0.000616586167916966	Sulfurovaceae	Family	0.000621450561217661	WS2	Phylum	0.000869872509310354	053A03-B-DI-P58	Family	0	Solibacteraceae_(Subgroup_3)	Family	0.000798991495179418	OPB56	Order	7.97934076137419E-05	Hyphomonadaceae	Family
Desulfovibrionaceae	Family	0.000319872051179528	VHS-B4-70	Family	0.00105298160053203	KI89A_clade	Order	0.000564075733298453	BRC 1.00	Phylum	0.000703884936014315	TG3	Family	0.00071955387659651	Actinomarinales	Order	0.00058680110748378	Bradymonadales	Order	0.000535287330343654	Ika33	Family	0.000540775212692223	Anaerolineae	Class	0.000718924880519587	AT-s3-28	Class	0.000511917693623503	Corynebacteriaceae	Family	0.000616586167916966	Micrarchaeia	Class	0.000611889783352774	Micrarchaeia	Class	0.000860811337338371	09D2Z48	Family	0	Microgenomatia	Class	0.000790113811899647	Parcubacteria	Class	7.97934076137419E-05	vadinHA49	Class
Desulfuromonadaceae	Family	0.000319872051179528	MSBL9	Order	0.0010371472907496	Methylacidiphilaceae	Family	0.000555900722670939	Desulfovibrionaceae	Family	0.000695404394616552	Anaerolineae	Class	0.00070242164143945	Rhodospirillaceae	Family	0.000570271498822265	NS11-12_marine_group	Family	0.000535287330343654	PS-B29	Family	0.000540775212692223	LCP-89	Phylum	0.000718924880519587	Candidatus_Shapirobacteria	Order	0.000511917693623503	d142	Class	0.000616586167916966	MSB-3C8	Family	0.000611889783352774	Marinilabiliaceae	Family	0.000851750165366389	10bav-F6	Order	0	Gemmatimonadaceae	Family	0.000781236128619875	Planctomycetes	Phylum	7.97934076137419E-05	Chthoniobacterales	Order
Haliangiaceae	Family	0.000319872051179528	Rhodothermaceae	Family	0.00102923013585838	Alphaproteobacteria	Class	0.000547725712043426	SM23-30	Family	0.000695404394616552	Oligosphaeraceae	Family	0.00070242164143945	Nanoarchaeaeota	Phylum	0.000562006694491508	Cytophagales	Order	0.000511496782328381	LKC2.127-25	Family	0.000533158660400783	Bacillaceae	Family	0.000710755279604591	Deinococcaceae	Family	0.000499431896218052	OM190	Class	0.000616586167916966	ABY1	Class	0.000602329005487886	Simkaniaceae	Family	0.000833627821422423	113B434	Order	0	Nitrincolaceae	Family	0.000754603078780561	Staphylococcaceae	Family	7.97934076137419E-05	Cloacimonadales	Order
Bradymonadales	Order	0.000299880047980808	SS1-B-02-17	Order	0.00102923013585838	Cyclobacteriaceae	Family	0.000547725712043426	Verrucomicrobiaceae	Family	0.000686923853218789	Syntrophobacteraceae	Family	0.00070242164143945	Oceanospirillales	Order	0.000562006694491508	Francisellaceae	Family	0.000511496782328381	WS1	Phylum	0.000533158660400783	Spongiibacteraceae	Family	0.000702585678689596	Verrucomicrobiaceae	Family	0.000499431896218052	Rickettsiaceae	Family	0.000616586167916966	Aminicenantales	Order	0.000592768227622999	TA06	Phylum	0.00082456664945044	20-Jan	Order	0	Salinivirgaceae	Family	0.000727970028941247	Alphaproteobacteria	Class	7.25394614670381E-05	Desulfuromonadaceae	Family
Cellvibrionales	Order	0.000299880047980808	Fibrobacteraceae	Family	0.00102131298096716	MSBL8	Family	0.000547725712043426	CCM11a	Order	0.000669962770423264	Arcobacteraceae	Family	0.000668157171125331	BIrii41	Family	0.00055374189016075	Desulfarculaceae	Family	0.000511496782328381	Caldilineaceae	Family	0.000525542108109343	Zixibacteria	Phylum	0.000702585678689596	Lineage_IIb	Class	0.000474460301407149	AT-s2-59	Order	0.000513821806597472	BD2-3	Family	0.000592768227622999	Chlorobiaceae	Family	0.000788321961562508	211ds20	Order	0	B5-096	Family	0.000710214662381705	BD7-11	Class	7.25394614670381E-05	Methylacidiphilaceae	Family
Geminicoccaceae	Family	0.000299880047980808	JG30-KF-CM66	Class	0.00101339582607594	SJA-28	Order	0.000547725712043426	PS-B29	Family	0.000669962770423264	Myxococcales	Order	0.000668157171125331	Oligosphaeraceae	Family	0.00055374189016075	Puniceispirillales	Order	0.000511496782328381	Sulfurovaceae	Family	0.000525542108109343	Dictyoglomaceae	Family	0.000694416077774601	Magnetospiraceae	Family	0.000474460301407149	Candidatus_Yonathbacteria	Order	0.000513821806597472	Marine_Benthic_Group_D_and_DHVEG-1	Order	0.000592768227622999	Haliangiaceae	Family	0.000779260789590526	24-Nov	Order	0	P.palmC41	Order	0.000710214662381705	D90	Order	7.25394614670381E-05	Oligosphaeraceae	Family
WS1	Phylum	0.000299880047980808	Geminicoccaceae	Family	0.000997561516293505	SJA-15	Order	0.000531375690788398	AB-539-J10	Family	0.000661482229025501	Nanoarchaeaeota	Phylum	0.000668157171125331	Hydrogenedensaceae	Family	0.000545477085829993	BD2-3	Family	0.000499601508320744	Gemmatimonadaceae	Family	0.000517925555817903	SS1-B-02-17	Order	0.000694416077774601	KD4-96	Class	0.000461974504001698	CK-2C2-2	Phylum	0.000513821806597472	Actinobacteria	Class	0.000583207449758112	Pseudohongiellaceae	Family	0.000770199617618543	37-13	Family	0	Candidatus_Shapirobacteria	Order	0.000692459295822162	Ignavibacteriales	Order	7.25394614670381E-05	Saccharospirillaceae	Family
Methyloligellaceae	Family	0.000279888044782087	Micavibrionaceae	Family	0.000997561516293505	SM23-30	Family	0.000531375690788398	Asgardaeota	Phylum	0.000661482229025501	Subgroup_26	Class	0.000668157171125331	Marinifilaceae	Family	0.000545477085829993	KI89A_clade	Order	0.000499601508320744	Anaerolineae	Class	0.000502692451235024	Alcanivoracaceae	Family	0.000686246476859605	Marinifilaceae	Family	0.000461974504001698	GW2011-GWA2-46-7	Order	0.000513821806597472	Subgroup_9	Class	0.000564085894028338	V2072-189E03	Class	0.00076113844564656	4572-13	Family	0	PAUC34f	Phylum	0.000692459295822162	Omnitrophicaeota	Phylum	7.25394614670381E-05	Thermaceae	Family
Peptococcaceae	Family	0.000259896041583367	Mollicutes_RF39	Order	0.000989644361402286	Candidatus_Peregrinibacteria	Order	0.000498675648278343	Coxiellaceae	Family	0.000644521146229975	Pla1_lineage	Order	0.000659591053546801	Zixibacteria	Phylum	0.000537212281499236	Candidatus_Campbellbacteria	Order	0.000487706234313107	T34	Family	0.000502692451235024	Solibacteraceae_(Subgroup_3)	Family	0.00067807687594461	VHS-B3-70	Family	0.000461974504001698	MSB-3C8	Family	0.000513821806597472	Caldilineaceae	Family	0.000516282004703903	Micrococcaceae	Family	0.000752077273674577	661239	Order	0	CCM11a	Order	0.000683581612542391	Parvibaculales	Order	7.25394614670381E-05	Woesearchaeia	Class
Ilumatobacteraceae	Family	0.000239904038384646	Beijerinckiaceae	Family	0.000981727206511068	MSB-4B10	Family	0.000490500637650829	Micrarchaeia	Class	0.000644521146229975	Planctomycetales	Order	0.000659591053546801	Gracilibacteria	Class	0.000528947477168478	Rhodospirillaceae	Family	0.000487706234313107	VHS-B3-70	Family	0.000502692451235024	Gracilibacteria	Class	0.000669907275029615	Moduliflexaceae	Family	0.000449488706596247	Opitutales	Order	0.000513821806597472	Candidatus_Peregrinibacteria	Order	0.000516282004703903	Phycisphaerae	Class	0.000752077273674577	67-14	Family	0	Eel-36e1D6	Family	0.000683581612542391	SJA-15	Order	7.25394614670381E-05	AncK6	Phylum
NB1-j	Order	0.000239904038384646	TRA3-20	Family	0.000942141432054977	Moraxellaceae	Family	0.000482325627023315	Phycisphaerae	Class	0.000602118439241161	d142	Class	0.000659591053546801	NB1-j	Order	0.000520682672837721	MSB-3C8	Family	0.000475810960305471	Candidatus_Kaiserbacteria	Order	0.000495075898943584	LKC2.127-25	Family	0.000653568073199624	PHOS-HE36	Family	0.000449488706596247	AB-539-J10	Family	0.000411057445277978	Thiovulaceae	Family	0.000497160448974129	Subgroup_26	Class	0.000724893757758629	A10	Family	0	Oligoflexaceae	Family	0.000683581612542391	028H05-P-BN-P5	Class	6.52855153203343E-05	Family_III	Family
Simkaniaceae	Family	0.000239904038384646	VHS-B3-70	Family	0.00092630712227254	Gammaproteobacteria	Class	0.000474150616395801	Nitrincolaceae	Family	0.000593637897843398	L21-RPul-D3	Family	0.000659591053546801	NS9_marine_group	Family	0.000520682672837721	NS9_marine_group	Family	0.000475810960305471	Candidatus_Peribacteria	Order	0.000495075898943584	Marinilabiliaceae	Family	0.000653568073199624	Subgroup_21	Class	0.000449488706596247	Gaiellales	Order	0.000411057445277978	Candidatus_Uhrbacteria	Order	0.000487599671109241	Bacillaceae	Family	0.00069771024184268	A4b	Family	0	Micrarchaeia	Class	0.00067470392926262	AB1	Family	6.52855153203343E-05	Gaiellales	Order
SM23-30	Family	0.000239904038384646	MSB-3C8	Family	0.000870887038034012	GW2011-GWA2-46-7	Order	0.000457800595140774	Candidatus_Buchananbacteria	Order	0.000585157356445635	Candidatus_Kerfeldbacteria	Order	0.000651024935968271	LD1-PA32	Class	0.000520682672837721	Chitinivibrionaceae	Family	0.00044012513828256	Zixibacteria	Phylum	0.000495075898943584	Clostridiaceae_1	Family	0.000645398472284629	BRC 1.00	Phylum	0.000437002909190795	Parvibaculaceae	Family	0.000411057445277978	P.palmC41	Order	0.000487599671109241	BD2-11_terrestrial_group	Class	0.00069771024184268	AB-539-J10	Family	0	Phaselicystidaceae	Family	0.00067470392926262	Anaerolineae	Class	6.52855153203343E-05	Lenti-02	Family
Proteobacteria	Phylum	0.000219912035185926	BRC 1.00	Phylum	0.000870887038034012	Aminicenantales	Order	0.00044962558451326	FW22	Order	0.000576676815047873	Babeliales	Order	0.000642458818389741	Cloacimonadales	Order	0.000512417868506963	PAUC34f	Phylum	0.00044012513828256	BD2-3	Family	0.000487459346652144	T34	Family	0.000629059270454638	Candidatus_Pacebacteria	Order	0.000437002909190795	Subgroup_26	Class	0.000411057445277978	Crocinitomicaceae	Family	0.000468478115379467	BD7-11	Class	0.000688649069870697	AB1	Family	0	Verrucomicrobiaceae	Family	0.00067470392926262	Desulfarculaceae	Family	6.52855153203343E-05	Oligoflexaceae	Family
BD7-8	Order	0.000199920031987205	Hydrogenothermaceae	Family	0.000855052728251575	Bathyarchaeia	Class	0.00044962558451326	Pla1_lineage	Order	0.00056819627365011	mle1-8	Order	0.000642458818389741	LKC2.127-25	Family	0.000512417868506963	Simkaniaceae	Family	0.00044012513828256	Lineage_IIb	Class	0.000487459346652144	BRC 1.00	Phylum	0.000604550467709652	Coxiellaceae	Family	0.000424517111785344	Thermaceae	Family	0.000411057445277978	Woeseiaceae	Family	0.000468478115379467	Fibrobacteraceae	Family	0.000679587897898714	Absconditabacteriales_(SR1)	Order	0	Omnitrophia	Class	0.000665826245982848	Hydrogenedensaceae	Family	6.52855153203343E-05	Subgroup_21	Class
Streptococcaceae	Family	0.000199920031987205	Solirubrobacteraceae	Family	0.000839218418469139	Petrotogaceae	Family	0.000441450573885746	Candidatus_Shapirobacteria	Order	0.000559715732252347	MAT-CR-H6-H10	Family	0.000633892700811211	Stappiaceae	Family	0.000487623455514691	Microtrichaceae	Family	0.000428229864274924	Puniceispirillales	Order	0.000487459346652144	Omnitrophaceae	Family	0.000596380866794657	Family_XII	Family	0.000424517111785344	BD2-11_terrestrial_group	Class	0.000308293083958483	CH2b56	Order	0.00045891733751458	BRC 1.00	Phylum	0.000670526725926731	ABY1	Class	0	possible_family_01	Family	0.000665826245982848	Nitrincolaceae	Family	6.52855153203343E-05	UASB-TL25	Family
WPS-2	Phylum	0.000199920031987205	Margulisbacteria	Phylum	0.000799632644013048	Zixibacteria	Phylum	0.000441450573885746	Micrococcaceae	Family	0.000559715732252347	Milano-WF1B-44	Order	0.000633892700811211	Entomoplasmatales_Incertae_Sedis	Family	0.000479358651183933	Deltaproteobacteria	Class	0.00040443931625965	Methylacidiphilaceae	Family	0.000472226242069265	Candidatus_Peribacteria	Order	0.000588211265879662	Chthoniobacterales	Order	0.000412031314379893	Gracilibacteria	Class	0.000308293083958483	Microscillaceae	Family	0.00045891733751458	PB19	Order	0.000670526725926731	Acanthopleuribacteraceae	Family	0	Candidatus_Kaiserbacteria	Order	0.000656948562703077	Sulfurovaceae	Family	6.52855153203343E-05	Microscillaceae	Family
FCPU426	Phylum	0.000179928028788485	BD2-3	Family	0.000775881179339393	Marinilabiliaceae	Family	0.000425100552630718	Chloroplast	Order	0.000551235190854584	Euryarchaeota	Phylum	0.000616760465654152	SM2D12	Family	0.000479358651183933	BD2-7	Family	0.00040443931625965	Omnitrophaceae	Family	0.000472226242069265	AT-s2-59	Order	0.000571872064049671	BD7-11	Class	0.000399545516974442	WWE3	Class	0.000205528722638989	Corynebacteriaceae	Family	0.000449356559649693	Gemmatimonadaceae	Family	0.000661465553954748	Acetobacteraceae	Family	0	Peptococcaceae	Family	0.000656948562703077	B2M28	Order	5.80315691736305E-05	NB1-j	Order
Salinivirgaceae	Family	0.000179928028788485	PLTA13	Order	0.000760046869556956	Crocinitomicaceae	Family	0.000416925542003205	Crocinitomicaceae	Family	0.000542754649456821	Pseudohongiellaceae	Family	0.000616760465654152	Pedosphaeraceae	Family	0.000462829042522418	Subgroup_9	Class	0.00040443931625965	Obscuribacterales	Order	0.000441760032903506	KCLunmb-38-53	Family	0.000563702463134676	CH2b56	Order	0.000399545516974442	028H05-P-BN-P5	Class	0	Firmicutes	Phylum	0.000449356559649693	Chthoniobacterales	Order	0.000625220866066817	Acetobacterales_Incertae_Sedis	Family	0	Candidatus_Uhrbacteria	Order	0.000648070879423306	Leptospiraceae	Family	5.80315691736305E-05	Syntrophaceae	Family
WCHB1-81	Class	0.000179928028788485	Calditrichaceae	Family	0.000744212559774519	Ardenticatenales	Order	0.000408750531375691	UBA12411	Family	0.000525793566661296	Rhodothermaceae	Family	0.000616760465654152	Ignavibacteriaceae	Family	0.000462829042522418	Ignavibacteriaceae	Family	0.000392544042252013	Bacillaceae	Family	0.000434143480612066	Alicyclobacillaceae	Family	0.000547363261304685	BD2-11_terrestrial_group	Class	0.00038705971956899	0319-6G20	Family	0	Altiarchaeia	Class	0.000439795781784806	Alphaproteobacteria	Class	0.000616159694094834	Acetothermiia	Class	0	Verrucomicrobiales	Order	0.000639193196143534	Microscillaceae	Family	5.80315691736305E-05	Balneolaceae	Family
Aegiribacteria	Phylum	0.000159936025589764	PS-B29	Family	0.000720461095100865	Babeliales	Order	0.000408750531375691	LF045	Family	0.000517313025263533	Fibrobacteraceae	Family	0.000599628230497092	Family_XII	Family	0.000429769825199388	Sva0485	Order	0.000392544042252013	Micavibrionales	Order	0.000434143480612066	Caldilineaceae	Family	0.00053919366038969	Sphingomonadaceae	Family	0.00038705971956899	0319-7L14	Class	0	Ika33	Family	0.000439795781784806	Bradymonadales	Order	0.000579915006206903	Acholeplasmataceae	Family	0	Obscuribacterales	Order	0.00061256014630422	MSB-3C8	Family	5.80315691736305E-05	L21-RPul-D3	Family
CCM11a	Order	0.000159936025589764	Polyangiaceae	Family	0.000720461095100865	Candidatus_Raymondbacteria	Family	0.000400575520748177	Paludibacteraceae	Family	0.000517313025263533	MSBL8	Family	0.000582495995340032	Lineage_IIb	Class	0.000421505020868631	Chitinophagaceae	Family	0.000380648768244377	Trueperaceae	Family	0.000434143480612066	Nitrosococcaceae	Family	0.000522854458559699	possible_family_01	Family	0.000349602327352636	053A03-B-DI-P58	Family	0	Marinimicrobia_(SAR406_clade)	Phylum	0.000439795781784806	Woeseiaceae	Family	0.000579915006206903	Acidaminococcaceae	Family	0	BIrii41	Family	0.000594804779744678	PS1_clade	Family	5.80315691736305E-05	MD2902-B12	Class
Chitinophagales	Order	0.000159936025589764	Opitutales	Order	0.000712543940209646	Family_XII	Family	0.000392400510120663	Bacteroidia	Class	0.00050883248386577	Aminicenantales	Order	0.000573929877761502	Burkholderiaceae	Family	0.000404975412207116	Subgroup_6	Class	0.000380648768244377	MSBL9	Order	0.000418910376029187	PB19	Order	0.000522854458559699	CCM11a	Order	0.000337116529947185	09D2Z48	Family	0	Coxiellaceae	Family	0.000430235003919919	Cloacimonadales	Order	0.000561792662262937	Acidilobaceae	Family	0	TG3	Family	0.000594804779744678	JTB215	Family	5.07776230269266E-05	028H05-P-BN-P5	Class
Corynebacteriaceae	Family	0.000159936025589764	0319-6G20	Family	0.000688792475535991	ABY1	Class	0.000384225499493149	Candidatus_Kaiserbacteria	Order	0.00050883248386577	Bathyarchaeia	Class	0.000565363760182972	MD2902-B12	Class	0.000404975412207116	WCHB1-81	Class	0.000380648768244376	BRC 1.00	Phylum	0.000411293823737747	Candidatus_Kaiserbacteria	Order	0.000514684857644704	Corynebacteriaceae	Family	0.000337116529947185	10bav-F6	Order	0	Micavibrionaceae	Family	0.000430235003919919	Coxiellaceae	Family	0.000552731490290954	Acidimicrobiia	Class	0	Victivallales	Order	0.000585927096464906	KI89A_clade	Order	5.07776230269266E-05	0319-6G20	Family
Polyangiaceae	Family	0.000159936025589764	Myxococcales	Order	0.000680875320644773	Prevotellaceae	Family	0.000384225499493149	Candidatus_Kuenenbacteria	Order	0.000500351942468007	Cyclobacteriaceae	Family	0.000565363760182972	Rickettsiaceae	Family	0.000396710607876359	Iainarchaeia	Class	0.00036875349423674	Gracilibacteria	Class	0.000411293823737747	Staphylococcaceae	Family	0.000498345655814713	Opitutales	Order	0.000337116529947185	113B434	Order	0	KF-JG30-C25	Order	0.000411113448190145	Methylacidiphilaceae	Family	0.000534609146346989	Acidithiobacillaceae	Family	0	Fusobacteriaceae	Family	0.000568171729905364	Sphingobacteriaceae	Family	5.07776230269266E-05	0319-7L14	Class
CK-2C2-2	Phylum	0.000139944022391044	Thermaceae	Family	0.000680875320644773	Syntrophobacteraceae	Family	0.000384225499493149	211ds20	Order	0.000491871401070244	Arenicellaceae	Family	0.000556797642604442	BD2-3	Family	0.000396710607876359	67-14	Family	0.000356858220229103	Nannocystaceae	Family	0.000411293823737747	Chthoniobacterales	Order	0.000490176054899718	L21-RPul-D3	Family	0.000324630732541734	20-Jan	Order	0	Aenigmarchaeales	Order	0.000401552670325258	028H05-P-BN-P5	Class	0.000534609146346988	Acidobacteria	Phylum	0	Crocinitomicaceae	Family	0.000559294046625593	Cellvibrionaceae	Family	4.35236768802228E-05	053A03-B-DI-P58	Family
S-70	Order	0.000139944022391044	Micavibrionales	Order	0.000665041010862337	Chromatiales	Order	0.000359700467610608	Verrucomicrobiales	Order	0.000483390859672482	AT-s2-59	Order	0.000531099289868853	CH2b56	Order	0.000396710607876359	Pedosphaeraceae	Family	0.000356858220229103	VHS-B4-70	Family	0.000396060719154867	Methanomethyliaceae	Family	0.000473836853069728	Micrarchaeia	Class	0.000324630732541734	211ds20	Order	0	d142	Class	0.000401552670325258	Chitinophagales	Order	0.000534609146346988	Acidobacteriaceae_(Subgroup_1)	Family	0	MSB-3C8	Family	0.00054153868006605	Deltaproteobacteria	Class	4.35236768802228E-05	09D2Z48	Family
Hyphomonadaceae	Family	0.000119952019192323	Methylacidiphilaceae	Family	0.0006492067010799	Odinarchaeia	Class	0.000359700467610608	MSBL9	Order	0.000483390859672481	Simkaniaceae	Family	0.000522533172290323	Chitinivibrionaceae	Family	0.000371916194884086	Candidatus_Peribacteria	Order	0.000344962946221466	BD7-8	Order	0.000388444166863428	Rubinisphaeraceae	Family	0.000473836853069728	Omnitrophaceae	Family	0.000312144935136283	24-Nov	Order	0	Fibrobacteraceae	Family	0.000401552670325258	Thermoflexaceae	Family	0.000534609146346988	Acidobacteriales	Order	0	Sulfurovaceae	Family	0.00054153868006605	Latescibacteraceae	Family	4.35236768802228E-05	10bav-F6	Order
LD1-PB3	Order	0.000119952019192323	TK10	Class	0.0006492067010799	Burkholderiaceae	Family	0.000351525456983094	Fibrobacterales	Order	0.000466429776876956	Moduliflexaceae	Family	0.000488268701976203	Blfdi19	Family	0.000363651390553329	Verrucomicrobiales	Order	0.000333067672213829	Mycoplasmataceae	Family	0.000388444166863428	SM2D12	Family	0.000473836853069728	Pasteurellaceae	Family	0.000312144935136282	37-13	Family	0	MD2902-B12	Class	0.000391991892460371	Oligosphaeria	Class	0.000525547974375006	Actinobacteria	Class	0	MSBL9	Order	0.000532660996786279	NS11-12_marine_group	Family	4.35236768802228E-05	113B434	Order
Lenti-02	Family	0.000119952019192323	Longimicrobiaceae	Family	0.000641289546188682	Candidatus_Kuenenbacteria	Order	0.000351525456983094	ABY1	Class	0.000457949235479193	Subgroup_17	Class	0.000488268701976203	Diplorickettsiaceae	Family	0.000355386586222571	Nitrosococcaceae	Family	0.000321172398206193	Weeksellaceae	Family	0.000388444166863428	BD2-11_terrestrial_group	Class	0.000465667252154732	Stappiaceae	Family	0.000312144935136282	661239	Order	0	Salinivirgaceae	Family	0.000391991892460371	Iainarchaeia	Class	0.000516486802403023	Actinobacteria	Phylum	0	Pla1_lineage	Order	0.000514905630226736	Sericytochromatia	Class	4.35236768802228E-05	20-Jan	Order
VHS-B3-70	Family	0.000119952019192323	CCD24	Order	0.000641289546188682	Microgenomatia	Class	0.000351525456983094	ST-12K33	Family	0.000457949235479193	Subgroup_21	Class	0.000488268701976203	Aegiribacteria	Phylum	0.000338856977561056	SBR1031	Order	0.000309277124198556	Entomoplasmatales_Incertae_Sedis	Family	0.000380827614571988	Ardenticatenales	Order	0.000449328050324742	Subgroup_18	Class	0.000299659137730831	A10	Family	0	Verrucomicrobiales	Order	0.000391991892460371	Chlamydiales	Order	0.00050742563043104	Actinomycetaceae	Family	0	BRC 1.00	Phylum	0.000506027946946965	Zixibacteria	Phylum	4.35236768802228E-05	211ds20	Order
Ardenticatenales	Order	9.99600159936026E-05	Victivallales	Order	0.000641289546188682	-MVP 21.00	Order	0.000351525456983094	Arcobacteraceae	Family	0.00044946869408143	211ds20	Order	0.000471136466819144	Bathyarchaeia	Class	0.000338856977561056	FCPU426	Phylum	0.000285486576183282	Pedosphaeraceae	Family	0.000380827614571988	Kangiellaceae	Family	0.000441158449409746	Subgroup_26	Class	0.000299659137730831	A4b	Family	0	Chloroplast	Order	0.000372870336730596	Candidatus_Kuenenbacteria	Order	0.000498364458459057	ADurb.Bin180	Order	0	Coxiellaceae	Family	0.000506027946946965	BIrii41	Family	3.6269730733519E-05	24-Nov	Order
Gracilibacteria	Class	9.99600159936026E-05	Ardenticatenales	Order	0.000633372391297463	Phycisphaerae	Class	0.000351525456983094	Candidatus_Uhrbacteria	Order	0.00044946869408143	Marinilabiliaceae	Family	0.000471136466819144	Syntrophobacteraceae	Family	0.000338856977561056	Gemmatimonadaceae	Family	0.000285486576183282	Cellvibrionaceae	Family	0.000357977957697669	KI89A_clade	Order	0.000441158449409746	20-Jan	Order	0.00028717334032538	AB1	Family	0	Margulisbacteria	Phylum	0.000372870336730596	ST-NAGAB-D1	Family	0.000498364458459057	ADurb.Bin408	Family	0	Sphingobacteriaceae	Family	0.000488272580387422	Candidatus_Gottesmanbacteria	Order	3.6269730733519E-05	37-13	Family
L21-RPul-D3	Family	9.99600159936026E-05	CCM11a	Order	0.000617538081515027	Xanthobacteraceae	Family	0.00034335044635558	Candidatus_Yonathbacteria	Order	0.00044946869408143	Subgroup_18	Class	0.000454004231662084	211ds20	Order	0.000322327368899541	Porticoccaceae	Family	0.000285486576183282	KD4-96	Class	0.000350361405406229	Moraxellaceae	Family	0.000441158449409746	Candidatus_Peribacteria	Order	0.00028717334032538	ABY1	Class	0	Gammaproteobacteria	Class	0.000363309558865709	Candidatus_Uhrbacteria	Order	0.000480242114515091	Aegiribacteria	Phylum	0	Candidatus_Kerfeldbacteria	Order	0.000479394897107651	CCM11a	Order	3.6269730733519E-05	661239	Order
OPB56	Order	9.99600159936026E-05	Eel-36e1D6	Family	0.000617538081515027	d142	Class	0.000335175435728066	Microgenomatia	Class	0.000432507611285904	Desulfovibrionaceae	Family	0.000445438114083554	Clostridiales	Order	0.000322327368899541	Stappiaceae	Family	0.000285486576183282	Legionellaceae	Family	0.000342744853114789	Myxococcales	Order	0.000424819247579756	OPB56	Order	0.00028717334032538	Acanthopleuribacteraceae	Family	0	Ilumatobacteraceae	Family	0.000363309558865709	Ilumatobacteraceae	Family	0.000480242114515091	Aenigmarchaeales	Order	0	Paludibacteraceae	Family	0.000479394897107651	Deinococcaceae	Family	3.6269730733519E-05	A10	Family
PAUC34f	Phylum	9.99600159936026E-05	Moraxellaceae	Family	0.000617538081515027	Sphingobacteriales	Order	0.000335175435728066	TA06	Phylum	0.000424027069888142	Methanofastidiosales	Order	0.000445438114083554	Thermoplasmata	Class	0.000322327368899541	Ika33	Family	0.000273591302175646	Microscillaceae	Family	0.000342744853114789	AB1	Family	0.00041664964666476	ABY1	Class	0.000274687542919929	Acetobacteraceae	Family	0	Acetothermiia	Class	0.000344188003135935	OPB56	Order	0.000480242114515091	Aerococcaceae	Family	0	Micrococcaceae	Family	0.000479394897107651	Gemmatimonadaceae	Family	3.6269730733519E-05	A4b	Family
Sphingomonadaceae	Family	9.99600159936026E-05	Nanoarchaeaeota	Phylum	0.000617538081515027	Gracilibacteria	Class	0.000327000425100553	AT-s3-28	Class	0.000415546528490379	Pedosphaeraceae	Family	0.000436871996505024	Caldilineaceae	Family	0.000314062564568784	LD1-PA32	Class	0.000273591302175646	Rickettsiaceae	Family	0.000342744853114789	ABY1	Class	0.00041664964666476	Marine_Benthic_Group_D_and_DHVEG-1	Order	0.000274687542919929	Acetobacterales_Incertae_Sedis	Family	0	Obscuribacterales	Order	0.000344188003135935	Pla1_lineage	Order	0.000480242114515091	Aeromonadaceae	Family	0	Candidatus_Campbellbacteria	Order	0.000470517213827879	LD1-PA32	Class	3.6269730733519E-05	AB-539-J10	Family
Blfdi19	Family	7.9968012794882E-05	Marine_Benthic_Group_D_and_DHVEG-1	Order	0.000609620926623808	Milano-WF1B-44	Order	0.000327000425100553	Microtrichales	Order	0.000407065987092616	Chromatiales	Order	0.000428305878926494	Lenti-02	Family	0.000297532955907269	Nannocystaceae	Family	0.000273591302175646	Defluviitaleaceae	Family	0.000335128300823349	d142	Class	0.00041664964666476	RBG-13-54-9	Order	0.000274687542919929	Acetothermiia	Class	0	Syntrophobacteraceae	Family	0.000344188003135935	Family_XI	Family	0.000471180942543109	Aigarchaeales	Order	0	Oligosphaeria	Class	0.000470517213827879	Magnetospiraceae	Family	3.6269730733519E-05	AB1	Family
mle1-8	Order	7.9968012794882E-05	Microtrichales	Order	0.000609620926623808	Rhodopirillaceae	Family	0.000327000425100553	Obscuribacterales	Order	0.00039010490429709	Candidatus_Pacebacteria	Order	0.000419739761347964	Candidatus_Uhrbacteria	Order	0.000289268151576511	Thermaceae	Family	0.000273591302175646	Mollicutes_RF39	Order	0.000335128300823349	Rickettsiaceae	Family	0.00041664964666476	ADurb.Bin180	Order	0.000262201745514477	Acholeplasmataceae	Family	0	ADurb.Bin408	Family	0.000334627225271048	Subgroup_18	Class	0.000453058598599143	AKIW781	Family	0	SJA-28	Order	0.000470517213827879	Methylacidiphilaceae	Family	3.6269730733519E-05	ABY1	Class
Actinobacteria	Class	5.99760095961615E-05	Peptococcaceae	Family	0.000609620926623808	Candidatus_Pacebacteria	Order	0.000318825414473039	Arenicellaceae	Family	0.000381624362899328	Criblamydiaceae	Family	0.000411173643769434	Microtrichaceae	Family	0.000289268151576511	Lachnospiraceae	Family	0.000261696028168009	-MVP 21.00	Order	0.000335128300823349	Chthoniobacteraceae	Family	0.000408480045749765	Bacteroidia	Class	0.000262201745514477	Acidaminococcaceae	Family	0	Rubinisphaeraceae	Family	0.000334627225271048	Crocinitomicaceae	Family	0.000416813910711211	Akkermansiaceae	Family	0	SM23-30	Family	0.000470517213827879	Moraxellaceae	Family	3.6269730733519E-05	Acanthopleuribacteraceae	Family
Alteromonadaceae	Family	5.99760095961615E-05	Devosiaceae	Family	0.00060170377173259	Chlamydiales	Order	0.000294300382590497	V2072-189E03	Class	0.000373143821501565	Leptotrichiaceae	Family	0.000411173643769434	Moraxellaceae	Family	0.000289268151576511	Rhodopirillaceae	Family	0.000261696028168009	Oceanospirillales	Order	0.000335128300823349	Kordiimonadales	Order	0.000408480045749765	MSBL9	Order	0.000262201745514477	Acidilobaceae	Family	0	Brevinemataceae	Family	0.000325066447406161	Thermaceae	Family	0.000416813910711211	AKYG1722	Family	0	Alcanivoracaceae	Family	0.000461639530548108	Rhizobiales	Order	3.6269730733519E-05	Acetobacteraceae	Family
Candidatus_Nomurabacteria	Order	5.99760095961615E-05	Magnetospiraceae	Family	0.000577952307058935	Piscirickettsiaceae	Family	0.000294300382590497	Bathyarchaeia	Class	0.000364663280103802	Microgenomatia	Class	0.000394041408612375	Aquificaceae	Family	0.000281003347245754	Rickettsiales	Order	0.000261696028168009	Bathyarchaeia	Class	0.00030466209165759	VHS-B3-70	Family	0.000392140843919775	Verrucomicrobiales	Order	0.000262201745514477	Acidimicrobiia	Class	0	Nitrincolaceae	Family	0.000325066447406161	MAT-CR-H6-H10	Family	0.000416813910711211	AKYH767	Family	0	JS1	Class	0.000452761847268337	SG8-4	Family	3.6269730733519E-05	Acetobacterales_Incertae_Sedis	Family
Candidatus_Raymondbacteria	Family	5.99760095961615E-05	Opitutaceae	Family	0.000570035152167717	Hyphomicrobiaceae	Family	0.000286125371962984	Subgroup_26	Class	0.000364663280103802	Verrucomicrobiaceae	Family	0.000394041408612375	Ika33	Family	0.000264473738584239	Sulfurovaceae	Family	0.000261696028168009	Midichloriaceae	Family	0.00029704553936615	Candidatus_Campbellbacteria	Order	0.000383971243004779	Nocardiaceae	Family	0.000249715948109026	Acidithiobacillaceae	Family	0	MBNT15	Order	0.000315505669541274	Thiohalorhabdaceae	Family	0.000407752738739229	Alcanivoracaceae	Family	0	SBYC	Family	0.000452761847268337	Chthoniobacterales	Order	2.90157845868152E-05	Acetothermiia	Class
Zixibacteria	Phylum	5.99760095961615E-05	BD2-11_terrestrial_group	Class	0.00055420084238528	Ilumatobacteraceae	Family	0.00027795036133547	Subgroup_21	Class	0.000347702197308276	Endomicrobiaceae	Family	0.000385475291033845	Phycisphaerae	Class	0.000264473738584239	0319-6G20	Family	0.000249800754160372	Stappiaceae	Family	0.00029704553936615	Rhodospirillales	Order	0.000383971243004779	P.palmC41	Order	0.000237230150703575	Acidobacteria	Phylum	0	Thermoplasmata	Class	0.000315505669541274	Thiovulaceae	Family	0.000407752738739229	Alicyclobacillaceae	Family	0	KD4-96	Class	0.000435006480708794	KCLunmb-38-53	Family	2.90157845868152E-05	Acholeplasmataceae	Family
Chitinophagaceae	Family	3.9984006397441E-05	Thermoflexaceae	Family	0.00055420084238528	Nisaeaceae	Family	0.000269775350707956	Cryomorphaceae	Family	0.000339221655910513	PS-B29	Family	0.000368343055876785	Thermoflexaceae	Family	0.000264473738584239	Babeliales	Order	0.000249800754160372	LCP-89	Phylum	0.000289428987074711	Balneolaceae	Family	0.000367632041174789	UBA4486	Order	0.000237230150703575	Acidobacteriaceae_(Subgroup_1)	Family	0	Chthoniobacterales	Order	0.000305944891676387	Candidatus_Shapirobacteria	Order	0.000398691566767246	Alteromonadaceae	Family	0	Izimaplasmataceae	Family	0.000435006480708794	P3OB-42	Family	2.90157845868152E-05	Acidaminococcaceae	Family
Eel-36e1D6	Family	3.9984006397441E-05	ABY1	Class	0.000546283687494062	Patescibacteria	Phylum	0.000261600340080442	Ardenticatenales	Order	0.000322260573114988	Candidatus_Campbellbacteria	Order	0.000359776938298255	Iainarchaeia	Class	0.000256208934253482	Betaproteobacteriales	Order	0.000249800754160372	Chitinivibrionia	Class	0.000281812434783271	ST-12K33	Family	0.000367632041174789	LCP-89	Phylum	0.000224744353298123	Acidobacteriales	Order	0	Leptotrichiaceae	Family	0.000305944891676387	Dehalococcoidia	Class	0.000398691566767246	Alteromonadales	Order	0	Aenigmarchaeales	Order	0.000417251114149252	PS-B29	Family	2.90157845868152E-05	Acidilobaceae	Family
Subgroup_21	Class	3.9984006397441E-05	Micropepsaceae	Family	0.000538366532602844	Bradymonadales	Order	0.000253425329452928	Caulobacteraceae	Family	0.000322260573114988	Nocardioidaceae	Family	0.000359776938298255	Candidatus_Peribacteria	Order	0.000239679325591967	Rubinisphaeraceae	Family	0.000249800754160372	OPB56	Order	0.000281812434783271	Eel-36e1D6	Family	0.000359462440259793	Leptospiraceae	Family	0.000199772758487221	Actinobacteria	Phylum	0	SS1-B-02-17	Order	0.000305944891676387	Obscuribacterales	Order	0.000398691566767246	Altiarchaeia	Class	0	Patescibacteria	Phylum	0.000417251114149252	Terasakiellaceae	Family	2.90157845868152E-05	Acidimicrobiia	Class
028H05-P-BN-P5	Class	0	Weeksellaceae	Family	0.000530449377711626	Thalassobaculaceae	Family	0.000245250318825414	Lokiarchaeia	Class	0.000305299490319462	NKB15	Order	0.000342644703141195	Thermaceae	Family	0.000239679325591967	Lentisphaeraceae	Family	0.000237905480152735	Arcobacteraceae	Family	0.000258962777908952	Geminicoccaceae	Family	0.000359462440259793	Actinomarinales	Order	0.000187286961081769	Actinomarinales	Order	0	VHS-B4-70	Family	0.0002963841138115	P.palmC41	Order	0.000398691566767246	Amoebophilaceae	Family	0	Pedosphaeraceae	Family	0.000417251114149252	Thalassobaculaceae	Family	2.90157845868152E-05	Acidithiobacillaceae	Family
0319-7L14	Class	0	AT-s2-59	Order	0.000514615067929189	Syntrophaceae	Family	0.000237075308197901	Euryarchaeota	Phylum	0.000279857866126173	Fusobacteriaceae	Family	0.000334078585562665	Hydrogenobaculaceae	Family	0.000231414521261209	Mollicutes	Class	0.000237905480152735	Burkholderiaceae	Family	0.000258962777908952	Aminicenantales	Order	0.000343123238429803	Kangiellaceae	Family	0.000187286961081769	Actinomycetaceae	Family	0	MSBL5	Order	0.0002963841138115	Phaselicystidaceae	Family	0.000389630394795263	Amsterdam-1B-07	Order	0	Hyphomicrobiaceae	Family	0.000399495747589709	BD2-3	Family	2.17618384401114E-05	Acidobacteria	Phylum
053A03-B-DI-P58	Family	0	CHAB-XI-27	Order	0.000514615067929189	Thiovulaceae	Family	0.000237075308197901	possible_family_01	Family	0.000271377324728411	Geminicoccaceae	Family	0.000334078585562665	P.palmC41	Order	0.000231414521261209	Pseudomonadaceae	Family	0.000237905480152735	Kangiellaceae	Family	0.000258962777908952	Salinivirgaceae	Family	0.000343123238429803	Simkaniaceae	Family	0.000174801163676318	ADurb.Bin180	Order	0	Mycoplasmataceae	Family	0.0002963841138115	Candidatus_Kaiserbacteria	Order	0.00038056922282328	Anaerolineae	Class	0	Bathyarchaeia	Class	0.000390618064309938	Gracilibacteria	Class	2.17618384401114E-05	Acidobacteriaceae_(Subgroup_1)	Family
09D2Z48	Family	0	Spongiibacteraceae	Family	0.000498780758146752	Candidatus_Shapirobacteria	Order	0.000220725286942873	JS1	Class	0.000262896783330648	WS1	Phylum	0.000334078585562665	Rhizobiales	Order	0.000231414521261209	Carnobacteriaceae	Family	0.000226010206145099	Candidatus_Shapirobacteria	Order	0.000251346225617512	SM23-30	Family	0.000343123238429803	Candidatus_Campbellbacteria	Order	0.000162315366270867	ADurb.Bin408	Family	0	Subgroup_18	Class	0.000286823335946613	Gastranaerophilales	Order	0.00038056922282328	Anaplasmataceae	Family	0	Xanthomonadaceae	Family	0.000390618064309938	S-70	Order	2.17618384401114E-05	Acidobacteriales	Order
10bav-F6	Order	0	Balneolaceae	Family	0.000490863603255534	Planctomycetales	Order	0.000220725286942873	Micavibrionaceae	Family	0.000245935700535122	Bdellovibrionaceae	Family	0.000325512467984136	Saccharimonadales	Order	0.000231414521261209	Subgroup_26	Class	0.000226010206145099	Flavobacteriales	Order	0.000251346225617512	Terasakiellaceae	Family	0.000334953637514807	Candidatus_Lloydbacteria	Order	0.000162315366270867	Aenigmarchaeales	Order	0	WWE3	Class	0.000267701780216838	Psychromonadaceae	Family	0.00038056922282328	AncK6	Phylum	0	ST-NAGAB-D1	Family	0.000381740381030166	Sva0485	Order	2.17618384401114E-05	Actinobacteria	Phylum
113B434	Order	0	Subgroup_18	Class	0.000490863603255534	Thermoflexaceae	Family	0.000220725286942873	Acidobacteria	Phylum	0.000237455159137359	Candidatus_Komeilibacteria	Order	0.000325512467984136	Devosiaceae	Family	0.000223149716930452	CCM11a	Order	0.000214114932137462	Hyphomonadaceae	Family	0.000251346225617512	BD7-11	Class	0.000326784036599812	Desulfuromonadaceae	Family	0.000149829568865416	Aerococcaceae	Family	0	KD4-96	Class	0.000267701780216838	CH2b56	Order	0.000371508050851297	ANME-1a	Family	0	Clostridiaceae_1	Family	0.000372862697750395	Ardenticatenales	Order	1.45078922934076E-05	Actinomycetaceae	Family
20-Jan	Order	0	Elsterales	Order	0.000482946448364316	KCLunmb-38-53	Family	0.000212550276315359	Sulfurospirillaceae	Family	0.000228974617739596	Candidatus_Buchananbacteria	Order	0.000316946350405606	LD1-PB3	Order	0.000223149716930452	CH2b56	Order	0.000214114932137462	Rhizobiales_Incertae_Sedis	Family	0.000251346225617512	CH2b56	Order	0.000326784036599812	Bathyarchaeia	Class	0.000137343771459964	Aeromonadaceae	Family	0	Victivallales	Order	0.000267701780216838	Leptolyngbyaceae	Family	0.000371508050851297	Aquificaceae	Family	0	Vibrionaceae	Family	0.000372862697750395	Trueperaceae	Family	1.45078922934076E-05	ADurb.Bin180	Order
24-Nov	Order	0	SJA-28	Order	0.000482946448364316	Geodermatophilaceae	Family	0.000212550276315359	Caldilineaceae	Family	0.000220494076341834	Sedimenticolaceae	Family	0.000291247997670016	Ardenticatenales	Order	0.000214884912599694	Hydrogenothermaceae	Family	0.000214114932137462	Leptospiraceae	Family	0.000243729673326072	Simkaniaceae	Family	0.000326784036599812	Candidatus_Kaiserbacteria	Order	0.000137343771459964	Aigarchaeales	Order	0	Chitinivibrionia	Class	0.000258141002351951	Acetobacteraceae	Family	0.000362446878879314	Archangiaceae	Family	0	ADurb.Bin408	Family	0.000355107331190852	0319-6G20	Family	0	ADurb.Bin408	Family
37-13	Family	0	Sporichthyaceae	Family	0.000482946448364316	Candidatus_Komeilibacteria	Order	0.000196200255060332	Mollicutes	Class	0.000195052452148545	Candidatus_Kuenenbacteria	Order	0.000282681880091486	FCPU426	Phylum	0.000214884912599694	Methylacidiphilaceae	Family	0.000214114932137462	Leptotrichiaceae	Family	0.000243729673326072	Ectothiorhodospiraceae	Family	0.000310444834769822	MD2894-B20	Order	0.000124857974054513	AKIW781	Family	0	CK-2C2-2	Phylum	0.000258141002351951	Hyphomonadaceae	Family	0.000362446878879314	Arctic95B-14	Family	0	Cyanobiaceae	Family	0.000355107331190852	0319-7L14	Class	0	Aenigmarchaeales	Order
661239	Order	0	Arcobacteraceae	Family	0.000443360673908224	Rhodanobacteraceae	Family	0.000188025244432818	bacteriap25	Family	0.00017809136935302	Micrarchaeia	Class	0.000282681880091486	Methylacidiphilaceae	Family	0.000214884912599694	Mycoplasmataceae	Family	0.000214114932137462	Candidatus_Uhrbacteria	Order	0.000236113121034632	Odinarchaeia	Class	0.000310444834769822	Thiovulaceae	Family	0.000124857974054513	Akkermansiaceae	Family	0	Desulfuromonadaceae	Family	0.000248580224487064	Babeliales	Order	0.000353385706907331	Ardenticatenaceae	Family	0	Hyphomonadaceae	Family	0.000355107331190852	053A03-B-DI-P58	Family	0	Aerococcaceae	Family
A10	Family	0	Bradymonadales	Order	0.000443360673908224	Sphingomonadaceae	Family	0.000179850233805304	SJA-15	Order	0.00017809136935302	ABY1	Class	0.000274115762512956	Family_III	Family	0.000206620108268937	211ds20	Order	0.000202219658129825	Phycisphaerae	Class	0.000236113121034632	0319-6G20	Family	0.000294105632939831	MD2902-B12	Class	0.000112372176649062	AKYG1722	Family	0	KCLunmb-38-53	Family	0.000248580224487064	Euryarchaeota	Phylum	0.000353385706907331	Ardenticatenales	Order	0	Rhodothermaceae	Family	0.000355107331190852	09D2Z48	Family	0	Aeromonadaceae	Family
A4b	Family	0	Crocinitomicaceae	Family	0.000443360673908224	WWE3	Class	0.000179850233805304	Candidatus_Pacebacteria	Order	0.000169610827955257	Caldilineaceae	Family	0.000274115762512956	Subgroup_9	Class	0.000206620108268937	Chlorobiaceae	Family	0.000202219658129825	Nitrococcaceae	Family	0.000228496568743193	mle1-8	Order	0.000285936032024836	211ds20	Order	9.98863792436104E-05	AKYH767	Family	0	Moraxellaceae	Family	0.000239019446622177	Pedosphaeraceae	Family	0.000353385706907331	Arenicellaceae	Family	0	Thermaceae	Family	0.000346229647911081	10bav-F6	Order	0	Aigarchaeales	Order
AB-539-J10	Family	0	Nitrosomonadaceae	Family	0.000443360673908224	Saccharimonadales	Order	0.000163500212550276	NKB15	Order	0.000169610827955257	Candidatus_Kaiserbacteria	Order	0.000274115762512956	Gemmatimonadaceae	Family	0.000198355303938179	LKC2.127-25	Family	0.000202219658129825	WS2	Phylum	0.000220880016451753	Alteromonadaceae	Family	0.00027776643110984	Candidatus_Falkowbacteria	Order	9.98863792436104E-05	Alcanivoracaceae	Family	0	Psychromonadaceae	Family	0.000239019446622177	CK-2C2-2	Phylum	0.000344324534935349	Armatimonadales	Order	0	Micavibrionales	Order	0.00033735196463131	113B434	Order	0	AKIW781	Family
AB1	Family	0	Micrococcaceae	Family	0.000435443519017006	WS2	Phylum	0.000138975180667735	Leptolyngbyaceae	Family	0.000161130286557494	Aenigmarchaeales	Order	0.000256983527355896	BD7-11	Class	0.000190090499607422	Sneathiellaceae	Family	0.000202219658129825	Hyphomicrobiaceae	Family	0.000213263464160313	Pasteurellaceae	Family	0.00027776643110984	PS-B29	Family	9.98863792436104E-05	Alicyclobacillaceae	Family	0	Desulfovibrionaceae	Family	0.000239019446622177	GW2011-GWA2-46-7	Order	0.000344324534935349	Armatimonadetes	Phylum	0	AB-539-J10	Family	0.000328474281351539	20-Jan	Order	0	Akkermansiaceae	Family
ABY1	Class	0	Pla3_lineage	Class	0.000435443519017006	Rhizobiaceae	Family	0.00010627513815768	Methylophagaceae	Family	0.000161130286557494	WS2	Phylum	0.000256983527355896	GW2011-GWA2-46-7	Order	0.000190090499607422	TG3	Family	0.000202219658129825	NB1-j	Order	0.000198030359577434	Cloacimonadales	Order	0.000253257628364854	Candidatus_Komeilibacteria	Order	7.49147844327078E-05	Alphaproteobacteria	Class	0	Bathyarchaeia	Class	0.00022945866875729	SJA-28	Order	0.000344324534935349	Asgardaeota	Phylum	0	Planctomycetacia	Class	0.000328474281351538	211ds20	Order	0	AKYG1722	Family
Acanthopleuribacteraceae	Family	0	Oligosphaeria	Class	0.000427526364125788	Chitinivibrionia	Class	9.81001275301658E-05	B103G10	Order	0.000152649745159731	Ardenticatenales	Order	0.000248417409777367	LCP-89	Phylum	0.000190090499607422	Candidatus_Peregrinibacteria	Order	0.000190324384122188	AT-s3-28	Class	0.000198030359577434	Desulfuromonadaceae	Family	0.000245088027449859	DEV007	Family	7.49147844327078E-05	Alteromonadaceae	Family	0	Erysipelotrichaceae	Family	0.00022945866875729	JS1	Class	0.000335263362963366	AT-s2-59	Order	0	Candidatus_Pacebacteria	Order	0.000310718914791996	24-Nov	Order	0	AKYH767	Family
Acetobacteraceae	Family	0	Coxiellaceae	Family	0.000419609209234569	Lachnospiraceae	Family	9.81001275301658E-05	AT-s2-59	Order	0.000144169203761968	Chitinophagales	Order	0.000248417409777367	MSB-3C8	Family	0.000190090499607422	Chloroplast	Order	0.000190324384122188	Lachnospiraceae	Family	0.000190413807285994	Iainarchaeia	Class	0.000245088027449859	BIrii41	Family	3.74573922163539E-05	Alteromonadales	Order	0	Patescibacteria	Phylum	0.00022945866875729	Subgroup_21	Class	0.000335263362963366	Atopobiaceae	Family	0	MAT-CR-M4-B07	Phylum	0.000310718914791996	37-13	Family	0	Alcanivoracaceae	Family
Acetobacterales_Incertae_Sedis	Family	0	L21-RPul-D3	Family	0.000403774899452133	Subgroup_18	Class	8.9925116902652E-05	Methyloligellaceae	Family	0.000135688662364205	SJA-15	Order	0.000231285174620307	Mycoplasmataceae	Family	0.000181825695276664	Kiloniellaceae	Family	0.000190324384122188	Marinobacteraceae	Family	0.000190413807285994	Lokiarchaeia	Class	0.000245088027449859	Family_XIII	Family	3.74573922163539E-05	Altiarchaeia	Class	0	Parvibaculaceae	Family	0.000210337113027516	Sphingobacteriaceae	Family	0.0003171410190194	Azospirillaceae	Family	0	Peptostreptococcaceae	Family	0.000310718914791996	661239	Order	0	Alicyclobacillaceae	Family
Acetothermiia	Class	0	Leptotrichiaceae	Family	0.000403774899452133	Alteromonadaceae	Family	8.17501062751382E-05	Opitutales	Order	0.000127208120966443	B103G10	Order	0.000222719057041777	MSBL9	Order	0.000173560890945907	LD1-PB3	Order	0.000190324384122188	Rhodospirillaceae	Family	0.000182797254994554	Candidatus_Pacebacteria	Order	0.000236918426534864	Acanthopleuribacteraceae	Family	2.49715948109026E-05	Aminicenantales	Order	0	Rhodothermaceae	Family	0.000210337113027516	Iainarchaeales	Order	0.000299018675075434	B103G10	Order	0	Methylacidiphilaceae	Family	0.000301841231512225	A10	Family	0	Alteromonadales	Order
Acholeplasmataceae	Family	0	Phaselicystidaceae	Family	0.000395857744560915	Subgroup_21	Class	8.17501062751382E-05	Candidatus_Staskawiczbacteria	Order	0.00011872757956868	Berkelbacteria	Class	0.000222719057041777	Candidatus_Kaiserbacteria	Order	0.000157031282284392	Subgroup_22	Class	0.000190324384122188	Candidatus_Campbellbacteria	Order	0.000167564150411675	Hyphomonadaceae	Family	0.000236918426534864	Candidatus_Magasanikbacteria	Order	2.49715948109026E-05	Amoebophilaceae	Family	0	Anaeroplasmataceae	Family	0.000181654779432855	Alteromonadaceae	Family	0.000289957503103451	B122	Family	0	Thiovulaceae	Family	0.000301841231512225	A4b	Family	0	Altiarchaeia	Class
Acidaminococcaceae	Family	0	Marinilabiliaceae	Family	0.000387940589669696	Candidatus_Staskawiczbacteria	Order	7.35750956476243E-05	Eel-36e1D6	Family	0.000110247038170917	Actinomarinales	Order	0.000197020704306187	Chloroplast	Order	0.000157031282284392	Zixibacteria	Phylum	0.000178429110114552	d142	Class	0.000167564150411675	Sphingomonadaceae	Family	0.000228748825619868	Iainarchaeales	Order	2.49715948109026E-05	Amsterdam-1B-07	Order	0	Babeliales	Order	0.000181654779432855	Candidatus_Magasanikbacteria	Order	0.000289957503103451	B2M28	Order	0	Acidobacteria	Phylum	0.000292963548232453	AB-539-J10	Family	0	Aminicenantales	Order
Acidilobaceae	Family	0	PAUC34f	Phylum	0.000387940589669696	Marinifilaceae	Family	5.72250743925967E-05	Sedimenticolaceae	Family	0.000101766496773154	Coxiellaceae	Family	0.000197020704306187	EV818SWSAP88	Order	0.000157031282284392	028H05-P-BN-P5	Class	0.000178429110114551	Marine_Benthic_Group_D_and_DHVEG-1	Order	0.000167564150411675	bacteriap25	Family	0.000220579224704873	Leptotrichiaceae	Family	2.49715948109026E-05	Anaeroplasmataceae	Family	0	Candidatus_Kerfeldbacteria	Order	0.000181654779432855	Clostridiales	Order	0.000289957503103451	B5-096	Family	0	Firmicutes	Phylum	0.000292963548232453	ABY1	Class	0	Amoebophilaceae	Family
Acidimicrobiia	Class	0	Micrarchaeia	Class	0.000387940589669696	OPB56	Order	5.72250743925967E-05	Thermoplasmata	Class	9.32859553753912E-05	Thermodesulfovibrionia	Class	0.000197020704306187	Staphylococcaceae	Family	0.000157031282284392	Phaselicystidaceae	Family	0.000178429110114551	MD2902-B12	Class	0.000167564150411675	Thermoplasmata	Class	0.000220579224704873	0319-6G20	Family	0	Anaplasmataceae	Family	0	Chlamydiales	Order	0.000181654779432855	ODP1230B23.02	Class	0.000289957503103451	Babeliaceae	Family	0	Lentisphaerae	Phylum	0.000292963548232453	Acanthopleuribacteraceae	Family	0	Amsterdam-1B-07	Order
Acidithiobacillaceae	Family	0	Pseudonocardiaceae	Family	0.000387940589669696	PHOS-HE36	Family	5.72250743925967E-05	Chitinivibrionia	Class	5.93637897843398E-05	Brocadiae	Class	0.000188454586727657	mle1-8	Order	0.000148766477953634	Diplorickettsiaceae	Family	0.000166533836106915	Bacteroidetes_vadinHA17	Family	0.000167564150411675	WS2	Phylum	0.000220579224704873	0319-7L14	Class	0	AncK6	Phylum	0	TA06	Phylum	0.000181654779432855	Alcanivoracaceae	Family	0.000280896331131469	Babeliales	Order	0	S-70	Order	0.000292963548232453	Acetobacteraceae	Family	0	Anaplasmataceae	Family
Acidobacteria	Phylum	0	Berkelbacteria	Class	0.000380023434778478	Vermiphilaceae	Family	5.72250743925967E-05	Milano-WF1B-44	Order	5.93637897843398E-05	Candidatus_Falkowbacteria	Order	0.000188454586727657	Piscirickettsiaceae	Family	0.000148766477953634	Legionellaceae	Family	0.000166533836106915	Ignavibacteriaceae	Family	0.000167564150411675	Gaiellales	Order	0.000212409623789878	053A03-B-DI-P58	Family	0	ANME-1a	Family	0	Dehalococcoidia	Class	0.000172094001567968	Leptospiraceae	Family	0.000280896331131469	Bacillales	Order	0	Candidatus_Nealsonbacteria	Order	0.000284085864952682	Acetobacterales_Incertae_Sedis	Family	0	ANME-1a	Family
Acidobacteriaceae_(Subgroup_1)	Family	0	Cellvibrionaceae	Family	0.000380023434778478	Bacillaceae	Family	4.90500637650829E-05	Victivallales	Order	5.93637897843398E-05	Actinobacteria	Class	0.000179888469149128	DG-56	Class	0.000140501673622877	Lineage_IIb	Class	0.000166533836106915	ADurb.Bin408	Family	0.000159947598120235	Phycisphaerae	Class	0.000212409623789878	09D2Z48	Family	0	Archangiaceae	Family	0	Candidatus_Shapirobacteria	Order	0.00016253322370308	MD2894-B20	Order	0.000280896331131469	Bacilli	Class	0	Gaiellales	Order	0.000284085864952682	Acetothermiia	Class	0	Aquificaceae	Family
Acidobacteriales	Order	0	Rokubacteriales	Order	0.000356271970104823	Firmicutes	Phylum	4.90500637650829E-05	A4b	Family	5.0883248386577E-05	Leptospiraceae	Family	0.000179888469149128	Flammeovirgaceae	Family	0.000140501673622877	Nanoarchaeaeota	Phylum	0.000154638562099278	BD7-11	Class	0.000159947598120235	Microtrichales	Order	0.000204240022874883	10bav-F6	Order	0	Arctic95B-14	Family	0	Chlorobiaceae	Family	0.00016253322370308	Omnitrophia	Class	0.000271835159159486	bacteriap25	Family	0	Burkholderiaceae	Family	0.000275208181672911	Acholeplasmataceae	Family	0	Archangiaceae	Family
Actinobacteria	Phylum	0	Haliangiaceae	Family	0.000348354815213605	Frankiales	Order	4.90500637650829E-05	Clostridiales	Order	5.0883248386577E-05	ST-12K33	Family	0.000179888469149128	Legionellaceae	Family	0.000140501673622877	Bacteroidetes_vadinHA17	Family	0.000142743288091641	Clostridiales	Order	0.000159947598120235	NB1-j	Order	0.000204240022874883	113B434	Order	0	Ardenticatenaceae	Family	0	Hyphomonadaceae	Family	0.00016253322370308	Peptococcaceae	Family	0.000271835159159486	Bacteroidetes	Phylum	0	Caulobacteraceae	Family	0.000275208181672911	Acidilobaceae	Family	0	Arctic95B-14	Family
Actinomycetaceae	Family	0	MB-A2-108	Class	0.000348354815213605	S-70	Order	4.90500637650829E-05	Chloroflexi	Phylum	4.24027069888142E-05	Saccharimonadales	Order	0.000145623998835008	Microgenomatia	Class	0.000140501673622877	Family_XII	Family	0.000142743288091641	UBA4486	Order	0.000159947598120235	SJA-28	Order	0.000204240022874883	24-Nov	Order	0	Ardenticatenales	Order	0	Syntrophaceae	Family	0.00016253322370308	Rickettsiales	Order	0.000271835159159486	Bacteroidetes_vadinHA17	Family	0	ODP1230B23.02	Class	0.000275208181672911	Acidimicrobiia	Class	0	Ardenticatenaceae	Family
ADurb.Bin180	Order	0	LD1-PA32	Class	0.000340437660322387	Nitrincolaceae	Family	3.27000425100553E-05	Rubinisphaeraceae	Family	4.24027069888142E-05	bacteriap25	Family	0.000128491763677948	Simkaniaceae	Family	0.000140501673622877	Flammeovirgaceae	Family	0.000142743288091641	Actinobacteria	Phylum	0.000152331045828795	Candidatus_Shapirobacteria	Order	0.000196070421959887	37-13	Family	0	Armatimonadales	Order	0	Defluviitaleaceae	Family	0.000152972445838193	Ardenticatenales	Order	0.000262773987187503	Bacteroidetes_VC2.1_Bac22	Order	0	Cellvibrionales	Order	0.000266330498393139	Acidithiobacillaceae	Family	0	Ardenticatenales	Order
ADurb.Bin408	Family	0	IMCC26256	Order	0.000332520505431168	ST-NAGAB-D1	Family	3.27000425100553E-05	Thiovulaceae	Family	4.24027069888142E-05	Ilumatobacteraceae	Family	9.42272933638287E-05	Bacteroidetes_vadinHA17	Family	0.00013223686929212	BD7-8	Order	0.000130848014084004	Family_XII	Family	0.000152331045828795	028H05-P-BN-P5	Class	0.000187900821044892	661239	Order	0	Armatimonadetes	Phylum	0	Microgenomatia	Class	0.000152972445838193	Micavibrionales	Order	0.000262773987187503	Balneolaceae	Family	0	Chthoniobacterales	Order	0.000266330498393139	Acidobacteria	Phylum	0	Armatimonadales	Order
Aenigmarchaeales	Order	0	Chitinophagales	Order	0.00032460335053995	AT-s3-28	Class	2.45250318825414E-05	ADurb.Bin180	Order	3.39221655910513E-05	Sulfurovaceae	Family	9.42272933638287E-05	Dehalococcoidia	Class	0.00013223686929212	Lenti-02	Family	0.000130848014084004	Fibrobacterales	Order	0.000152331045828795	Pedosphaeraceae	Family	0.000187900821044892	67-14	Family	0	Asgardaeota	Phylum	0	Lachnospiraceae	Family	0.000152972445838193	Opitutales	Order	0.000262773987187503	Bathyarchaeia	Class	0	JG30-KF-CM45	Family	0.000266330498393139	Acidobacteriaceae_(Subgroup_1)	Family	0	Armatimonadetes	Phylum
Aerococcaceae	Family	0	Rhodanobacteraceae	Family	0.00032460335053995	TG3	Family	2.45250318825414E-05	Saccharimonadales	Order	3.39221655910513E-05	Candidatus_Magasanikbacteria	Order	8.56611757852988E-05	KI89A_clade	Order	0.00013223686929212	Mycobacteriaceae	Family	0.000130848014084004	Kordiimonadales	Order	0.000152331045828795	CCM11a	Order	0.000187900821044892	A10	Family	0	AT-s3-28	Class	0	Mycobacteriaceae	Family	0.000143411667973306	PAUC34f	Phylum	0.000262773987187503	BD2-3	Family	0	AncK6	Phylum	0.000257452815113368	Acidobacteriales	Order	0	Asgardaeota	Phylum
Aeromonadaceae	Family	0	BIrii41	Family	0.000316686195648732	Candidatus_Magasanikbacteria	Order	1.63500212550276E-05	SB-5	Family	2.54416241932885E-05	Alteromonadaceae	Family	7.70950582067689E-05	KD4-96	Class	0.000123972064961362	Aminicenantales	Order	0.000118952740076368	Methyloligellaceae	Family	0.000152331045828795	Cytophagales	Order	0.000179731220129897	A4b	Family	0	Atopobiaceae	Family	0	Bradymonadales	Order	0.000133850890108419	Chitinivibrionia	Class	0.000244651643243537	BD2-7	Family	0	Margulisbacteria	Phylum	0.000257452815113368	Actinobacteria	Phylum	0	AT-s2-59	Order
Aigarchaeales	Order	0	Chthoniobacterales	Order	0.000316686195648732	Endomicrobiaceae	Family	1.63500212550276E-05	T34	Family	2.54416241932885E-05	Candidatus_Nomurabacteria	Order	7.70950582067689E-05	Rs-E47_termite_group	Family	0.000123972064961362	Gaiellales	Order	0.000118952740076368	Subgroup_17	Class	0.000152331045828795	Babeliales	Order	0.000171561619214901	AB-539-J10	Family	0	Azospirillaceae	Family	0	Clostridiales	Order	0.000133850890108419	Planctomycetales	Order	0.000244651643243537	BD7-11	Class	0	MSB-4B10	Family	0.000257452815113368	Actinomycetaceae	Family	0	AT-s3-28	Class
AKIW781	Family	0	Criblamydiaceae	Family	0.000308769040757513	pItb-vmat-80	Order	1.63500212550276E-05	Thermaceae	Family	2.54416241932885E-05	Gemmatimonadaceae	Family	5.99628230497092E-05	TG3	Family	0.000123972064961362	Marine_Benthic_Group_D_and_DHVEG-1	Order	0.000118952740076368	Subgroup_21	Class	0.000152331045828795	L21-RPul-D3	Family	0.000171561619214901	AB1	Family	0	B103G10	Order	0	Rickettsiaceae	Family	0.000133850890108419	Candidatus_Campbellbacteria	Order	0.000235590471271554	BD7-8	Order	0	Desulfovibrionaceae	Family	0.000248575131833597	ADurb.Bin180	Order	0	Atopobiaceae	Family
Akkermansiaceae	Family	0	028H05-P-BN-P5	Class	0.000292934730975077	028H05-P-BN-P5	Class	0	Alteromonadaceae	Family	1.69610827955257E-05	Paracaedibacteraceae	Family	5.13967054711793E-05	ADurb.Bin408	Family	0.000115707260630605	MD2902-B12	Class	0.000118952740076368	Brevinemataceae	Family	0.000144714493537355	Coxiellaceae	Family	0.000171561619214901	Acetobacteraceae	Family	0	B122	Family	0	S-70	Order	0.000133850890108419	Nocardioidaceae	Family	0.000235590471271554	BD72BR169	Order	0	Ika33	Family	0.000248575131833597	ADurb.Bin408	Family	0	Azospirillaceae	Family
AKYG1722	Family	0	Candidatus_Campbellbacteria	Order	0.000292934730975077	0319-6G20	Family	0	Endozoicomonadaceae	Family	1.69610827955257E-05	Phaselicystidaceae	Family	5.13967054711793E-05	Caedibacteraceae	Family	0.000115707260630605	Acidobacteria	Phylum	0.000107057466068731	Chromatiales	Order	0.000144714493537355	Flavobacteriales	Order	0.000171561619214901	Acetobacterales_Incertae_Sedis	Family	0	B2M28	Order	0	Cyanobiaceae	Family	0.000124290112243532	Dietziaceae	Family	0.000226529299299571	Beggiatoaceae	Family	0	Altiarchaeia	Class	0.000239697448553825	Aenigmarchaeales	Order	0	B103G10	Order
AKYH767	Family	0	LD1-PB3	Order	0.000292934730975077	0319-7L14	Class	0	Geminicoccaceae	Family	1.69610827955257E-05	Candidatus_Colwellbacteria	Order	4.28305878926494E-05	CK-2C2-2	Phylum	0.000115707260630605	Candidatus_Raymondbacteria	Family	0.000107057466068731	Milano-WF1B-44	Order	0.000144714493537355	OM182_clade	Order	0.000163392018299906	Acetothermiia	Class	0	B5-096	Family	0	Myxococcales	Order	0.000124290112243532	Mycobacteriaceae	Family	0.000226529299299571	Beijerinckiaceae	Family	0	PHOS-HE36	Family	0.000239697448553825	Aeromonadaceae	Family	0	B122	Family
Alcanivoracaceae	Family	0	Arenicellaceae	Family	0.000285017576083858	053A03-B-DI-P58	Family	0	Marinifilaceae	Family	1.69610827955257E-05	Candidatus_Nealsonbacteria	Order	4.28305878926494E-05	Geodermatophilaceae	Family	0.000115707260630605	Cellvibrionales	Order	0.000107057466068731	BIrii41	Family	0.000137097941245916	S-70	Order	0.000163392018299906	Acholeplasmataceae	Family	0	Babeliaceae	Family	0	Planctomycetales	Order	0.000124290112243532	Syntrophobacteraceae	Family	0.000226529299299571	Berkelbacteria	Class	0	Acanthopleuribacteraceae	Family	0.000230819765274054	Aigarchaeales	Order	0	B2M28	Order
Alicyclobacillaceae	Family	0	LCP-89	Phylum	0.000285017576083858	09D2Z48	Family	0	WWE3	Class	1.69610827955257E-05	Chloroflexi	Phylum	4.28305878926494E-05	Peptococcaceae	Family	0.000115707260630605	Cytophagaceae	Family	0.000107057466068731	Simkaniaceae	Family	0.000137097941245916	BD2-3	Family	0.000155222417384911	Acidaminococcaceae	Family	0	Bacillaceae	Family	0	Xanthomonadaceae	Family	0.000124290112243532	Acidobacteria	Phylum	0.000217468127327589	Betaproteobacteriales	Order	0	Iainarchaeales	Order	0.000230819765274054	AKIW781	Family	0	B5-096	Family
Alteromonadales	Order	0	Odinarchaeia	Class	0.000285017576083858	10bav-F6	Order	0	028H05-P-BN-P5	Class	0	Pseudoalteromonadaceae	Family	3.42644703141195E-05	Candidatus_Magasanikbacteria	Order	0.000107442456299847	Gemmataceae	Family	0.000107057466068731	Chloroflexi	Phylum	0.000129481388954476	Flammeovirgaceae	Family	0.000155222417384911	Acidilobaceae	Family	0	Bacillales	Order	0	Candidatus_Komeilibacteria	Order	0.000114729334378645	Marinobacteraceae	Family	0.000217468127327589	Beutenbergiaceae	Family	0	Magnetospiraceae	Family	0.000230819765274054	Akkermansiaceae	Family	0	Babeliaceae	Family
Altiarchaeia	Class	0	Saccharimonadales	Order	0.00027710042119264	113B434	Order	0	0319-6G20	Family	0	RBG-13-54-9	Order	3.42644703141195E-05	Rhizobiales_Incertae_Sedis	Family	0.000107442456299847	Mitochondria	Family	0.000107057466068731	Solibacteraceae_(Subgroup_3)	Family	0.000129481388954476	GW2011-GWA2-46-7	Order	0.000155222417384911	Acidimicrobiia	Class	0	Bacilli	Class	0	Candidatus_Magasanikbacteria	Order	0.000114729334378645	Spirosomaceae	Family	0.000217468127327589	BHI80-139	Phylum	0	Thalassobaculaceae	Family	0.000230819765274054	AKYG1722	Family	0	Babeliales	Order
Aminicenantales	Order	0	Actinobacteria	Class	0.00027710042119264	20-Jan	Order	0	0319-7L14	Class	0	SJA-28	Order	3.42644703141195E-05	BD2-7	Family	9.91776519690896E-05	ST-12K33	Family	0.000107057466068731	Odinarchaeia	Class	0.000121864836663036	Patescibacteria	Phylum	0.000155222417384911	Acidithiobacillaceae	Family	0	bacteriap25	Family	0	Gastranaerophilales	Order	0.000114729334378645	Run-SP154	Order	0.000208406955355606	Bifidobacteriaceae	Family	0	Ardenticatenales	Order	0.000221942081994283	AKYH767	Family	0	Bacillales	Order
Amoebophilaceae	Family	0	Aegiribacteria	Phylum	0.00027710042119264	211ds20	Order	0	053A03-B-DI-P58	Family	0	Bacillaceae	Family	2.56983527355896E-05	Defluviitaleaceae	Family	9.91776519690896E-05	Trueperaceae	Family	0.000107057466068731	SS1-B-02-17	Order	0.000121864836663036	Gemmatimonadaceae	Family	0.000147052816469915	Acidobacteriaceae_(Subgroup_1)	Family	0	Bacteroidaceae	Family	0	BRC 1.00	Phylum	0.000105168556513758	Aenigmarchaeales	Order	0.000199345783383623	BIrii41	Family	0	Isosphaeraceae	Family	0.000221942081994283	Alicyclobacillaceae	Family	0	Bacilli	Class
Amsterdam-1B-07	Order	0	Anaerolineae	Class	0.00027710042119264	24-Nov	Order	0	09D2Z48	Family	0	possible_family_01	Family	2.56983527355896E-05	Lachnospiraceae	Family	9.91776519690896E-05	Xanthomonadaceae	Family	0.000107057466068731	Marinimicrobia_(SAR406_clade)	Phylum	0.000121864836663036	Aerococcaceae	Family	0.00013888321555492	Acidobacteriales	Order	0	Bacteroidales	Order	0	Vermiphilaceae	Family	0.000105168556513758	Thermoplasmata	Class	0.000199345783383623	Blastocatellaceae	Family	0	SJA-15	Order	0.000213064398714511	Alteromonadales	Order	0	bacteriap25	Family
Anaerolineae	Class	0	Gracilibacteria	Class	0.000269183266301422	37-13	Family	0	10bav-F6	Order	0	Rhizobiales_Incertae_Sedis	Family	2.56983527355896E-05	Thiohalorhabdaceae	Family	9.91776519690896E-05	Amoebophilaceae	Family	9.51621920610941E-05	P13-46	Family	0.000121864836663036	Diplorickettsiaceae	Family	0.00013888321555492	Actinobacteria	Class	0	Bacteroidetes	Phylum	0	B5-096	Family	9.56077786488709E-05	Candidatus_Nomurabacteria	Order	0.00019028461141164	Blfdi19	Family	0	WS2	Phylum	0.000213064398714511	Altiarchaeia	Class	0	Bacteroidetes	Phylum
Anaeroplasmataceae	Family	0	pItb-vmat-80	Order	0.000269183266301422	661239	Order	0	113B434	Order	0	Candidatus_Chisholmbacteria	Order	1.71322351570598E-05	Leptolyngbyaceae	Family	9.09128476383322E-05	Anaerolineae	Class	9.51621920610941E-05	ABY1	Class	0.000114248284371596	BD2-7	Family	0.000130713614639925	Actinobacteria	Phylum	0	Bacteroidetes_vadinHA17	Family	0	Candidatus_Raymondbacteria	Family	9.56077786488709E-05	Firmicutes	Phylum	0.00019028461141164	Bogoriellaceae	Family	0	Aquificaceae	Family	0.00020418671543474	Aminicenantales	Order	0	Bacteroidetes_vadinHA17	Family
Anaplasmataceae	Family	0	Intrasporangiaceae	Family	0.000261266111410204	67-14	Family	0	20-Jan	Order	0	Moraxellaceae	Family	1.71322351570598E-05	Lokiarchaeia	Class	9.09128476383322E-05	Clostridiales_vadinBB60_group	Family	9.51621920610941E-05	Ga0077536	Order	0.000114248284371596	Beijerinckiaceae	Family	0.000130713614639925	Actinomycetaceae	Family	0	Balneolaceae	Family	0	Marine_Group_III	Order	9.56077786488709E-05	MSBL9	Order	0.00019028461141164	Bradymonadaceae	Family	0	Blfdi19	Family	0.00020418671543474	Amoebophilaceae	Family	0	Bathyarchaeia	Class
AncK6	Phylum	0	Verrucomicrobiaceae	Family	0.000261266111410204	A10	Family	0	24-Nov	Order	0	028H05-P-BN-P5	Class	0	Subgroup_26	Class	9.09128476383322E-05	PS-B29	Family	9.51621920610941E-05	Saccharimonadales	Order	0.000114248284371596	Candidatus_Uhrbacteria	Order	0.000130713614639925	ADurb.Bin408	Family	0	Bathyarchaeia	Class	0	Sphingomonadaceae	Family	9.56077786488709E-05	Saccharimonadales	Order	0.00019028461141164	Bradymonadales	Order	0	Diapherotrites	Phylum	0.00020418671543474	Amsterdam-1B-07	Order	0	BD2-11_terrestrial_group	Class
ANME-1a	Family	0	KCLunmb-38-53	Family	0.000253348956518985	A4b	Family	0	37-13	Family	0	0319-6G20	Family	0	Sulfurovaceae	Family	9.09128476383322E-05	Chlamydiaceae	Family	8.32669180534574E-05	GW2011-GWA2-46-7	Order	0.000106631732080157	Chromatiales	Order	0.000130713614639925	Aenigmarchaeales	Order	0	BD2-7	Family	0	Arcobacteraceae	Family	8.60470007839838E-05	Acanthopleuribacteraceae	Family	0.00019028461141164	Brevibacteriaceae	Family	0	Fibrobacteraceae	Family	0.00020418671543474	Anaplasmataceae	Family	0	BD2-3	Family
Aquificaceae	Family	0	Methylophagaceae	Family	0.000253348956518985	AB-539-J10	Family	0	661239	Order	0	0319-7L14	Class	0	Xanthobacteraceae	Family	9.09128476383322E-05	Defluviitaleaceae	Family	8.32669180534574E-05	Rickettsiales	Order	0.000106631732080157	Nitrososphaeraceae	Family	0.000130713614639925	Aerococcaceae	Family	0	BD7-8	Order	0	Magnetospiraceae	Family	8.60470007839838E-05	Acetothermiia	Class	0.00019028461141164	Brevinemataceae	Family	0	Subgroup_26	Class	0.00020418671543474	AncK6	Phylum	0	BD2-7	Family
Archangiaceae	Family	0	OPB56	Order	0.000237514646736549	AB1	Family	0	67-14	Family	0	053A03-B-DI-P58	Family	0	Ga0077536	Order	8.26480433075747E-05	DS-100	Order	8.32669180534574E-05	Syntrophobacteraceae	Family	0.000106631732080157	SM23-32	Order	0.00012254401372493	Aeromonadaceae	Family	0	BD72BR169	Order	0	Pla1_lineage	Order	8.60470007839838E-05	BD7-8	Order	0.00019028461141164	Brocadiae	Class	0	Acetothermiia	Class	0.000195309032154969	ANME-1a	Family	0	BD7-11	Class
Arcobacteraceae	Family	0	SB-5	Family	0.00022959749184533	Acanthopleuribacteraceae	Family	0	A10	Family	0	09D2Z48	Family	0	Nisaeaceae	Family	8.26480433075747E-05	Geoarchaeales	Order	8.32669180534574E-05	Thermaceae	Family	0.000106631732080157	Microbulbiferaceae	Family	0.000114374412809934	Aigarchaeales	Order	0	Beggiatoaceae	Family	0	Candidatus_Staskawiczbacteria	Order	7.64862229190967E-05	Rs-E47_termite_group	Family	0.00019028461141164	BSLdp215	Family	0	Alteromonadaceae	Family	0.000195309032154969	Aquificaceae	Family	0	BD7-8	Order
Arctic95B-14	Family	0	CPR2	Class	0.000221680336954112	Acetobacteraceae	Family	0	AB1	Family	0	10bav-F6	Order	0	Rhodanobacteraceae	Family	8.26480433075747E-05	Nitrosomonadaceae	Family	8.32669180534574E-05	Babeliales	Order	9.90151797887168E-05	MAT-CR-M4-B07	Phylum	0.000106204811894939	AKIW781	Family	0	Beijerinckiaceae	Family	0	WS2	Phylum	7.64862229190967E-05	Microgenomatia	Class	0.000181223439439657	BSV26	Family	0	Bradymonadaceae	Family	0.000195309032154969	Archangiaceae	Family	0	BD72BR169	Order
Ardenticatenaceae	Family	0	Rhizobiales_Incertae_Sedis	Family	0.000213763182062894	Acetobacterales_Incertae_Sedis	Family	0	Acanthopleuribacteraceae	Family	0	113B434	Order	0	Rubinisphaeraceae	Family	8.26480433075747E-05	Nocardioidaceae	Family	8.32669180534574E-05	Margulisbacteria	Phylum	9.90151797887168E-05	Mycobacteriaceae	Family	0.000106204811894939	Akkermansiaceae	Family	0	Berkelbacteria	Class	0	Bacteroidaceae	Family	6.69254450542096E-05	Mollicutes	Class	0.000172162267467674	C0119	Order	0	Gastranaerophilales	Order	0.000195309032154969	Arctic95B-14	Family	0	Beggiatoaceae	Family
Armatimonadales	Order	0	FBP	Phylum	0.000205846027171676	Acetothermiia	Class	0	Acetobacteraceae	Family	0	20-Jan	Order	0	WCHB1-81	Class	8.26480433075747E-05	Bathyarchaeia	Class	7.13716440458206E-05	SM23-30	Family	9.90151797887168E-05	Candidatus_Buchananbacteria	Order	9.80352109799436E-05	AKYG1722	Family	0	Betaproteobacteriales	Order	0	Euryarchaeota	Phylum	6.69254450542096E-05	GWA2-38-13b	Order	0.000163101095495691	C86	Order	0	Micavibrionaceae	Family	0.000195309032154969	Ardenticatenaceae	Family	0	Berkelbacteria	Class
Armatimonadetes	Phylum	0	Nocardiaceae	Family	0.000205846027171676	Acholeplasmataceae	Family	0	Acetobacterales_Incertae_Sedis	Family	0	24-Nov	Order	0	Acetobacterales_Incertae_Sedis	Family	7.43832389768172E-05	Brevinemataceae	Family	7.13716440458206E-05	SM2D12	Family	9.90151797887168E-05	Intrasporangiaceae	Family	9.80352109799436E-05	AKYH767	Family	0	Beutenbergiaceae	Family	0	Leptospiraceae	Family	6.69254450542096E-05	Methanosarcinaceae	Family	0.000163101095495691	Caedibacteraceae	Family	0	Oligoflexales	Order	0.000195309032154969	Armatimonadales	Order	0	Betaproteobacteriales	Order
Asgardaeota	Phylum	0	Candidatus_Yonathbacteria	Order	0.000197928872280457	Acidaminococcaceae	Family	0	Acetothermiia	Class	0	37-13	Family	0	LF045	Family	7.43832389768172E-05	Candidatus_Kaiserbacteria	Order	7.13716440458206E-05	Subgroup_18	Class	9.90151797887168E-05	Leuconostocaceae	Family	8.98656100649483E-05	Alcanivoracaceae	Family	0	BHI80-139	Phylum	0	MD2894-B20	Order	6.69254450542096E-05	Sneathiellaceae	Family	0.000163101095495691	Caenarcaniphilales	Order	0	Terasakiellaceae	Family	0.000195309032154969	Armatimonadetes	Phylum	0	Beutenbergiaceae	Family
AT-s3-28	Class	0	MSB-4B10	Family	0.000197928872280457	Acidilobaceae	Family	0	Acholeplasmataceae	Family	0	661239	Order	0	Myxococcales	Order	7.43832389768172E-05	CK-2C2-2	Phylum	7.13716440458206E-05	TA06	Phylum	9.90151797887168E-05	Thiohalorhabdaceae	Family	8.98656100649483E-05	Alicyclobacillaceae	Family	0	Bifidobacteriaceae	Family	0	Moduliflexaceae	Family	5.73646671893225E-05	FW113	Order	0.000154039923523709	Caldiarchaeaceae	Family	0	PRD18C08	Family	0.000186431348875198	Asgardaeota	Phylum	0	BHI80-139	Phylum
Atopobiaceae	Family	0	WS1	Phylum	0.000197928872280457	Acidimicrobiia	Class	0	Acidaminococcaceae	Family	0	67-14	Family	0	Solibacteraceae_(Subgroup_3)	Family	7.43832389768172E-05	Ectothiorhodospiraceae	Family	7.13716440458206E-05	V2072-189E03	Class	9.90151797887168E-05	Hydrogenobaculaceae	Family	8.1696009149953E-05	Alteromonadaceae	Family	0	Blastocatellaceae	Family	0	RBG-13-54-9	Order	5.73646671893225E-05	Geodermatophilaceae	Family	0.000154039923523709	Caldilineaceae	Family	0	Shewanellaceae	Family	0.000186431348875198	AT-s3-28	Class	0	Bifidobacteriaceae	Family
Azospirillaceae	Family	0	Phycisphaerae	Class	0.000190011717389239	Acidithiobacillaceae	Family	0	Acidilobaceae	Family	0	A10	Family	0	Weeksellaceae	Family	7.43832389768172E-05	Microgenomatia	Class	7.13716440458206E-05	Candidatus_Nomurabacteria	Order	9.13986274972771E-05	Schleiferiaceae	Family	8.1696009149953E-05	Alteromonadales	Order	0	Blfdi19	Family	0	Saccharimonadales	Order	5.73646671893225E-05	MBNT15	Order	0.000154039923523709	Caldisericaceae	Family	0	WPS-2	Phylum	0.000186431348875198	Atopobiaceae	Family	0	BIrii41	Family
B103G10	Order	0	WS2	Phylum	0.000182094562498021	Acidobacteria	Phylum	0	Acidimicrobiia	Class	0	A4b	Family	0	AB1	Family	6.61184346460598E-05	Midichloriaceae	Family	7.13716440458206E-05	Moduliflexaceae	Family	9.13986274972771E-05	Caedibacteraceae	Family	7.35264082349577E-05	Altiarchaeia	Class	0	Bogoriellaceae	Family	0	TG3	Family	5.73646671893225E-05	SBYZ-1017	Family	0.000144978751551726	Campylobacteraceae	Family	0	Candidatus_Woesebacteria	Order	0.000177553665595426	Azospirillaceae	Family	0	Blastocatellaceae	Family
B122	Family	0	Corynebacteriaceae	Family	0.000174177407606802	Acidobacteriaceae_(Subgroup_1)	Family	0	Acidithiobacillaceae	Family	0	AB-539-J10	Family	0	Actinobacteria	Class	6.61184346460598E-05	Moraxellaceae	Family	7.13716440458206E-05	Pla1_lineage	Order	9.13986274972771E-05	Candidatus_Yonathbacteria	Order	7.35264082349577E-05	Aminicenantales	Order	0	Bradymonadaceae	Family	0	Peptococcaceae	Family	4.78038893244354E-05	Napoli-4B-65	Order	0.000135917579579743	Campylobacterales	Order	0	Clostridiales	Order	0.000177553665595426	B103G10	Order	0	Blfdi19	Family
B2M28	Order	0	Acanthopleuribacteraceae	Family	0.000166260252715584	Acidobacteriales	Order	0	Acidobacteriaceae_(Subgroup_1)	Family	0	AB1	Family	0	Arcobacteraceae	Family	6.61184346460598E-05	Obscuribacterales	Order	7.13716440458206E-05	Candidatus_Kuenenbacteria	Order	8.37820752058373E-05	Chlorobiaceae	Family	7.35264082349577E-05	Amoebophilaceae	Family	0	Bradymonadales	Order	0	AB-539-J10	Family	3.82431114595484E-05	Rhodopirillaceae	Family	0.000135917579579743	Campylobacterales_Incertae_Sedis	Family	0	Ilumatobacteraceae	Family	0.000177553665595426	B122	Family	0	Bogoriellaceae	Family
B5-096	Family	0	Marinifilaceae	Family	0.000158343097824366	Actinobacteria	Class	0	Acidobacteriales	Order	0	Acanthopleuribacteraceae	Family	0	Candidatus_Campbellbacteria	Order	5.78536303153023E-05	Candidatus_Komeilibacteria	Order	5.94763700381838E-05	Chitinivibrionaceae	Family	8.37820752058373E-05	Hahellaceae	Family	7.35264082349577E-05	Amsterdam-1B-07	Order	0	BRC 1.00	Phylum	0	T34	Family	3.82431114595484E-05	Candidatus_Abawacabacteria	Order	0.00012685640760776	Candidatus_Abawacabacteria	Order	0	Parachlamydiaceae	Family	0.000177553665595426	B5-096	Family	0	Bradymonadaceae	Family
Babeliaceae	Family	0	Caldilineaceae	Family	0.000150425942933148	Actinobacteria	Phylum	0	Actinobacteria	Class	0	Acetobacteraceae	Family	0	Criblamydiaceae	Family	5.78536303153023E-05	Caulobacteraceae	Family	5.94763700381838E-05	Clostridiaceae_1	Family	8.37820752058373E-05	MD2902-B12	Class	7.35264082349577E-05	Anaeroplasmataceae	Family	0	Brevibacteriaceae	Family	0	Chitinophagales	Order	2.86823335946613E-05	Deep_Sea_Euryarchaeotic_Group(DSEG)	Order	0.00012685640760776	Candidatus_Amesbacteria	Order	0	PAUC43f_marine_benthic_group	Class	0.000177553665595426	Babeliaceae	Family	0	Bradymonadales	Order
Babeliales	Order	0	OPB41	Order	0.000150425942933148	Actinomycetaceae	Family	0	Actinobacteria	Phylum	0	Acetobacterales_Incertae_Sedis	Family	0	Family_XI	Family	5.78536303153023E-05	d142	Class	5.94763700381838E-05	Myxococcales	Order	8.37820752058373E-05	Candidatus_Falkowbacteria	Order	6.53568073199624E-05	Anaplasmataceae	Family	0	Brevinemataceae	Family	0	Clostridiaceae_1	Family	2.86823335946613E-05	Entomoplasmatales_Incertae_Sedis	Family	0.00012685640760776	Candidatus_Buchananbacteria	Order	0	Endomicrobiaceae	Family	0.000168675982315655	Babeliales	Order	0	BRC 1.00	Phylum
Bacillaceae	Family	0	Planctomycetales	Order	0.000134591633150711	ADurb.Bin180	Order	0	Actinomycetaceae	Family	0	Acetothermiia	Class	0	Milano-WF1B-44	Order	5.78536303153023E-05	D90	Order	5.94763700381838E-05	Phaselicystidaceae	Family	8.37820752058373E-05	Candidatus_Kerfeldbacteria	Order	6.53568073199624E-05	AncK6	Phylum	0	Brocadiae	Class	0	Flavobacteriales	Order	2.86823335946613E-05	KD4-96	Class	0.00012685640760776	Candidatus_Campbellbacteria	Order	0	AT-s3-28	Class	0.000168675982315655	Bacillales	Order	0	Brevibacteriaceae	Family
Bacillales	Order	0	Sedimenticolaceae	Family	0.000134591633150711	ADurb.Bin408	Family	0	ADurb.Bin408	Family	0	Acholeplasmataceae	Family	0	Thiovulaceae	Family	5.78536303153023E-05	Lentisphaerae	Phylum	5.94763700381838E-05	Candidatus_Falkowbacteria	Order	7.61655229143976E-05	Marine_Benthic_Group_D_and_DHVEG-1	Order	6.53568073199624E-05	ANME-1a	Family	0	BSLdp215	Family	0	0319-6G20	Family	1.91215557297742E-05	NB1-j	Order	0.00012685640760776	Candidatus_Chisholmbacteria	Order	0	MD2902-B12	Class	0.000168675982315655	Bacilli	Class	0	Brevinemataceae	Family
Bacilli	Class	0	Leptospiraceae	Family	0.000126674478259493	Aenigmarchaeales	Order	0	Aenigmarchaeales	Order	0	Acidaminococcaceae	Family	0	UBA12409	Family	5.78536303153023E-05	Rs-E47_termite_group	Family	5.94763700381838E-05	Candidatus_Magasanikbacteria	Order	7.61655229143976E-05	Candidatus_Magasanikbacteria	Order	5.71872064049671E-05	Aquificaceae	Family	0	BSV26	Family	0	Candidatus_Pacebacteria	Order	1.91215557297742E-05	Planctomycetacia	Class	0.00012685640760776	Candidatus_Colwellbacteria	Order	0	Actinobacteria	Phylum	0.000159798299035884	bacteriap25	Family	0	Brocadiae	Class
bacteriap25	Family	0	Methyloligellaceae	Family	0.000118757323368274	Aerococcaceae	Family	0	Aerococcaceae	Family	0	Acidilobaceae	Family	0	Brevinemataceae	Family	4.95888259845448E-05	Streptococcaceae	Family	5.94763700381838E-05	Rhodospirillales	Order	7.61655229143976E-05	661239	Order	4.90176054899718E-05	Archangiaceae	Family	0	Burkholderiaceae	Family	0	GIF9	Order	1.91215557297742E-05	AB-539-J10	Family	0.000117795235635777	Candidatus_Gottesmanbacteria	Order	0	MBNT15	Order	0.000159798299035884	Bacteroidetes	Phylum	0	BSLdp215	Family
Bacteroidaceae	Family	0	Lentisphaerae	Phylum	0.000110840168477056	Aeromonadaceae	Family	0	Aeromonadaceae	Family	0	Acidimicrobiia	Class	0	Izimaplasmataceae	Family	4.95888259845448E-05	SZB50	Order	5.94763700381838E-05	Subgroup_9	Class	7.61655229143976E-05	Micrarchaeia	Class	4.90176054899718E-05	Arcobacteraceae	Family	0	C0119	Order	0	MAT-CR-M4-B07	Phylum	1.91215557297742E-05	Endomicrobiaceae	Family	0.000117795235635777	Candidatus_Jacksonbacteria	Order	0	UBA10353_marine_group	Order	0.000159798299035884	Bacteroidetes_vadinHA17	Family	0	BSV26	Family
Bacteroidetes	Phylum	0	Alphaproteobacteria	Class	0.000102923013585838	Aigarchaeales	Order	0	Aigarchaeales	Order	0	Acidithiobacillaceae	Family	0	Subgroup_21	Class	4.95888259845448E-05	WS1	Phylum	5.94763700381838E-05	Chthoniobacterales	Order	6.85489706229578E-05	Nannocystaceae	Family	4.90176054899718E-05	Arctic95B-14	Family	0	C86	Order	0	Microtrichaceae	Family	1.91215557297742E-05	JGI_0000069-P22	Order	0.000117795235635777	Candidatus_Kaiserbacteria	Order	0	Babeliales	Order	0.000150920615756112	Balneolaceae	Family	0	C0119	Order
Bacteroidetes_vadinHA17	Family	0	Stappiaceae	Family	9.50058586946195E-05	AKIW781	Family	0	AKIW781	Family	0	Acidobacteriaceae_(Subgroup_1)	Family	0	Microtrichales	Order	4.13240216537873E-05	Ardenticatenales	Order	4.75810960305471E-05	Clostridiales_Incertae_Sedis	Family	6.85489706229578E-05	Saccharimonadales	Order	4.90176054899718E-05	Ardenticatenaceae	Family	0	Caedibacteraceae	Family	0	Nannocystaceae	Family	1.91215557297742E-05	ODP123	Class	0.000117795235635777	Candidatus_Kerfeldbacteria	Order	0	Candidatus_Raymondbacteria	Family	0.000150920615756112	Bathyarchaeia	Class	0	C86	Order
Balneolaceae	Family	0	TG3	Family	9.50058586946195E-05	Akkermansiaceae	Family	0	Akkermansiaceae	Family	0	Acidobacteriales	Order	0	Midichloriaceae	Family	4.13240216537873E-05	AT-s3-28	Class	4.75810960305471E-05	MD2894-B20	Order	6.85489706229578E-05	Sulfurovaceae	Family	4.90176054899718E-05	Arenicellaceae	Family	0	Caenarcaniphilales	Order	0	Puniceispirillales	Order	1.91215557297742E-05	Phycisphaerales	Order	0.000117795235635777	Candidatus_Komeilibacteria	Order	0	Gimesiaceae	Family	0.000150920615756112	BD2-7	Family	0	Caedibacteraceae	Family
Bathyarchaeia	Class	0	Candidatus_Kaiserbacteria	Order	8.70887038034012E-05	AKYG1722	Family	0	AKYG1722	Family	0	Actinobacteria	Phylum	0	Phaselicystidaceae	Family	4.13240216537873E-05	Chlamydiae	Phylum	4.75810960305471E-05	Microgenomatia	Class	6.85489706229578E-05	Actinobacteria	Phylum	4.08480045749765E-05	Armatimonadales	Order	0	Caldiarchaeaceae	Family	0	Subgroup_26	Class	1.91215557297742E-05	vadinBA26	Order	0.000117795235635777	Candidatus_Kuenenbacteria	Order	0	Microtrichaceae	Family	0.000150920615756112	BD7-8	Order	0	Caenarcaniphilales	Order
BD2-11_terrestrial_group	Class	0	Desulfovibrionaceae	Family	8.70887038034012E-05	AKYH767	Family	0	AKYH767	Family	0	Actinomycetaceae	Family	0	Thalassobaculaceae	Family	4.13240216537873E-05	Chlamydiales	Order	4.75810960305471E-05	possible_family_01	Family	6.85489706229578E-05	Brevinemataceae	Family	4.08480045749765E-05	Armatimonadetes	Phylum	0	Caldilineaceae	Family	0	0319-7L14	Class	0	Izimaplasmataceae	Family	0.000108734063663794	Candidatus_Lloydbacteria	Order	0	Mollicutes_RF39	Order	0.000150920615756112	BD72BR169	Order	0	Caldiarchaeaceae	Family
BD2-7	Family	0	Ruminococcaceae	Family	8.70887038034012E-05	Alcanivoracaceae	Family	0	Alcanivoracaceae	Family	0	ADurb.Bin180	Order	0	ABY1	Class	3.30592173230299E-05	L21-RPul-D3	Family	4.75810960305471E-05	TG3	Family	6.85489706229578E-05	Chitinivibrionaceae	Family	4.08480045749765E-05	Asgardaeota	Phylum	0	Caldisericaceae	Family	0	053A03-B-DI-P58	Family	0	Gaiellales	Order	9.96728916918114E-05	Candidatus_Magasanikbacteria	Order	0	Simkaniaceae	Family	0.000150920615756112	Beggiatoaceae	Family	0	Caldilineaceae	Family
BD7-11	Class	0	Candidatus_Falkowbacteria	Order	7.91715489121829E-05	Alicyclobacillaceae	Family	0	Alicyclobacillaceae	Family	0	ADurb.Bin408	Family	0	Desulfovibrionales	Order	3.30592173230299E-05	Nocardiaceae	Family	4.75810960305471E-05	Thermoplasmata	Class	6.09324183315181E-05	Chlamydiales	Order	4.08480045749765E-05	AT-s2-59	Order	0	Campylobacteraceae	Family	0	09D2Z48	Family	0	LCP-89	Phylum	9.96728916918114E-05	Candidatus_Moranbacteria	Order	0	053A03-B-DI-P58	Family	0.00013316524919657	Beijerinckiaceae	Family	0	Caldisericaceae	Family
BD72BR169	Order	0	Candidatus_Nomurabacteria	Order	7.91715489121829E-05	Alteromonadales	Order	0	Alphaproteobacteria	Class	0	Aerococcaceae	Family	0	EC3	Order	3.30592173230299E-05	Propionibacteriaceae	Family	4.75810960305471E-05	Verrucomicrobiaceae	Family	6.09324183315181E-05	Cyanobiaceae	Family	4.08480045749765E-05	Atopobiaceae	Family	0	Campylobacterales	Order	0	10bav-F6	Order	0	Mollicutes_RF39	Order	9.96728916918114E-05	Candidatus_Nealsonbacteria	Order	0	BD7-11	Class	0.00013316524919657	Berkelbacteria	Class	0	Campylobacteraceae	Family
Beggiatoaceae	Family	0	Chlamydiales	Order	7.12543940209646E-05	Altiarchaeia	Class	0	Alteromonadales	Order	0	Aeromonadaceae	Family	0	WS1	Phylum	3.30592173230299E-05	VHS-B3-70	Family	4.75810960305471E-05	Deinococcaceae	Family	5.33158660400783E-05	Mycoplasmataceae	Family	4.08480045749765E-05	Azospirillaceae	Family	0	Campylobacterales_Incertae_Sedis	Family	0	113B434	Order	0	SBYC	Family	9.96728916918114E-05	Candidatus_Nomurabacteria	Order	0	LF045	Family	0.00013316524919657	Betaproteobacteriales	Order	0	Campylobacterales	Order
Beijerinckiaceae	Family	0	P2-11E	Class	6.33372391297463E-05	Amoebophilaceae	Family	0	Altiarchaeia	Class	0	Aigarchaeales	Order	0	Aerococcaceae	Family	2.47944129922724E-05	Fibrobacterales	Order	3.56858220229103E-05	Pseudoalteromonadaceae	Family	5.33158660400783E-05	Parachlamydiaceae	Family	4.08480045749765E-05	B103G10	Order	0	Candidatus_Abawacabacteria	Order	0	20-Jan	Order	0	Shewanellaceae	Family	9.96728916918114E-05	Candidatus_Pacebacteria	Order	0	NKB15	Order	0.00013316524919657	Beutenbergiaceae	Family	0	Campylobacterales_Incertae_Sedis	Family
Berkelbacteria	Class	0	Propionibacteriaceae	Family	6.33372391297463E-05	Amsterdam-1B-07	Order	0	Amoebophilaceae	Family	0	AKIW781	Family	0	Rhodospirillales	Order	2.47944129922724E-05	Saccharimonadales	Order	3.56858220229103E-05	WWE3	Class	5.33158660400783E-05	WPS-2	Phylum	4.08480045749765E-05	B122	Family	0	Candidatus_Amesbacteria	Order	0	211ds20	Order	0	Caulobacteraceae	Family	9.06117197198286E-05	Candidatus_Peregrinibacteria	Order	0	Thermoplasmata	Class	0.00013316524919657	BHI80-139	Phylum	0	Candidatus_Abawacabacteria	Order
Betaproteobacteriales	Order	0	Candidatus_Peregrinibacteria	Order	5.5420084238528E-05	Anaeroplasmataceae	Family	0	Amsterdam-1B-07	Order	0	Akkermansiaceae	Family	0	V2072-189E03	Class	2.47944129922724E-05	Thermoplasmata	Class	3.56858220229103E-05	ADurb.Bin180	Order	4.56993137486385E-05	Fervidibacteria	Phylum	3.26784036599812E-05	B2M28	Order	0	Candidatus_Buchananbacteria	Order	0	24-Nov	Order	0	Defluviitaleaceae	Family	9.06117197198286E-05	Candidatus_Peribacteria	Order	0	Deinococcaceae	Family	0.000124287565916798	Bifidobacteriaceae	Family	0	Candidatus_Amesbacteria	Order
Beutenbergiaceae	Family	0	Cytophagales	Order	5.5420084238528E-05	Anaplasmataceae	Family	0	Anaeroplasmataceae	Family	0	AKYG1722	Family	0	Hahellaceae	Family	1.65296086615149E-05	B103G10	Order	2.37905480152735E-05	Flammeovirgaceae	Family	4.56993137486385E-05	Actinobacteria	Class	2.45088027449859E-05	B5-096	Family	0	Candidatus_Campbellbacteria	Order	0	37-13	Family	0	Margulisbacteria	Phylum	9.06117197198286E-05	Candidatus_Portnoybacteria	Order	0	SBYZ-1017	Family	0.000124287565916798	Blastocatellaceae	Family	0	Candidatus_Buchananbacteria	Order
BHI80-139	Phylum	0	Saccharimonadaceae	Family	5.5420084238528E-05	AncK6	Phylum	0	Anaplasmataceae	Family	0	AKYH767	Family	0	Thermoleophilia	Class	1.65296086615149E-05	Caldilineaceae	Family	2.37905480152735E-05	Moraxellaceae	Family	4.56993137486385E-05	Aquificaceae	Family	2.45088027449859E-05	Babeliaceae	Family	0	Candidatus_Chisholmbacteria	Order	0	661239	Order	0	S-70	Order	9.06117197198286E-05	Candidatus_Raymondbacteria	Family	0	0319-6G20	Family	0.000115409882637027	Blfdi19	Family	0	Candidatus_Campbellbacteria	Order
Bifidobacteriaceae	Family	0	Frankiaceae	Family	4.75029293473097E-05	ANME-1a	Family	0	AncK6	Phylum	0	Alcanivoracaceae	Family	0	VHS-B3-70	Family	1.65296086615149E-05	Phycisphaerae	Class	2.37905480152735E-05	OM182_clade	Order	4.56993137486385E-05	B103G10	Order	2.45088027449859E-05	Babeliales	Order	0	Candidatus_Colwellbacteria	Order	0	67-14	Family	0	ADurb.Bin408	Family	8.15505477478457E-05	Candidatus_Roizmanbacteria	Order	0	Subgroup_18	Class	0.000115409882637027	Bogoriellaceae	Family	0	Candidatus_Chisholmbacteria	Order
BIrii41	Family	0	RCP2-54	Order	4.75029293473097E-05	Aquificaceae	Family	0	ANME-1a	Family	0	Alicyclobacillaceae	Family	0	0319-6G20	Family	0	UBA12409	Family	2.37905480152735E-05	Anaeroplasmataceae	Family	3.80827614571988E-05	DG-56	Class	2.45088027449859E-05	Bacillales	Order	0	Candidatus_Falkowbacteria	Order	0	A10	Family	0	Brocadiae	Class	8.15505477478457E-05	Candidatus_Staskawiczbacteria	Order	0	Candidatus_Buchananbacteria	Order	0.000106532199357256	Bradymonadaceae	Family	0	Candidatus_Colwellbacteria	Order
Blastocatellaceae	Family	0	0319-7L14	Class	3.95857744560915E-05	Archangiaceae	Family	0	Aquificaceae	Family	0	Alteromonadales	Order	0	0319-7L14	Class	0	0319-7L14	Class	0	Dehalococcoidia	Class	3.80827614571988E-05	Arcobacteraceae	Family	1.63392018299906E-05	Bacilli	Class	0	Candidatus_Gottesmanbacteria	Order	0	A4b	Family	0	Candidatus_Raymondbacteria	Family	8.15505477478457E-05	Candidatus_Terrybacteria	Order	0	Caldilineaceae	Family	9.76545160774844E-05	Bradymonadales	Order	0	Candidatus_Gottesmanbacteria	Order
Bogoriellaceae	Family	0	d142	Class	3.95857744560915E-05	Arcobacteraceae	Family	0	Archangiaceae	Family	0	Altiarchaeia	Class	0	053A03-B-DI-P58	Family	0	053A03-B-DI-P58	Family	0	Iainarchaeales	Order	3.80827614571988E-05	Chloroplast	Order	1.63392018299906E-05	bacteriap25	Family	0	Candidatus_Jacksonbacteria	Order	0	AB1	Family	0	Chthoniobacteraceae	Family	8.15505477478457E-05	Candidatus_Uhrbacteria	Order	0	Candidatus_Lloydbacteria	Order	9.76545160774844E-05	BRC 1.00	Phylum	0	Candidatus_Jacksonbacteria	Order
Bradymonadaceae	Family	0	Acidobacteriales	Order	3.16686195648732E-05	Arctic95B-14	Family	0	Arctic95B-14	Family	0	Amoebophilaceae	Family	0	09D2Z48	Family	0	09D2Z48	Family	0	livecontrolB21	Family	3.80827614571988E-05	JGI_0000069-P22	Order	1.63392018299906E-05	Bacteroidaceae	Family	0	Candidatus_Kerfeldbacteria	Order	0	Acanthopleuribacteraceae	Family	0	Gimesiaceae	Family	8.15505477478457E-05	Candidatus_Woesebacteria	Order	0	Intrasporangiaceae	Family	8.87768327977131E-05	Brevibacteriaceae	Family	0	Candidatus_Kaiserbacteria	Order
Brevibacteriaceae	Family	0	Fusobacteriaceae	Family	3.16686195648732E-05	Ardenticatenaceae	Family	0	Ardenticatenaceae	Family	0	Amsterdam-1B-07	Order	0	10bav-F6	Order	0	10bav-F6	Order	0	Acetobacteraceae	Family	3.0466209165759E-05	ODP1230B23.02	Class	1.63392018299906E-05	Bacteroidetes	Phylum	0	Candidatus_Komeilibacteria	Order	0	Acetobacteraceae	Family	0	WOR-1	Phylum	8.15505477478457E-05	Candidatus_Yanofskybacteria	Order	0	RBG-13-46-9	Order	8.87768327977131E-05	Brevinemataceae	Family	0	Candidatus_Kerfeldbacteria	Order
Brevinemataceae	Family	0	Bathyarchaeia	Class	2.37514646736549E-05	Arenicellaceae	Family	0	Armatimonadales	Order	0	Anaeroplasmataceae	Family	0	113B434	Order	0	113B434	Order	0	Acetothermiia	Class	3.0466209165759E-05	0319-7L14	Class	0	Bacteroidetes_vadinHA17	Family	0	Candidatus_Kuenenbacteria	Order	0	Acetobacterales_Incertae_Sedis	Family	0	Bacilli	Class	7.24893757758628E-05	Candidatus_Yonathbacteria	Order	0	Saccharimonadales	Order	8.87768327977131E-05	Brocadiae	Class	0	Candidatus_Komeilibacteria	Order
Brocadiae	Class	0	Staphylococcaceae	Family	2.37514646736549E-05	Armatimonadales	Order	0	Armatimonadetes	Phylum	0	Anaplasmataceae	Family	0	20-Jan	Order	0	20-Jan	Order	0	Candidatus_Buchananbacteria	Order	3.0466209165759E-05	053A03-B-DI-P58	Family	0	Balneolaceae	Family	0	Candidatus_Lloydbacteria	Order	0	Acholeplasmataceae	Family	0	Candidatus_Jacksonbacteria	Order	7.24893757758628E-05	Cardiobacteriaceae	Family	0	Geminicoccaceae	Family	7.98991495179418E-05	BSLdp215	Family	0	Candidatus_Kuenenbacteria	Order
BSLdp215	Family	0	Thalassobaculales	Order	2.37514646736549E-05	Armatimonadetes	Phylum	0	Atopobiaceae	Family	0	AncK6	Phylum	0	24-Nov	Order	0	24-Nov	Order	0	pItb-vmat-80	Order	3.0466209165759E-05	09D2Z48	Family	0	BD2-3	Family	0	Candidatus_Magasanikbacteria	Order	0	Acidaminococcaceae	Family	0	Family_XII	Family	6.342820380388E-05	Carnobacteriaceae	Family	0	MSBL5	Order	7.98991495179418E-05	BSV26	Family	0	Candidatus_Lloydbacteria	Order
BSV26	Family	0	053A03-B-DI-P58	Family	0	Asgardaeota	Phylum	0	Azospirillaceae	Family	0	ANME-1a	Family	0	37-13	Family	0	37-13	Family	0	Clostridiaceae_3	Family	2.28496568743193E-05	10bav-F6	Order	0	BD2-7	Family	0	Candidatus_Moranbacteria	Order	0	Acidilobaceae	Family	0	Nannocystaceae	Family	6.342820380388E-05	Caulobacteraceae	Family	0	Thermoflexaceae	Family	7.98991495179418E-05	C0119	Order	0	Candidatus_Magasanikbacteria	Order
Burkholderiaceae	Family	0	09D2Z48	Family	0	AT-s2-59	Order	0	B122	Family	0	Aquificaceae	Family	0	661239	Order	0	661239	Order	0	Phycisphaerales	Order	2.28496568743193E-05	113B434	Order	0	BD7-8	Order	0	Candidatus_Nealsonbacteria	Order	0	Acidimicrobiia	Class	0	Subgroup_6	Class	6.342820380388E-05	CCD24	Order	0	Candidatus_Abawacabacteria	Order	7.10214662381705E-05	C86	Order	0	Candidatus_Moranbacteria	Order
C0119	Order	0	10bav-F6	Order	0	Atopobiaceae	Family	0	B2M28	Order	0	Archangiaceae	Family	0	67-14	Family	0	A10	Family	0	Beijerinckiaceae	Family	1.52331045828795E-05	20-Jan	Order	0	BD72BR169	Order	0	Candidatus_Nomurabacteria	Order	0	Acidithiobacillaceae	Family	0	AT-s3-28	Class	5.43670318318971E-05	Celerinatantimonadaceae	Family	0	Cellulomonadaceae	Family	6.21437829583992E-05	Caedibacteraceae	Family	0	Candidatus_Nealsonbacteria	Order
C86	Order	0	113B434	Order	0	Azospirillaceae	Family	0	B5-096	Family	0	Arctic95B-14	Family	0	A10	Family	0	A4b	Family	0	Euryarchaeota	Phylum	1.52331045828795E-05	211ds20	Order	0	Beggiatoaceae	Family	0	Candidatus_Pacebacteria	Order	0	Acidobacteria	Phylum	0	Candidatus_Buchananbacteria	Order	5.43670318318971E-05	Cellulomonadaceae	Family	0	MSBL2	Order	6.21437829583992E-05	Caenarcaniphilales	Order	0	Candidatus_Nomurabacteria	Order
Caedibacteraceae	Family	0	20-Jan	Order	0	B103G10	Order	0	Babeliaceae	Family	0	Ardenticatenaceae	Family	0	A4b	Family	0	AB-539-J10	Family	0	JTB215	Family	1.52331045828795E-05	24-Nov	Order	0	Beijerinckiaceae	Family	0	Candidatus_Peregrinibacteria	Order	0	Acidobacteriaceae_(Subgroup_1)	Family	0	Candidatus_Nealsonbacteria	Order	5.43670318318971E-05	Cellvibrionales	Order	0	Sphingomonadaceae	Family	6.21437829583992E-05	Caldiarchaeaceae	Family	0	Candidatus_Pacebacteria	Order
Caenarcaniphilales	Order	0	211ds20	Order	0	B122	Family	0	Babeliales	Order	0	Armatimonadales	Order	0	AB-539-J10	Family	0	AB1	Family	0	Micrarchaeia	Class	1.52331045828795E-05	37-13	Family	0	Berkelbacteria	Class	0	Candidatus_Portnoybacteria	Order	0	Acidobacteriales	Order	0	Elusimicrobia	Phylum	5.43670318318971E-05	CG1-02-42-13	Order	0	Napoli-4B-65	Order	6.21437829583992E-05	Caldilineaceae	Family	0	Candidatus_Peregrinibacteria	Order
Caldiarchaeaceae	Family	0	24-Nov	Order	0	B2M28	Order	0	Bacillaceae	Family	0	Armatimonadetes	Phylum	0	Acanthopleuribacteraceae	Family	0	ABY1	Class	0	Patescibacteria	Phylum	1.52331045828795E-05	67-14	Family	0	Betaproteobacteriales	Order	0	Candidatus_Raymondbacteria	Family	0	Actinobacteria	Phylum	0	WWE3	Class	5.43670318318971E-05	CH2b56	Order	0	028H05-P-BN-P5	Class	4.43884163988566E-05	Caldisericaceae	Family	0	Candidatus_Peribacteria	Order
Caldilineaceae	Family	0	661239	Order	0	B5-096	Family	0	Bacillales	Order	0	Asgardaeota	Phylum	0	Acetobacteraceae	Family	0	Acanthopleuribacteraceae	Family	0	Sulfurospirillaceae	Family	1.52331045828795E-05	A10	Family	0	Beutenbergiaceae	Family	0	Candidatus_Roizmanbacteria	Order	0	Actinomycetaceae	Family	0	Blfdi19	Family	4.53058598599143E-05	CHAB-XI-27	Order	0	Chitinivibrionia	Class	4.43884163988566E-05	Campylobacteraceae	Family	0	Candidatus_Portnoybacteria	Order
Caldisericaceae	Family	0	A10	Family	0	Babeliaceae	Family	0	Bacilli	Class	0	AT-s3-28	Class	0	Acetothermiia	Class	0	Acetobacteraceae	Family	0	0319-7L14	Class	0	A4b	Family	0	BHI80-139	Phylum	0	Candidatus_Shapirobacteria	Order	0	ADurb.Bin180	Order	0	Streptococcaceae	Family	4.53058598599143E-05	Chitinibacteraceae	Family	0	CK-2C2-2	Phylum	4.43884163988566E-05	Campylobacterales	Order	0	Candidatus_Raymondbacteria	Family
Calditrichaceae	Family	0	A4b	Family	0	Bacillales	Order	0	Bacteroidaceae	Family	0	Atopobiaceae	Family	0	Acholeplasmataceae	Family	0	Acetobacterales_Incertae_Sedis	Family	0	053A03-B-DI-P58	Family	0	AB-539-J10	Family	0	Bifidobacteriaceae	Family	0	Candidatus_Staskawiczbacteria	Order	0	Aerococcaceae	Family	0	Candidatus_Staskawiczbacteria	Order	3.62446878879314E-05	Chitinivibrionaceae	Family	0	Euryarchaeota	Phylum	4.43884163988566E-05	Campylobacterales_Incertae_Sedis	Family	0	Candidatus_Roizmanbacteria	Order
Campylobacteraceae	Family	0	AB-539-J10	Family	0	Bacilli	Class	0	Bacteroidetes	Phylum	0	Azospirillaceae	Family	0	Acidaminococcaceae	Family	0	Acetothermiia	Class	0	09D2Z48	Family	0	Acanthopleuribacteraceae	Family	0	Blastocatellaceae	Family	0	Candidatus_Terrybacteria	Order	0	Aeromonadaceae	Family	0	Lentisphaerae	Phylum	3.62446878879314E-05	Chitinivibrionia	Class	0	Moduliflexaceae	Family	4.43884163988566E-05	Candidatus_Abawacabacteria	Order	0	Candidatus_Shapirobacteria	Order
Campylobacterales	Order	0	AB1	Family	0	bacteriap25	Family	0	Bacteroidetes_vadinHA17	Family	0	B2M28	Order	0	Acidilobaceae	Family	0	Acholeplasmataceae	Family	0	10bav-F6	Order	0	Acetobacteraceae	Family	0	Blfdi19	Family	0	Candidatus_Uhrbacteria	Order	0	Aigarchaeales	Order	0	Candidatus_Gottesmanbacteria	Order	2.71835159159486E-05	Chitinophagaceae	Family	0	Stappiaceae	Family	4.43884163988566E-05	Candidatus_Amesbacteria	Order	0	Candidatus_Staskawiczbacteria	Order
Campylobacterales_Incertae_Sedis	Family	0	Absconditabacteriales_(SR1)	Order	0	Bacteroidaceae	Family	0	Balneolaceae	Family	0	B5-096	Family	0	Acidimicrobiia	Class	0	Acidaminococcaceae	Family	0	113B434	Order	0	Acetobacterales_Incertae_Sedis	Family	0	Bogoriellaceae	Family	0	Candidatus_Woesebacteria	Order	0	AKIW781	Family	0	Erysipelotrichaceae	Family	2.71835159159486E-05	Chlamydiaceae	Family	0	WD2101_soil_group	Family	4.43884163988566E-05	Candidatus_Buchananbacteria	Order	0	Candidatus_Terrybacteria	Order
Candidatus_Abawacabacteria	Order	0	Acetobacteraceae	Family	0	Bacteroidetes	Phylum	0	BD2-11_terrestrial_group	Class	0	Babeliaceae	Family	0	Acidithiobacillaceae	Family	0	Acidilobaceae	Family	0	20-Jan	Order	0	Acetothermiia	Class	0	Bradymonadaceae	Family	0	Candidatus_Yanofskybacteria	Order	0	Akkermansiaceae	Family	0	Beijerinckiaceae	Family	1.81223439439657E-05	Chlamydiae	Phylum	0	Oligosphaerales	Order	3.55107331190852E-05	Candidatus_Campbellbacteria	Order	0	Candidatus_Uhrbacteria	Order
Candidatus_Amesbacteria	Order	0	Acetobacterales_Incertae_Sedis	Family	0	Bacteroidetes_vadinHA17	Family	0	BD2-7	Family	0	Bacillales	Order	0	Acidobacteria	Phylum	0	Acidimicrobiia	Class	0	211ds20	Order	0	Acholeplasmataceae	Family	0	Bradymonadales	Order	0	Cardiobacteriaceae	Family	0	AKYG1722	Family	0	0319-6G20	Family	0	Chlamydiales	Order	0	Chitinophagaceae	Family	1.77553665595426E-05	Candidatus_Chisholmbacteria	Order	0	Candidatus_Woesebacteria	Order
Candidatus_Buchananbacteria	Order	0	Acetothermiia	Class	0	Balneolaceae	Family	0	BD7-11	Class	0	Bacilli	Class	0	Acidobacteriaceae_(Subgroup_1)	Family	0	Acidithiobacillaceae	Family	0	24-Nov	Order	0	Acidaminococcaceae	Family	0	Brevibacteriaceae	Family	0	Carnobacteriaceae	Family	0	AKYH767	Family	0	0319-7L14	Class	0	Chlorobiaceae	Family	0	Dehalococcoidia	Class	1.77553665595426E-05	Candidatus_Colwellbacteria	Order	0	Candidatus_Yanofskybacteria	Order
Candidatus_Campbellbacteria	Order	0	Acholeplasmataceae	Family	0	BD2-7	Family	0	BD7-8	Order	0	Bacteroidaceae	Family	0	Acidobacteriales	Order	0	Acidobacteriaceae_(Subgroup_1)	Family	0	37-13	Family	0	Acidilobaceae	Family	0	Brevinemataceae	Family	0	Caulobacteraceae	Family	0	Alcanivoracaceae	Family	0	053A03-B-DI-P58	Family	0	Chloroflexaceae	Family	0	-MVP 21.00	Order	1.77553665595426E-05	Candidatus_Falkowbacteria	Order	0	Candidatus_Yonathbacteria	Order
Candidatus_Chisholmbacteria	Order	0	Acidaminococcaceae	Family	0	BD7-11	Class	0	BD72BR169	Order	0	Bacteroidetes	Phylum	0	Actinobacteria	Phylum	0	Acidobacteriales	Order	0	661239	Order	0	Acidimicrobiia	Class	0	Brocadiae	Class	0	CCD24	Order	0	Alicyclobacillaceae	Family	0	09D2Z48	Family	0	Chloroflexi	Phylum	0	RBG-13-54-9	Order	1.77553665595426E-05	Candidatus_Jacksonbacteria	Order	0	Cardiobacteriaceae	Family
Candidatus_Colwellbacteria	Order	0	Acidilobaceae	Family	0	BD7-8	Order	0	Beggiatoaceae	Family	0	Bacteroidetes_vadinHA17	Family	0	Actinomycetaceae	Family	0	Actinobacteria	Class	0	67-14	Family	0	Acidithiobacillaceae	Family	0	BSLdp215	Family	0	CCM11a	Order	0	Alteromonadales	Order	0	10bav-F6	Order	0	Christensenellaceae	Family	0	0319-7L14	Class	0	Candidatus_Kaiserbacteria	Order	0	Caulobacteraceae	Family
Candidatus_Falkowbacteria	Order	0	Acidimicrobiia	Class	0	BD72BR169	Order	0	Beijerinckiaceae	Family	0	Balneolaceae	Family	0	ADurb.Bin180	Order	0	Actinobacteria	Phylum	0	A10	Family	0	Acidobacteria	Phylum	0	BSV26	Family	0	Celerinatantimonadaceae	Family	0	Amoebophilaceae	Family	0	113B434	Order	0	Chromatiales	Order	0	09D2Z48	Family	0	Candidatus_Kerfeldbacteria	Order	0	CCD24	Order
Candidatus_Gottesmanbacteria	Order	0	Acidithiobacillaceae	Family	0	Beggiatoaceae	Family	0	Berkelbacteria	Class	0	BD2-7	Family	0	Aenigmarchaeales	Order	0	Actinomycetaceae	Family	0	A4b	Family	0	Acidobacteriaceae_(Subgroup_1)	Family	0	C0119	Order	0	Cellulomonadaceae	Family	0	Amsterdam-1B-07	Order	0	20-Jan	Order	0	Chthoniobacteraceae	Family	0	10bav-F6	Order	0	Candidatus_Komeilibacteria	Order	0	CCM11a	Order
Candidatus_Jacksonbacteria	Order	0	Acidobacteria	Phylum	0	Beijerinckiaceae	Family	0	Betaproteobacteriales	Order	0	BD7-8	Order	0	Aeromonadaceae	Family	0	ADurb.Bin180	Order	0	AB-539-J10	Family	0	Acidobacteriales	Order	0	C86	Order	0	Cellvibrionaceae	Family	0	Anaplasmataceae	Family	0	211ds20	Order	0	Chthoniobacterales	Order	0	113B434	Order	0	Candidatus_Kuenenbacteria	Order	0	Cellulomonadaceae	Family
Candidatus_Kaiserbacteria	Order	0	Acidobacteriaceae_(Subgroup_1)	Family	0	Berkelbacteria	Class	0	Beutenbergiaceae	Family	0	BD72BR169	Order	0	Aigarchaeales	Order	0	ADurb.Bin408	Family	0	AB1	Family	0	Actinomycetaceae	Family	0	Caedibacteraceae	Family	0	Cellvibrionales	Order	0	AncK6	Phylum	0	24-Nov	Order	0	CK-2C2-2	Phylum	0	20-Jan	Order	0	Candidatus_Lloydbacteria	Order	0	Cellvibrionaceae	Family
Candidatus_Kerfeldbacteria	Order	0	Actinobacteria	Phylum	0	Betaproteobacteriales	Order	0	BHI80-139	Phylum	0	Beggiatoaceae	Family	0	AKIW781	Family	0	Aenigmarchaeales	Order	0	Acanthopleuribacteraceae	Family	0	ADurb.Bin180	Order	0	Caenarcaniphilales	Order	0	CG1-02-42-13	Order	0	ANME-1a	Family	0	37-13	Family	0	Clade_I	Family	0	211ds20	Order	0	Candidatus_Magasanikbacteria	Order	0	Cellvibrionales	Order
Candidatus_Komeilibacteria	Order	0	Actinomycetaceae	Family	0	Beutenbergiaceae	Family	0	Bifidobacteriaceae	Family	0	Betaproteobacteriales	Order	0	Akkermansiaceae	Family	0	Aerococcaceae	Family	0	Acetobacterales_Incertae_Sedis	Family	0	ADurb.Bin408	Family	0	Caldiarchaeaceae	Family	0	CH2b56	Order	0	Aquificaceae	Family	0	661239	Order	0	Cloacimonadales	Order	0	24-Nov	Order	0	Candidatus_Moranbacteria	Order	0	CG1-02-42-13	Order
Candidatus_Kuenenbacteria	Order	0	ADurb.Bin180	Order	0	BHI80-139	Phylum	0	Blastocatellaceae	Family	0	Beutenbergiaceae	Family	0	AKYG1722	Family	0	Aeromonadaceae	Family	0	Acholeplasmataceae	Family	0	Aenigmarchaeales	Order	0	Caldisericaceae	Family	0	CHAB-XI-27	Order	0	Archangiaceae	Family	0	67-14	Family	0	Clostridia	Class	0	37-13	Family	0	Candidatus_Nealsonbacteria	Order	0	CH2b56	Order
Candidatus_Lloydbacteria	Order	0	ADurb.Bin408	Family	0	Bifidobacteriaceae	Family	0	Blfdi19	Family	0	BHI80-139	Phylum	0	AKYH767	Family	0	Aigarchaeales	Order	0	Acidaminococcaceae	Family	0	Aeromonadaceae	Family	0	Campylobacteraceae	Family	0	Chitinibacteraceae	Family	0	Ardenticatenaceae	Family	0	A10	Family	0	Clostridiaceae	Family	0	661239	Order	0	Candidatus_Nomurabacteria	Order	0	CHAB-XI-27	Order
Candidatus_Magasanikbacteria	Order	0	Aenigmarchaeales	Order	0	Blastocatellaceae	Family	0	Bogoriellaceae	Family	0	Bifidobacteriaceae	Family	0	Alicyclobacillaceae	Family	0	AKIW781	Family	0	Acidilobaceae	Family	0	Aigarchaeales	Order	0	Campylobacterales	Order	0	Chitinivibrionaceae	Family	0	Armatimonadales	Order	0	A4b	Family	0	Clostridiaceae_2	Family	0	67-14	Family	0	Candidatus_Pacebacteria	Order	0	Chitinibacteraceae	Family
Candidatus_Moranbacteria	Order	0	Aerococcaceae	Family	0	Blfdi19	Family	0	Bradymonadaceae	Family	0	Blastocatellaceae	Family	0	Alteromonadales	Order	0	Akkermansiaceae	Family	0	Acidimicrobiia	Class	0	AKIW781	Family	0	Campylobacterales_Incertae_Sedis	Family	0	Chitinivibrionia	Class	0	Armatimonadetes	Phylum	0	AB1	Family	0	Clostridiaceae_3	Family	0	A10	Family	0	Candidatus_Peregrinibacteria	Order	0	Chitinivibrionaceae	Family
Candidatus_Nealsonbacteria	Order	0	Aeromonadaceae	Family	0	Bogoriellaceae	Family	0	Bradymonadales	Order	0	Blfdi19	Family	0	Altiarchaeia	Class	0	AKYG1722	Family	0	Acidithiobacillaceae	Family	0	Akkermansiaceae	Family	0	Candidatus_Abawacabacteria	Order	0	Chitinophagaceae	Family	0	Asgardaeota	Phylum	0	Acetobacterales_Incertae_Sedis	Family	0	Clostridiaceae_4	Family	0	A4b	Family	0	Candidatus_Peribacteria	Order	0	Chitinivibrionia	Class
Candidatus_Pacebacteria	Order	0	Aigarchaeales	Order	0	Bradymonadaceae	Family	0	Brevibacteriaceae	Family	0	Bogoriellaceae	Family	0	Aminicenantales	Order	0	AKYH767	Family	0	Acidobacteria	Phylum	0	AKYG1722	Family	0	Candidatus_Amesbacteria	Order	0	Chitinophagales	Order	0	AT-s2-59	Order	0	Acholeplasmataceae	Family	0	Clostridiales	Order	0	AB1	Family	0	Candidatus_Portnoybacteria	Order	0	Chitinophagaceae	Family
Candidatus_Peregrinibacteria	Order	0	Akkermansiaceae	Family	0	BRC 1.00	Phylum	0	Brevinemataceae	Family	0	Bradymonadaceae	Family	0	Amoebophilaceae	Family	0	Alicyclobacillaceae	Family	0	Acidobacteriaceae_(Subgroup_1)	Family	0	AKYH767	Family	0	Candidatus_Buchananbacteria	Order	0	Chlamydiaceae	Family	0	AT-s3-28	Class	0	Acidaminococcaceae	Family	0	Clostridiales_Incertae_Sedis	Family	0	Acetobacteraceae	Family	0	Candidatus_Raymondbacteria	Family	0	Chlamydiaceae	Family
Candidatus_Portnoybacteria	Order	0	AKYG1722	Family	0	Brevibacteriaceae	Family	0	Brocadiae	Class	0	Bradymonadales	Order	0	Amsterdam-1B-07	Order	0	Alteromonadales	Order	0	Acidobacteriales	Order	0	Alteromonadales	Order	0	Candidatus_Chisholmbacteria	Order	0	Chlamydiae	Phylum	0	Atopobiaceae	Family	0	Acidilobaceae	Family	0	Clostridiales_vadinBB60_group	Family	0	Acetobacterales_Incertae_Sedis	Family	0	Candidatus_Roizmanbacteria	Order	0	Chlamydiae	Phylum
Candidatus_Roizmanbacteria	Order	0	Alcanivoracaceae	Family	0	Brevinemataceae	Family	0	BSLdp215	Family	0	Brevibacteriaceae	Family	0	Anaerolineae	Class	0	Altiarchaeia	Class	0	Actinobacteria	Class	0	Altiarchaeia	Class	0	Candidatus_Colwellbacteria	Order	0	Chlamydiales	Order	0	Azospirillaceae	Family	0	Acidimicrobiia	Class	0	CMW-169	Family	0	Acholeplasmataceae	Family	0	Candidatus_Shapirobacteria	Order	0	Chlamydiales	Order
Candidatus_Shapirobacteria	Order	0	Alicyclobacillaceae	Family	0	Brocadiae	Class	0	BSV26	Family	0	Brevinemataceae	Family	0	Anaeroplasmataceae	Family	0	Amsterdam-1B-07	Order	0	Actinomycetaceae	Family	0	Amoebophilaceae	Family	0	Candidatus_Gottesmanbacteria	Order	0	Chloroflexaceae	Family	0	B103G10	Order	0	Acidithiobacillaceae	Family	0	Colwelliaceae	Family	0	Acidaminococcaceae	Family	0	Candidatus_Staskawiczbacteria	Order	0	Chlorobiaceae	Family
Candidatus_Staskawiczbacteria	Order	0	Alteromonadaceae	Family	0	BSLdp215	Family	0	C0119	Order	0	BSLdp215	Family	0	Anaplasmataceae	Family	0	Anaeroplasmataceae	Family	0	Aenigmarchaeales	Order	0	Amsterdam-1B-07	Order	0	Candidatus_Jacksonbacteria	Order	0	Chloroflexi	Phylum	0	B122	Family	0	Acidobacteriaceae_(Subgroup_1)	Family	0	Coriobacteriaceae	Family	0	Acidilobaceae	Family	0	Candidatus_Terrybacteria	Order	0	Chloroflexaceae	Family
Candidatus_Terrybacteria	Order	0	Alteromonadales	Order	0	BSV26	Family	0	C86	Order	0	BSV26	Family	0	AncK6	Phylum	0	Anaplasmataceae	Family	0	Aerococcaceae	Family	0	Anaeroplasmataceae	Family	0	Candidatus_Kerfeldbacteria	Order	0	Chloroplast	Order	0	B2M28	Order	0	Acidobacteriales	Order	0	Corynebacteriaceae	Family	0	Acidimicrobiia	Class	0	Candidatus_Uhrbacteria	Order	0	Chloroflexi	Phylum
Candidatus_Uhrbacteria	Order	0	Altiarchaeia	Class	0	C0119	Order	0	Caedibacteraceae	Family	0	C0119	Order	0	ANME-1a	Family	0	AncK6	Phylum	0	Aeromonadaceae	Family	0	Anaplasmataceae	Family	0	Candidatus_Kuenenbacteria	Order	0	Chromatiales	Order	0	Babeliaceae	Family	0	Actinobacteria	Class	0	Coxiellaceae	Family	0	Acidithiobacillaceae	Family	0	Candidatus_Woesebacteria	Order	0	Chloroplast	Order
Candidatus_Yanofskybacteria	Order	0	Aminicenantales	Order	0	C86	Order	0	Caenarcaniphilales	Order	0	C86	Order	0	Archangiaceae	Family	0	ANME-1a	Family	0	Aigarchaeales	Order	0	AncK6	Phylum	0	Candidatus_Moranbacteria	Order	0	Chthoniobacteraceae	Family	0	Bacillales	Order	0	Actinobacteria	Phylum	0	CPR2	Class	0	Acidobacteriaceae_(Subgroup_1)	Family	0	Candidatus_Yanofskybacteria	Order	0	Chromatiales	Order
Candidatus_Yonathbacteria	Order	0	Amoebophilaceae	Family	0	Caedibacteraceae	Family	0	Caldiarchaeaceae	Family	0	Caedibacteraceae	Family	0	Arctic95B-14	Family	0	Aquificaceae	Family	0	AKIW781	Family	0	ANME-1a	Family	0	Candidatus_Nealsonbacteria	Order	0	Chthoniobacterales	Order	0	Bacilli	Class	0	Actinomycetaceae	Family	0	Crenarchaeota	Phylum	0	Acidobacteriales	Order	0	Candidatus_Yonathbacteria	Order	0	Chthoniobacteraceae	Family
Cardiobacteriaceae	Family	0	Amsterdam-1B-07	Order	0	Caenarcaniphilales	Order	0	Caldisericaceae	Family	0	Caenarcaniphilales	Order	0	Ardenticatenaceae	Family	0	Archangiaceae	Family	0	Akkermansiaceae	Family	0	Archangiaceae	Family	0	Candidatus_Nomurabacteria	Order	0	Clade_I	Family	0	bacteriap25	Family	0	ADurb.Bin180	Order	0	Criblamydiaceae	Family	0	Actinobacteria	Class	0	Cardiobacteriaceae	Family	0	CK-2C2-2	Phylum
Carnobacteriaceae	Family	0	Anaeroplasmataceae	Family	0	Caldiarchaeaceae	Family	0	Campylobacteraceae	Family	0	Caldiarchaeaceae	Family	0	Armatimonadales	Order	0	Arcobacteraceae	Family	0	AKYG1722	Family	0	Arctic95B-14	Family	0	Candidatus_Portnoybacteria	Order	0	Cloacimonadales	Order	0	Bacteroidetes	Phylum	0	Aerococcaceae	Family	0	cvE6	Family	0	Actinomycetaceae	Family	0	Carnobacteriaceae	Family	0	Clade_I	Family
Caulobacteraceae	Family	0	Anaplasmataceae	Family	0	Caldisericaceae	Family	0	Campylobacterales	Order	0	Caldisericaceae	Family	0	Armatimonadetes	Phylum	0	Arctic95B-14	Family	0	AKYH767	Family	0	Ardenticatenaceae	Family	0	Candidatus_Raymondbacteria	Family	0	Clostridia	Class	0	Bacteroidetes_vadinHA17	Family	0	Aeromonadaceae	Family	0	Cyanobacteria	Phylum	0	ADurb.Bin180	Order	0	Caulobacteraceae	Family	0	Clostridia	Class
CCD24	Order	0	AncK6	Phylum	0	Campylobacteraceae	Family	0	Campylobacterales_Incertae_Sedis	Family	0	Campylobacteraceae	Family	0	Asgardaeota	Phylum	0	Ardenticatenaceae	Family	0	Alicyclobacillaceae	Family	0	Armatimonadales	Order	0	Candidatus_Roizmanbacteria	Order	0	Clostridiaceae	Family	0	Balneolaceae	Family	0	Aigarchaeales	Order	0	Cyanobiaceae	Family	0	Aerococcaceae	Family	0	CCD24	Order	0	Clostridiaceae	Family
Celerinatantimonadaceae	Family	0	ANME-1a	Family	0	Campylobacterales	Order	0	Candidatus_Abawacabacteria	Order	0	Campylobacterales	Order	0	AT-s3-28	Class	0	Armatimonadales	Order	0	Alteromonadales	Order	0	Armatimonadetes	Phylum	0	Candidatus_Staskawiczbacteria	Order	0	Clostridiaceae_1	Family	0	BD2-7	Family	0	AKIW781	Family	0	Cytophagaceae	Family	0	Aeromonadaceae	Family	0	Cellulomonadaceae	Family	0	Clostridiaceae_2	Family
Cellulomonadaceae	Family	0	Aquificaceae	Family	0	Campylobacterales_Incertae_Sedis	Family	0	Candidatus_Amesbacteria	Order	0	Campylobacterales_Incertae_Sedis	Family	0	Atopobiaceae	Family	0	Armatimonadetes	Phylum	0	Altiarchaeia	Class	0	Asgardaeota	Phylum	0	Candidatus_Terrybacteria	Order	0	Clostridiaceae_2	Family	0	BD7-11	Class	0	Akkermansiaceae	Family	0	Cytophagales	Order	0	Aigarchaeales	Order	0	Cellvibrionales	Order	0	Clostridiaceae_3	Family
Cellvibrionaceae	Family	0	Archangiaceae	Family	0	Candidatus_Abawacabacteria	Order	0	Candidatus_Campbellbacteria	Order	0	Candidatus_Abawacabacteria	Order	0	Azospirillaceae	Family	0	Asgardaeota	Phylum	0	Aminicenantales	Order	0	AT-s3-28	Class	0	Candidatus_Uhrbacteria	Order	0	Clostridiaceae_3	Family	0	BD7-8	Order	0	AKYG1722	Family	0	d142	Class	0	AKIW781	Family	0	CG1-02-42-13	Order	0	Clostridiaceae_4	Family
CG1-02-42-13	Order	0	Arctic95B-14	Family	0	Candidatus_Amesbacteria	Order	0	Candidatus_Chisholmbacteria	Order	0	Candidatus_Amesbacteria	Order	0	B103G10	Order	0	Atopobiaceae	Family	0	Amoebophilaceae	Family	0	Atopobiaceae	Family	0	Candidatus_Woesebacteria	Order	0	Clostridiaceae_4	Family	0	BD72BR169	Order	0	AKYH767	Family	0	D90	Order	0	Akkermansiaceae	Family	0	CH2b56	Order	0	Clostridiales	Order
CH2b56	Order	0	Ardenticatenaceae	Family	0	Candidatus_Buchananbacteria	Order	0	Candidatus_Colwellbacteria	Order	0	Candidatus_Gottesmanbacteria	Order	0	B122	Family	0	Azospirillaceae	Family	0	Amsterdam-1B-07	Order	0	Azospirillaceae	Family	0	Candidatus_Yanofskybacteria	Order	0	Clostridiales_Incertae_Sedis	Family	0	Beggiatoaceae	Family	0	Alicyclobacillaceae	Family	0	Dadabacteriales	Order	0	AKYG1722	Family	0	CHAB-XI-27	Order	0	Clostridiales_vadinBB60_group	Family
CHAB-XI-27	Order	0	Armatimonadales	Order	0	Candidatus_Campbellbacteria	Order	0	Candidatus_Gottesmanbacteria	Order	0	Candidatus_Jacksonbacteria	Order	0	B2M28	Order	0	B122	Family	0	Anaplasmataceae	Family	0	B122	Family	0	Candidatus_Yonathbacteria	Order	0	Clostridiales_vadinBB60_group	Family	0	Beijerinckiaceae	Family	0	Alteromonadales	Order	0	Deep_Sea_Euryarchaeotic_Group(DSEG)	Order	0	AKYH767	Family	0	Chitinibacteraceae	Family	0	CMW-169	Family
Chitinibacteraceae	Family	0	Armatimonadetes	Phylum	0	Candidatus_Chisholmbacteria	Order	0	Candidatus_Jacksonbacteria	Order	0	Candidatus_Lloydbacteria	Order	0	B5-096	Family	0	B2M28	Order	0	AncK6	Phylum	0	B2M28	Order	0	Cardiobacteriaceae	Family	0	CMW-169	Family	0	Berkelbacteria	Class	0	Altiarchaeia	Class	0	Deferribacteraceae	Family	0	Alicyclobacillaceae	Family	0	Chitinivibrionaceae	Family	0	Colwelliaceae	Family
Chitinivibrionaceae	Family	0	Asgardaeota	Phylum	0	Candidatus_Colwellbacteria	Order	0	Candidatus_Komeilibacteria	Order	0	Candidatus_Moranbacteria	Order	0	Babeliaceae	Family	0	B5-096	Family	0	ANME-1a	Family	0	B5-096	Family	0	Carnobacteriaceae	Family	0	Colwelliaceae	Family	0	Betaproteobacteriales	Order	0	Amoebophilaceae	Family	0	Dehalococcoidales	Order	0	Alteromonadales	Order	0	Chitinivibrionia	Class	0	Coriobacteriaceae	Family
Chitinivibrionia	Class	0	AT-s3-28	Class	0	Candidatus_Gottesmanbacteria	Order	0	Candidatus_Lloydbacteria	Order	0	Candidatus_Portnoybacteria	Order	0	Babeliales	Order	0	Babeliaceae	Family	0	Aquificaceae	Family	0	Babeliaceae	Family	0	Caulobacteraceae	Family	0	Coriobacteriaceae	Family	0	Beutenbergiaceae	Family	0	Amsterdam-1B-07	Order	0	Dehalococcoidia	Class	0	Amoebophilaceae	Family	0	Chlamydiaceae	Family	0	Corynebacteriaceae	Family
Chlamydiaceae	Family	0	Atopobiaceae	Family	0	Candidatus_Jacksonbacteria	Order	0	Candidatus_Moranbacteria	Order	0	Candidatus_Roizmanbacteria	Order	0	Bacillaceae	Family	0	Bacillaceae	Family	0	Archangiaceae	Family	0	Bacillales	Order	0	CCD24	Order	0	Coxiellaceae	Family	0	BHI80-139	Phylum	0	Anaeroplasmataceae	Family	0	Demequinaceae	Family	0	Amsterdam-1B-07	Order	0	Chlamydiae	Phylum	0	Coxiellaceae	Family
Chlamydiae	Phylum	0	Azospirillaceae	Family	0	Candidatus_Kerfeldbacteria	Order	0	Candidatus_Nealsonbacteria	Order	0	Candidatus_Staskawiczbacteria	Order	0	Bacillales	Order	0	Bacillales	Order	0	Arctic95B-14	Family	0	Bacilli	Class	0	Celerinatantimonadaceae	Family	0	CPR2	Class	0	Bifidobacteriaceae	Family	0	Anaplasmataceae	Family	0	Dermabacteraceae	Family	0	Anaeroplasmataceae	Family	0	Chlamydiales	Order	0	CPR2	Class
Chlamydiales	Order	0	B103G10	Order	0	Candidatus_Lloydbacteria	Order	0	Candidatus_Nomurabacteria	Order	0	Candidatus_Terrybacteria	Order	0	Bacilli	Class	0	Bacilli	Class	0	Ardenticatenaceae	Family	0	Bacteroidaceae	Family	0	Cellulomonadaceae	Family	0	Crenarchaeota	Phylum	0	BIrii41	Family	0	AncK6	Phylum	0	Dermacoccaceae	Family	0	Anaplasmataceae	Family	0	Chlorobiaceae	Family	0	Crenarchaeota	Phylum
Chlorobiaceae	Family	0	B122	Family	0	Candidatus_Moranbacteria	Order	0	Candidatus_Portnoybacteria	Order	0	Candidatus_Woesebacteria	Order	0	bacteriap25	Family	0	bacteriap25	Family	0	Armatimonadales	Order	0	Bacteroidetes	Phylum	0	Cellvibrionaceae	Family	0	Criblamydiaceae	Family	0	Blastocatellaceae	Family	0	ANME-1a	Family	0	Desulfobacterales	Order	0	ANME-1a	Family	0	Chloroflexaceae	Family	0	Criblamydiaceae	Family
Chloroflexaceae	Family	0	B2M28	Order	0	Candidatus_Nealsonbacteria	Order	0	Candidatus_Roizmanbacteria	Order	0	Candidatus_Yanofskybacteria	Order	0	Bacteroidaceae	Family	0	Bacteroidaceae	Family	0	Armatimonadetes	Phylum	0	Bacteroidetes_vadinHA17	Family	0	Cellvibrionales	Order	0	cvE6	Family	0	Blfdi19	Family	0	Aquificaceae	Family	0	Desulfomicrobiaceae	Family	0	Archangiaceae	Family	0	Chloroflexi	Phylum	0	cvE6	Family
Chloroflexi	Phylum	0	B5-096	Family	0	Candidatus_Portnoybacteria	Order	0	Candidatus_Terrybacteria	Order	0	Candidatus_Yonathbacteria	Order	0	Bacteroidetes	Phylum	0	Bacteroidetes	Phylum	0	Asgardaeota	Phylum	0	Bathyarchaeia	Class	0	CG1-02-42-13	Order	0	Cyanobacteria	Phylum	0	Bogoriellaceae	Family	0	Archangiaceae	Family	0	Desulfovibrionaceae	Family	0	Arcobacteraceae	Family	0	Chromatiales	Order	0	Cyanobacteria	Phylum
Chromatiales	Order	0	Babeliaceae	Family	0	Candidatus_Roizmanbacteria	Order	0	Candidatus_Woesebacteria	Order	0	Cardiobacteriaceae	Family	0	BD72BR169	Order	0	BD7-11	Class	0	Atopobiaceae	Family	0	BD7-8	Order	0	CHAB-XI-27	Order	0	Cyanobiaceae	Family	0	Bradymonadaceae	Family	0	Arcobacteraceae	Family	0	Desulfovibrionales	Order	0	Arctic95B-14	Family	0	Chthoniobacteraceae	Family	0	Cyanobiaceae	Family
Chthoniobacteraceae	Family	0	Babeliales	Order	0	Candidatus_Terrybacteria	Order	0	Candidatus_Yanofskybacteria	Order	0	Carnobacteriaceae	Family	0	Beggiatoaceae	Family	0	BD72BR169	Order	0	Azospirillaceae	Family	0	BD72BR169	Order	0	Chitinibacteraceae	Family	0	Cytophagaceae	Family	0	Brevibacteriaceae	Family	0	Arctic95B-14	Family	0	Desulfurellaceae	Family	0	Ardenticatenaceae	Family	0	CK-2C2-2	Phylum	0	Cytophagaceae	Family
Clade_I	Family	0	Bacillaceae	Family	0	Candidatus_Uhrbacteria	Order	0	Cardiobacteriaceae	Family	0	Caulobacteraceae	Family	0	Beijerinckiaceae	Family	0	Beggiatoaceae	Family	0	B103G10	Order	0	Beggiatoaceae	Family	0	Chitinivibrionaceae	Family	0	Cytophagales	Order	0	Brocadiae	Class	0	Ardenticatenaceae	Family	0	Desulfuromonadaceae	Family	0	Armatimonadales	Order	0	Clade_I	Family	0	Cytophagales	Order
Cloacimonadales	Order	0	Bacillales	Order	0	Candidatus_Woesebacteria	Order	0	Carnobacteriaceae	Family	0	CCD24	Order	0	Berkelbacteria	Class	0	Berkelbacteria	Class	0	B122	Family	0	Berkelbacteria	Class	0	Chitinivibrionia	Class	0	D90	Order	0	BSLdp215	Family	0	Armatimonadales	Order	0	Desulfuromonadales	Order	0	Armatimonadetes	Phylum	0	Cloacimonadales	Order	0	d142	Class
Clostridia	Class	0	Bacilli	Class	0	Candidatus_Yanofskybacteria	Order	0	CCD24	Order	0	Celerinatantimonadaceae	Family	0	Betaproteobacteriales	Order	0	Beutenbergiaceae	Family	0	B2M28	Order	0	Betaproteobacteriales	Order	0	Chitinophagaceae	Family	0	Dadabacteriales	Order	0	BSV26	Family	0	Armatimonadetes	Phylum	0	DEV007	Family	0	Asgardaeota	Phylum	0	Clostridia	Class	0	D90	Order
Clostridiaceae	Family	0	bacteriap25	Family	0	Candidatus_Yonathbacteria	Order	0	Celerinatantimonadaceae	Family	0	Cellulomonadaceae	Family	0	Beutenbergiaceae	Family	0	BHI80-139	Phylum	0	B5-096	Family	0	Beutenbergiaceae	Family	0	Chitinophagales	Order	0	Deep_Sea_Euryarchaeotic_Group(DSEG)	Order	0	C0119	Order	0	Asgardaeota	Phylum	0	Devosiaceae	Family	0	AT-s2-59	Order	0	Clostridiaceae	Family	0	Dadabacteriales	Order
Clostridiaceae_1	Family	0	Bacteroidaceae	Family	0	Cardiobacteriaceae	Family	0	Cellulomonadaceae	Family	0	Cellvibrionaceae	Family	0	BHI80-139	Phylum	0	Bifidobacteriaceae	Family	0	Babeliaceae	Family	0	BHI80-139	Phylum	0	Chlamydiaceae	Family	0	Deferribacteraceae	Family	0	C86	Order	0	Atopobiaceae	Family	0	DG-20	Order	0	Atopobiaceae	Family	0	Clostridiaceae_2	Family	0	Deep_Sea_Euryarchaeotic_Group(DSEG)	Order
Clostridiaceae_2	Family	0	Bacteroidetes	Phylum	0	Carnobacteriaceae	Family	0	Cellvibrionaceae	Family	0	Cellvibrionales	Order	0	Bifidobacteriaceae	Family	0	Blastocatellaceae	Family	0	Bacillales	Order	0	Bifidobacteriaceae	Family	0	Chlamydiae	Phylum	0	Dehalococcoidales	Order	0	Caedibacteraceae	Family	0	Azospirillaceae	Family	0	DG-56	Class	0	Azospirillaceae	Family	0	Clostridiaceae_3	Family	0	Deferribacteraceae	Family
Clostridiaceae_3	Family	0	Bacteroidetes_vadinHA17	Family	0	Caulobacteraceae	Family	0	Cellvibrionales	Order	0	CG1-02-42-13	Order	0	Blastocatellaceae	Family	0	Bogoriellaceae	Family	0	Bacilli	Class	0	Blastocatellaceae	Family	0	Chlamydiales	Order	0	Dehalococcoidia	Class	0	Caenarcaniphilales	Order	0	B103G10	Order	0	Diapherotrites	Phylum	0	B103G10	Order	0	Clostridiaceae_4	Family	0	Dehalococcoidales	Order
Clostridiaceae_4	Family	0	Bacteroidetes_VC2.1_Bac22	Order	0	CCD24	Order	0	CG1-02-42-13	Order	0	CH2b56	Order	0	Bogoriellaceae	Family	0	Bradymonadaceae	Family	0	bacteriap25	Family	0	Bogoriellaceae	Family	0	Chlorobiaceae	Family	0	Deinococcaceae	Family	0	Caldiarchaeaceae	Family	0	B122	Family	0	Dictyoglomaceae	Family	0	B122	Family	0	Clostridiales_vadinBB60_group	Family	0	Dehalococcoidia	Class
Clostridiales	Order	0	BD2-7	Family	0	Celerinatantimonadaceae	Family	0	CH2b56	Order	0	CHAB-XI-27	Order	0	Bradymonadaceae	Family	0	Brevibacteriaceae	Family	0	Bacteroidaceae	Family	0	Bradymonadaceae	Family	0	Chloroflexaceae	Family	0	Demequinaceae	Family	0	Caldisericaceae	Family	0	B2M28	Order	0	Dietziaceae	Family	0	B2M28	Order	0	CMW-169	Family	0	Deinococcaceae	Family
Clostridiales_Incertae_Sedis	Family	0	BD7-11	Class	0	Cellulomonadaceae	Family	0	CHAB-XI-27	Order	0	Chitinibacteraceae	Family	0	Brevibacteriaceae	Family	0	Brocadiae	Class	0	Bacteroidetes	Phylum	0	Brevibacteriaceae	Family	0	Chloroflexi	Phylum	0	Dermacoccaceae	Family	0	Campylobacteraceae	Family	0	B5-096	Family	0	Diplorickettsiaceae	Family	0	Babeliaceae	Family	0	Colwelliaceae	Family	0	Deltaproteobacteria	Class
Clostridiales_vadinBB60_group	Family	0	BD7-8	Order	0	Cellvibrionaceae	Family	0	Chitinibacteraceae	Family	0	Chitinivibrionaceae	Family	0	Brocadiae	Class	0	BSLdp215	Family	0	BD2-7	Family	0	Brocadiae	Class	0	Chloroplast	Order	0	Desulfobacterales	Order	0	Campylobacterales	Order	0	Babeliaceae	Family	0	DS-100	Order	0	Bacillales	Order	0	Coriobacteriaceae	Family	0	Demequinaceae	Family
CMW-169	Family	0	BD72BR169	Order	0	Cellvibrionales	Order	0	Chitinivibrionaceae	Family	0	Chitinivibrionia	Class	0	BSLdp215	Family	0	BSV26	Family	0	BD72BR169	Order	0	BSLdp215	Family	0	Chromatiales	Order	0	Desulfomicrobiaceae	Family	0	Campylobacterales_Incertae_Sedis	Family	0	Bacillales	Order	0	E6aC02	Family	0	Bacilli	Class	0	Corynebacteriaceae	Family	0	Dermabacteraceae	Family
Colwelliaceae	Family	0	Beggiatoaceae	Family	0	CG1-02-42-13	Order	0	Chitinophagaceae	Family	0	Chitinophagaceae	Family	0	BSV26	Family	0	C0119	Order	0	Beggiatoaceae	Family	0	BSV26	Family	0	Chthoniobacteraceae	Family	0	Desulfovibrionaceae	Family	0	Candidatus_Abawacabacteria	Order	0	bacteriap25	Family	0	EC3	Order	0	bacteriap25	Family	0	Coxiellaceae	Family	0	Dermacoccaceae	Family
Coriobacteriaceae	Family	0	Betaproteobacteriales	Order	0	CH2b56	Order	0	Chitinophagales	Order	0	Chlamydiae	Phylum	0	C0119	Order	0	C86	Order	0	Berkelbacteria	Class	0	C0119	Order	0	CK-2C2-2	Phylum	0	Desulfovibrionales	Order	0	Candidatus_Amesbacteria	Order	0	Bacteroidaceae	Family	0	Ectothiorhodospiraceae	Family	0	Bacteroidaceae	Family	0	CPR2	Class	0	Desulfarculaceae	Family
Coxiellaceae	Family	0	Beutenbergiaceae	Family	0	CHAB-XI-27	Order	0	Chlamydiaceae	Family	0	Chlamydiales	Order	0	C86	Order	0	Caedibacteraceae	Family	0	Betaproteobacteriales	Order	0	C86	Order	0	Clade_I	Family	0	Desulfurellaceae	Family	0	Candidatus_Buchananbacteria	Order	0	Bacteroidetes	Phylum	0	Eel-36e1D6	Family	0	Bacteroidetes	Phylum	0	Crenarchaeota	Phylum	0	Desulfobacterales	Order
CPR2	Class	0	BHI80-139	Phylum	0	Chitinibacteraceae	Family	0	Chlamydiae	Phylum	0	Chloroflexaceae	Family	0	Caenarcaniphilales	Order	0	Caenarcaniphilales	Order	0	Beutenbergiaceae	Family	0	Caenarcaniphilales	Order	0	Cloacimonadales	Order	0	Desulfuromonadaceae	Family	0	Candidatus_Chisholmbacteria	Order	0	Bacteroidetes_vadinHA17	Family	0	EF100-94H03	Family	0	Balneolaceae	Family	0	Criblamydiaceae	Family	0	Desulfomicrobiaceae	Family
Crenarchaeota	Phylum	0	Bifidobacteriaceae	Family	0	Chitinivibrionaceae	Family	0	Chlorobiaceae	Family	0	Chloroplast	Order	0	Caldiarchaeaceae	Family	0	Caldiarchaeaceae	Family	0	BHI80-139	Phylum	0	Caldiarchaeaceae	Family	0	Clostridia	Class	0	Desulfuromonadales	Order	0	Candidatus_Colwellbacteria	Order	0	Balneolaceae	Family	0	Eggerthellaceae	Family	0	BD2-7	Family	0	cvE6	Family	0	Desulfovibrionales	Order
Criblamydiaceae	Family	0	Blfdi19	Family	0	Chitinophagaceae	Family	0	Chloroflexaceae	Family	0	Chthoniobacteraceae	Family	0	Caldisericaceae	Family	0	Caldisericaceae	Family	0	Bifidobacteriaceae	Family	0	Caldisericaceae	Family	0	Clostridiaceae	Family	0	Devosiaceae	Family	0	Candidatus_Gottesmanbacteria	Order	0	BD2-7	Family	0	Elsterales	Order	0	BD7-8	Order	0	Cyanobacteria	Phylum	0	Desulfurellaceae	Family
cvE6	Family	0	Bogoriellaceae	Family	0	Chitinophagales	Order	0	Chromatiales	Order	0	Chthoniobacterales	Order	0	Campylobacteraceae	Family	0	Campylobacteraceae	Family	0	Blastocatellaceae	Family	0	Campylobacteraceae	Family	0	Clostridiaceae_1	Family	0	DG-20	Order	0	Candidatus_Jacksonbacteria	Order	0	BD72BR169	Order	0	Elusimicrobia	Class	0	BD72BR169	Order	0	Cytophagales	Order	0	Desulfuromonadales	Order
Cyanobacteria	Phylum	0	Bradymonadaceae	Family	0	Chlamydiaceae	Family	0	Chthoniobacteraceae	Family	0	CK-2C2-2	Phylum	0	Campylobacterales	Order	0	Campylobacterales	Order	0	Bogoriellaceae	Family	0	Campylobacterales	Order	0	Clostridiaceae_2	Family	0	DG-56	Class	0	Candidatus_Kuenenbacteria	Order	0	Beggiatoaceae	Family	0	Elusimicrobia	Phylum	0	Beggiatoaceae	Family	0	d142	Class	0	Devosiaceae	Family
Cyanobiaceae	Family	0	Brevibacteriaceae	Family	0	Chlamydiae	Phylum	0	Chthoniobacterales	Order	0	Clade_I	Family	0	Campylobacterales_Incertae_Sedis	Family	0	Campylobacterales_Incertae_Sedis	Family	0	Bradymonadaceae	Family	0	Campylobacterales_Incertae_Sedis	Family	0	Clostridiaceae_3	Family	0	Diapherotrites	Phylum	0	Candidatus_Lloydbacteria	Order	0	Berkelbacteria	Class	0	Endomicrobiaceae	Family	0	Beijerinckiaceae	Family	0	Dadabacteriales	Order	0	DG-20	Order
Cytophagaceae	Family	0	Brevinemataceae	Family	0	Chlorobiaceae	Family	0	CK-2C2-2	Phylum	0	Cloacimonadales	Order	0	Candidatus_Abawacabacteria	Order	0	Candidatus_Abawacabacteria	Order	0	Brevibacteriaceae	Family	0	Candidatus_Abawacabacteria	Order	0	Clostridiaceae_4	Family	0	Dictyoglomaceae	Family	0	Candidatus_Moranbacteria	Order	0	Betaproteobacteriales	Order	0	Endozoicomonadaceae	Family	0	Berkelbacteria	Class	0	Deep_Sea_Euryarchaeotic_Group(DSEG)	Order	0	DG-56	Class
Cytophagales	Order	0	Brocadiae	Class	0	Chloroflexaceae	Family	0	Clade_I	Family	0	Clostridia	Class	0	Candidatus_Amesbacteria	Order	0	Candidatus_Amesbacteria	Order	0	Brocadiae	Class	0	Candidatus_Amesbacteria	Order	0	Clostridiales	Order	0	Dietziaceae	Family	0	Candidatus_Nealsonbacteria	Order	0	Beutenbergiaceae	Family	0	Enterococcaceae	Family	0	Betaproteobacteriales	Order	0	Deferribacteraceae	Family	0	Diapherotrites	Phylum
d142	Class	0	BSLdp215	Family	0	Chloroflexi	Phylum	0	Cloacimonadales	Order	0	Clostridiaceae	Family	0	Candidatus_Buchananbacteria	Order	0	Candidatus_Buchananbacteria	Order	0	BSLdp215	Family	0	Candidatus_Chisholmbacteria	Order	0	Clostridiales_Incertae_Sedis	Family	0	Diplorickettsiaceae	Family	0	Candidatus_Nomurabacteria	Order	0	BHI80-139	Phylum	0	Entomoplasmatales_Incertae_Sedis	Family	0	Beutenbergiaceae	Family	0	Dehalococcoidales	Order	0	Dictyoglomaceae	Family
D90	Order	0	BSV26	Family	0	Chloroplast	Order	0	Clostridia	Class	0	Clostridiaceae_1	Family	0	Candidatus_Chisholmbacteria	Order	0	Candidatus_Chisholmbacteria	Order	0	BSV26	Family	0	Candidatus_Colwellbacteria	Order	0	Clostridiales_vadinBB60_group	Family	0	DS-100	Order	0	Candidatus_Portnoybacteria	Order	0	Bifidobacteriaceae	Family	0	env.OPS_17	Family	0	BHI80-139	Phylum	0	Dehalococcoidia	Class	0	Dietziaceae	Family
Dadabacteriales	Order	0	C86	Order	0	CK-2C2-2	Phylum	0	Clostridiaceae	Family	0	Clostridiaceae_2	Family	0	Candidatus_Colwellbacteria	Order	0	Candidatus_Colwellbacteria	Order	0	C0119	Order	0	Candidatus_Gottesmanbacteria	Order	0	CMW-169	Family	0	E6aC02	Family	0	Candidatus_Roizmanbacteria	Order	0	Blastocatellaceae	Family	0	EPR3968-O8a-Bc78	Order	0	Bifidobacteriaceae	Family	0	Demequinaceae	Family	0	Diplorickettsiaceae	Family
Deep_Sea_Euryarchaeotic_Group(DSEG)	Order	0	Caedibacteraceae	Family	0	Clade_I	Family	0	Clostridiaceae_1	Family	0	Clostridiaceae_3	Family	0	Candidatus_Falkowbacteria	Order	0	Candidatus_Falkowbacteria	Order	0	C86	Order	0	Candidatus_Jacksonbacteria	Order	0	Colwelliaceae	Family	0	EC3	Order	0	Candidatus_Terrybacteria	Order	0	Bogoriellaceae	Family	0	Erysipelotrichaceae	Family	0	Blastocatellaceae	Family	0	Dermabacteraceae	Family	0	DS-100	Order
Deferribacteraceae	Family	0	Caenarcaniphilales	Order	0	Cloacimonadales	Order	0	Clostridiaceae_2	Family	0	Clostridiaceae_4	Family	0	Candidatus_Gottesmanbacteria	Order	0	Candidatus_Gottesmanbacteria	Order	0	Caedibacteraceae	Family	0	Candidatus_Komeilibacteria	Order	0	Coriobacteriaceae	Family	0	Ectothiorhodospiraceae	Family	0	Candidatus_Woesebacteria	Order	0	Bradymonadaceae	Family	0	Eubacteriaceae	Family	0	Bogoriellaceae	Family	0	Dermacoccaceae	Family	0	E6aC02	Family
Defluviitaleaceae	Family	0	Caldiarchaeaceae	Family	0	Clostridia	Class	0	Clostridiaceae_3	Family	0	Clostridiales	Order	0	Candidatus_Jacksonbacteria	Order	0	Candidatus_Jacksonbacteria	Order	0	Caenarcaniphilales	Order	0	Candidatus_Kuenenbacteria	Order	0	CPR2	Class	0	EF100-94H03	Family	0	Candidatus_Yanofskybacteria	Order	0	Brevibacteriaceae	Family	0	Euryarchaeota	Phylum	0	Brevibacteriaceae	Family	0	Desulfobacterales	Order	0	EC3	Order
Dehalococcoidales	Order	0	Caldisericaceae	Family	0	Clostridiaceae	Family	0	Clostridiaceae_4	Family	0	Clostridiales_Incertae_Sedis	Family	0	Candidatus_Kerfeldbacteria	Order	0	Candidatus_Kerfeldbacteria	Order	0	Caldiarchaeaceae	Family	0	Candidatus_Lloydbacteria	Order	0	Crenarchaeota	Phylum	0	Eggerthellaceae	Family	0	Candidatus_Yonathbacteria	Order	0	Brevinemataceae	Family	0	Euzebyaceae	Family	0	Brevinemataceae	Family	0	Desulfomicrobiaceae	Family	0	Ectothiorhodospiraceae	Family
Dehalococcoidia	Class	0	Campylobacteraceae	Family	0	Clostridiaceae_1	Family	0	Clostridiales_Incertae_Sedis	Family	0	Clostridiales_vadinBB60_group	Family	0	Candidatus_Komeilibacteria	Order	0	Candidatus_Kuenenbacteria	Order	0	Caldisericaceae	Family	0	Candidatus_Moranbacteria	Order	0	Criblamydiaceae	Family	0	Elsterales	Order	0	Cardiobacteriaceae	Family	0	BSLdp215	Family	0	EV818SWSAP88	Order	0	Brocadiae	Class	0	Desulfovibrionales	Order	0	Eel-36e1D6	Family
Deinococcaceae	Family	0	Campylobacterales	Order	0	Clostridiaceae_2	Family	0	Clostridiales_vadinBB60_group	Family	0	CMW-169	Family	0	Candidatus_Kuenenbacteria	Order	0	Candidatus_Lloydbacteria	Order	0	Campylobacteraceae	Family	0	Candidatus_Nealsonbacteria	Order	0	Crocinitomicaceae	Family	0	Elusimicrobia	Class	0	Carnobacteriaceae	Family	0	BSV26	Family	0	Family_III	Family	0	BSLdp215	Family	0	Desulfurellaceae	Family	0	EF100-94H03	Family
Demequinaceae	Family	0	Campylobacterales_Incertae_Sedis	Family	0	Clostridiaceae_3	Family	0	CMW-169	Family	0	Colwelliaceae	Family	0	Candidatus_Lloydbacteria	Order	0	Candidatus_Magasanikbacteria	Order	0	Campylobacterales	Order	0	Candidatus_Nomurabacteria	Order	0	cvE6	Family	0	Elusimicrobia	Phylum	0	Caulobacteraceae	Family	0	C0119	Order	0	Family_X	Family	0	BSV26	Family	0	Desulfuromonadaceae	Family	0	Eggerthellaceae	Family
Dermabacteraceae	Family	0	Candidatus_Abawacabacteria	Order	0	Clostridiaceae_4	Family	0	Colwelliaceae	Family	0	Coriobacteriaceae	Family	0	Candidatus_Moranbacteria	Order	0	Candidatus_Moranbacteria	Order	0	Campylobacterales_Incertae_Sedis	Family	0	Candidatus_Portnoybacteria	Order	0	Cyanobacteria	Phylum	0	Endomicrobiaceae	Family	0	CCD24	Order	0	C86	Order	0	Family_XI	Family	0	C0119	Order	0	Desulfuromonadales	Order	0	Elsterales	Order
Dermacoccaceae	Family	0	Candidatus_Amesbacteria	Order	0	Clostridiales	Order	0	Coriobacteriaceae	Family	0	Corynebacteriaceae	Family	0	Candidatus_Nealsonbacteria	Order	0	Candidatus_Nealsonbacteria	Order	0	Candidatus_Abawacabacteria	Order	0	Candidatus_Raymondbacteria	Family	0	Cytophagaceae	Family	0	Endozoicomonadaceae	Family	0	Celerinatantimonadaceae	Family	0	Caedibacteraceae	Family	0	Family_XIII	Family	0	C86	Order	0	Devosiaceae	Family	0	Elusimicrobia	Class
Desulfobacterales	Order	0	Candidatus_Buchananbacteria	Order	0	Clostridiales_Incertae_Sedis	Family	0	Corynebacteriaceae	Family	0	CPR2	Class	0	Candidatus_Nomurabacteria	Order	0	Candidatus_Nomurabacteria	Order	0	Candidatus_Amesbacteria	Order	0	Candidatus_Roizmanbacteria	Order	0	Cytophagales	Order	0	Enterobacteriaceae	Family	0	Cellulomonadaceae	Family	0	Caenarcaniphilales	Order	0	FBP	Phylum	0	Caedibacteraceae	Family	0	DG-20	Order	0	Elusimicrobia	Phylum
Desulfomicrobiaceae	Family	0	Candidatus_Chisholmbacteria	Order	0	Clostridiales_vadinBB60_group	Family	0	CPR2	Class	0	Crenarchaeota	Phylum	0	Candidatus_Pacebacteria	Order	0	Candidatus_Pacebacteria	Order	0	Candidatus_Chisholmbacteria	Order	0	Candidatus_Staskawiczbacteria	Order	0	d142	Class	0	Enterococcaceae	Family	0	Cellvibrionaceae	Family	0	Caldiarchaeaceae	Family	0	Fervidibacteria	Phylum	0	Caenarcaniphilales	Order	0	DG-56	Class	0	Endomicrobiaceae	Family
Desulfovibrionales	Order	0	Candidatus_Colwellbacteria	Order	0	CMW-169	Family	0	Crenarchaeota	Phylum	0	Crocinitomicaceae	Family	0	Candidatus_Peregrinibacteria	Order	0	Candidatus_Portnoybacteria	Order	0	Candidatus_Colwellbacteria	Order	0	Candidatus_Terrybacteria	Order	0	D90	Order	0	env.OPS_17	Family	0	Cellvibrionales	Order	0	Caldilineaceae	Family	0	Fervidicoccaceae	Family	0	Caldiarchaeaceae	Family	0	Diapherotrites	Phylum	0	Endozoicomonadaceae	Family
Desulfurellaceae	Family	0	Candidatus_Gottesmanbacteria	Order	0	Colwelliaceae	Family	0	Criblamydiaceae	Family	0	Cryomorphaceae	Family	0	Candidatus_Portnoybacteria	Order	0	Candidatus_Roizmanbacteria	Order	0	Candidatus_Gottesmanbacteria	Order	0	Candidatus_Woesebacteria	Order	0	Dadabacteriales	Order	0	EPR3968-O8a-Bc78	Order	0	CG1-02-42-13	Order	0	Caldisericaceae	Family	0	Fervidobacteriaceae	Family	0	Caldisericaceae	Family	0	Dictyoglomaceae	Family	0	Enterobacteriaceae	Family
Desulfuromonadales	Order	0	Candidatus_Jacksonbacteria	Order	0	Coriobacteriaceae	Family	0	cvE6	Family	0	cvE6	Family	0	Candidatus_Raymondbacteria	Family	0	Candidatus_Shapirobacteria	Order	0	Candidatus_Jacksonbacteria	Order	0	Candidatus_Yanofskybacteria	Order	0	Deep_Sea_Euryarchaeotic_Group(DSEG)	Order	0	Erysipelotrichaceae	Family	0	CHAB-XI-27	Order	0	Campylobacteraceae	Family	0	Fibrobacteraceae	Family	0	Campylobacteraceae	Family	0	Dietziaceae	Family	0	Enterococcaceae	Family
Devosiaceae	Family	0	Candidatus_Kerfeldbacteria	Order	0	Corynebacteriaceae	Family	0	Cyanobacteria	Phylum	0	Cyanobacteria	Phylum	0	Candidatus_Roizmanbacteria	Order	0	Candidatus_Staskawiczbacteria	Order	0	Candidatus_Kerfeldbacteria	Order	0	Cardiobacteriaceae	Family	0	Deferribacteraceae	Family	0	Eubacteriaceae	Family	0	Chitinibacteraceae	Family	0	Campylobacterales	Order	0	Fibrobacterales	Order	0	Campylobacterales	Order	0	Diplorickettsiaceae	Family	0	Entomoplasmatales_Incertae_Sedis	Family
DG-20	Order	0	Candidatus_Komeilibacteria	Order	0	Coxiellaceae	Family	0	Cyanobiaceae	Family	0	Cyanobiaceae	Family	0	Candidatus_Shapirobacteria	Order	0	Candidatus_Terrybacteria	Order	0	Candidatus_Komeilibacteria	Order	0	Carnobacteriaceae	Family	0	Defluviitaleaceae	Family	0	Euryarchaeota	Phylum	0	Chitinivibrionaceae	Family	0	Campylobacterales_Incertae_Sedis	Family	0	Fimbriimonadaceae	Family	0	Campylobacterales_Incertae_Sedis	Family	0	DS-100	Order	0	env.OPS_17	Family
DG-56	Class	0	Candidatus_Kuenenbacteria	Order	0	CPR2	Class	0	Cytophagaceae	Family	0	Cytophagaceae	Family	0	Candidatus_Staskawiczbacteria	Order	0	Candidatus_Uhrbacteria	Order	0	Candidatus_Lloydbacteria	Order	0	Caulobacteraceae	Family	0	Dehalococcoidales	Order	0	Euzebyaceae	Family	0	Chitinophagaceae	Family	0	Candidatus_Amesbacteria	Order	0	Firestonebacteria	Phylum	0	Candidatus_Amesbacteria	Order	0	E6aC02	Family	0	EPR3968-O8a-Bc78	Order
Diapherotrites	Phylum	0	Candidatus_Lloydbacteria	Order	0	Crenarchaeota	Phylum	0	Cytophagales	Order	0	Cytophagales	Order	0	Candidatus_Terrybacteria	Order	0	Candidatus_Woesebacteria	Order	0	Candidatus_Moranbacteria	Order	0	CCD24	Order	0	Dehalococcoidia	Class	0	EV818SWSAP88	Order	0	Chlamydiaceae	Family	0	Candidatus_Chisholmbacteria	Order	0	Firmicutes	Phylum	0	Candidatus_Chisholmbacteria	Order	0	EC3	Order	0	Erysipelotrichaceae	Family
Dictyoglomaceae	Family	0	Candidatus_Magasanikbacteria	Order	0	Criblamydiaceae	Family	0	d142	Class	0	D90	Order	0	Candidatus_Woesebacteria	Order	0	Candidatus_Yanofskybacteria	Order	0	Candidatus_Nealsonbacteria	Order	0	Celerinatantimonadaceae	Family	0	Demequinaceae	Family	0	Family_III	Family	0	Chlamydiae	Phylum	0	Candidatus_Colwellbacteria	Order	0	Flammeovirgaceae	Family	0	Candidatus_Colwellbacteria	Order	0	Ectothiorhodospiraceae	Family	0	Eubacteriaceae	Family
Dietziaceae	Family	0	Candidatus_Moranbacteria	Order	0	cvE6	Family	0	D90	Order	0	Dadabacteriales	Order	0	Candidatus_Yanofskybacteria	Order	0	Candidatus_Yonathbacteria	Order	0	Candidatus_Pacebacteria	Order	0	Cellulomonadaceae	Family	0	Dermabacteraceae	Family	0	Family_X	Family	0	Chloroflexaceae	Family	0	Candidatus_Kerfeldbacteria	Order	0	Flavobacteriales	Order	0	Candidatus_Gottesmanbacteria	Order	0	Eel-36e1D6	Family	0	Euryarchaeota	Phylum
Diplorickettsiaceae	Family	0	Candidatus_Nealsonbacteria	Order	0	Cyanobacteria	Phylum	0	Dadabacteriales	Order	0	Deep_Sea_Euryarchaeotic_Group(DSEG)	Order	0	Candidatus_Yonathbacteria	Order	0	Cardiobacteriaceae	Family	0	Candidatus_Peregrinibacteria	Order	0	Cellvibrionales	Order	0	Dermacoccaceae	Family	0	Family_XII	Family	0	Chloroflexi	Phylum	0	Candidatus_Komeilibacteria	Order	0	Francisellaceae	Family	0	Candidatus_Jacksonbacteria	Order	0	EF100-94H03	Family	0	Euzebyaceae	Family
DS-100	Order	0	Candidatus_Pacebacteria	Order	0	Cyanobiaceae	Family	0	Deep_Sea_Euryarchaeotic_Group(DSEG)	Order	0	Deferribacteraceae	Family	0	Cardiobacteriaceae	Family	0	CCD24	Order	0	Candidatus_Portnoybacteria	Order	0	CG1-02-42-13	Order	0	Desulfobacterales	Order	0	Family_XIII	Family	0	Chromatiales	Order	0	Candidatus_Lloydbacteria	Order	0	Frankiaceae	Family	0	Candidatus_Komeilibacteria	Order	0	Eggerthellaceae	Family	0	EV818SWSAP88	Order
E6aC02	Family	0	Candidatus_Portnoybacteria	Order	0	Cytophagaceae	Family	0	Deferribacteraceae	Family	0	Defluviitaleaceae	Family	0	Carnobacteriaceae	Family	0	Celerinatantimonadaceae	Family	0	Candidatus_Raymondbacteria	Family	0	CHAB-XI-27	Order	0	Desulfomicrobiaceae	Family	0	FBP	Phylum	0	Chthoniobacteraceae	Family	0	Candidatus_Moranbacteria	Order	0	Frankiales	Order	0	Candidatus_Kuenenbacteria	Order	0	Elsterales	Order	0	Family_XI	Family
EC3	Order	0	Candidatus_Raymondbacteria	Family	0	Cytophagales	Order	0	Defluviitaleaceae	Family	0	Dehalococcoidales	Order	0	Caulobacteraceae	Family	0	Cellulomonadaceae	Family	0	Candidatus_Roizmanbacteria	Order	0	Chitinibacteraceae	Family	0	Desulfovibrionales	Order	0	Fervidibacteria	Phylum	0	Clade_I	Family	0	Candidatus_Pacebacteria	Order	0	FS117-23B-02	Order	0	Candidatus_Magasanikbacteria	Order	0	Elusimicrobia	Class	0	Family_XIII	Family
Ectothiorhodospiraceae	Family	0	Candidatus_Roizmanbacteria	Order	0	D90	Order	0	Dehalococcoidales	Order	0	Dehalococcoidia	Class	0	CCD24	Order	0	CG1-02-42-13	Order	0	Candidatus_Staskawiczbacteria	Order	0	Chitinivibrionia	Class	0	Desulfurellaceae	Family	0	Fervidicoccaceae	Family	0	Cloacimonadales	Order	0	Candidatus_Portnoybacteria	Order	0	FW113	Order	0	Candidatus_Moranbacteria	Order	0	Elusimicrobia	Phylum	0	FBP	Phylum
EF100-94H03	Family	0	Candidatus_Shapirobacteria	Order	0	Dadabacteriales	Order	0	Dehalococcoidia	Class	0	Deinococcaceae	Family	0	Celerinatantimonadaceae	Family	0	CHAB-XI-27	Order	0	Candidatus_Terrybacteria	Order	0	Chitinophagaceae	Family	0	Desulfuromonadales	Order	0	Fervidobacteriaceae	Family	0	Clostridia	Class	0	Candidatus_Roizmanbacteria	Order	0	FW22	Order	0	Candidatus_Nomurabacteria	Order	0	Endomicrobiaceae	Family	0	FCPU426	Phylum
Eggerthellaceae	Family	0	Candidatus_Staskawiczbacteria	Order	0	Deep_Sea_Euryarchaeotic_Group(DSEG)	Order	0	Deinococcaceae	Family	0	Demequinaceae	Family	0	Cellulomonadaceae	Family	0	Chitinibacteraceae	Family	0	Candidatus_Woesebacteria	Order	0	Chlamydiaceae	Family	0	Devosiaceae	Family	0	Fibrobacteraceae	Family	0	Clostridiaceae	Family	0	Candidatus_Terrybacteria	Order	0	Ga0077536	Order	0	Candidatus_Portnoybacteria	Order	0	Endozoicomonadaceae	Family	0	Fervidibacteria	Phylum
Elsterales	Order	0	Candidatus_Terrybacteria	Order	0	Deferribacteraceae	Family	0	Demequinaceae	Family	0	Dermabacteraceae	Family	0	Cellvibrionales	Order	0	Chitinivibrionia	Class	0	Candidatus_Yanofskybacteria	Order	0	Chlamydiae	Phylum	0	DG-20	Order	0	Fimbriimonadaceae	Family	0	Clostridiaceae_2	Family	0	Candidatus_Woesebacteria	Order	0	Gaiellaceae	Family	0	Candidatus_Roizmanbacteria	Order	0	Enterobacteriaceae	Family	0	Fervidicoccaceae	Family
Elusimicrobia	Class	0	Candidatus_Uhrbacteria	Order	0	Defluviitaleaceae	Family	0	Dermabacteraceae	Family	0	Dermacoccaceae	Family	0	CG1-02-42-13	Order	0	Chloroflexaceae	Family	0	Candidatus_Yonathbacteria	Order	0	Chloroflexaceae	Family	0	DG-56	Class	0	Firestonebacteria	Phylum	0	Clostridiaceae_3	Family	0	Candidatus_Yanofskybacteria	Order	0	Gaiellales	Order	0	Candidatus_Staskawiczbacteria	Order	0	Enterococcaceae	Family	0	Fervidobacteriaceae	Family
Elusimicrobia	Phylum	0	Candidatus_Woesebacteria	Order	0	Dehalococcoidales	Order	0	Dermacoccaceae	Family	0	Desulfobacterales	Order	0	CHAB-XI-27	Order	0	Chloroflexi	Phylum	0	Cardiobacteriaceae	Family	0	Chloroflexi	Phylum	0	Diapherotrites	Phylum	0	Firmicutes	Phylum	0	Clostridiaceae_4	Family	0	Candidatus_Yonathbacteria	Order	0	Gallaecimonadaceae	Family	0	Candidatus_Terrybacteria	Order	0	Entomoplasmatales_Incertae_Sedis	Family	0	Fibrobacteraceae	Family
Endomicrobiaceae	Family	0	Candidatus_Yanofskybacteria	Order	0	Dehalococcoidia	Class	0	Desulfomicrobiaceae	Family	0	Desulfomicrobiaceae	Family	0	Chitinibacteraceae	Family	0	Chromatiales	Order	0	Carnobacteriaceae	Family	0	CK-2C2-2	Phylum	0	Dictyoglomaceae	Family	0	Flammeovirgaceae	Family	0	Clostridiales_Incertae_Sedis	Family	0	Cardiobacteriaceae	Family	0	Gastranaerophilales	Order	0	Candidatus_Yanofskybacteria	Order	0	env.OPS_17	Family	0	Fibrobacterales	Order
Enterococcaceae	Family	0	Cardiobacteriaceae	Family	0	Deinococcaceae	Family	0	Desulfovibrionales	Order	0	Desulfovibrionales	Order	0	Chitinivibrionia	Class	0	Chthoniobacteraceae	Family	0	Caulobacteraceae	Family	0	Clade_I	Family	0	Dietziaceae	Family	0	Flavobacteriales	Order	0	Clostridiales_vadinBB60_group	Family	0	Carnobacteriaceae	Family	0	Geminicoccaceae	Family	0	Candidatus_Yonathbacteria	Order	0	EPR3968-O8a-Bc78	Order	0	Fimbriimonadaceae	Family
Entomoplasmatales_Incertae_Sedis	Family	0	Carnobacteriaceae	Family	0	Demequinaceae	Family	0	Desulfurellaceae	Family	0	Desulfurellaceae	Family	0	Chitinophagaceae	Family	0	Chthoniobacterales	Order	0	CCD24	Order	0	Clostridia	Class	0	Diplorickettsiaceae	Family	0	Francisellaceae	Family	0	CMW-169	Family	0	CCD24	Order	0	Gemmataceae	Family	0	Cardiobacteriaceae	Family	0	Erysipelotrichaceae	Family	0	Firestonebacteria	Phylum
env.OPS_17	Family	0	Celerinatantimonadaceae	Family	0	Dermabacteraceae	Family	0	Desulfuromonadaceae	Family	0	Desulfuromonadaceae	Family	0	Chlamydiaceae	Family	0	Clade_I	Family	0	Celerinatantimonadaceae	Family	0	Clostridiaceae	Family	0	DS-100	Order	0	Frankiaceae	Family	0	Colwelliaceae	Family	0	Celerinatantimonadaceae	Family	0	Geoarchaeales	Order	0	Carnobacteriaceae	Family	0	Eubacteriaceae	Family	0	Firmicutes	Phylum
EPR3968-O8a-Bc78	Order	0	Cellvibrionales	Order	0	Dermacoccaceae	Family	0	Desulfuromonadales	Order	0	Desulfuromonadales	Order	0	Chlamydiae	Phylum	0	Clostridia	Class	0	Cellulomonadaceae	Family	0	Clostridiaceae_2	Family	0	E6aC02	Family	0	Frankiales	Order	0	Coriobacteriaceae	Family	0	Cellulomonadaceae	Family	0	Geobacteraceae	Family	0	CCD24	Order	0	Euryarchaeota	Phylum	0	Flammeovirgaceae	Family
Erysipelotrichaceae	Family	0	CG1-02-42-13	Order	0	Desulfobacterales	Order	0	Devosiaceae	Family	0	Devosiaceae	Family	0	Chlamydiales	Order	0	Clostridiaceae	Family	0	Cellvibrionales	Order	0	Clostridiaceae_3	Family	0	EC3	Order	0	FS117-23B-02	Order	0	CPR2	Class	0	Cellvibrionaceae	Family	0	Geodermatophilaceae	Family	0	Celerinatantimonadaceae	Family	0	Euzebyaceae	Family	0	Flavobacteriales	Order
Eubacteriaceae	Family	0	CH2b56	Order	0	Desulfomicrobiaceae	Family	0	DG-20	Order	0	DG-20	Order	0	Chlorobiaceae	Family	0	Clostridiaceae_1	Family	0	CG1-02-42-13	Order	0	Clostridiaceae_4	Family	0	Ectothiorhodospiraceae	Family	0	Fusobacteriaceae	Family	0	Crenarchaeota	Phylum	0	Cellvibrionales	Order	0	GIF3	Order	0	Cellvibrionaceae	Family	0	EV818SWSAP88	Order	0	Francisellaceae	Family
Euryarchaeota	Phylum	0	Chitinibacteraceae	Family	0	Desulfovibrionaceae	Family	0	DG-56	Class	0	DG-56	Class	0	Chloroflexaceae	Family	0	Clostridiaceae_2	Family	0	CHAB-XI-27	Order	0	Clostridiales	Order	0	EF100-94H03	Family	0	FW113	Order	0	Criblamydiaceae	Family	0	CG1-02-42-13	Order	0	GIF9	Order	0	CG1-02-42-13	Order	0	Family_III	Family	0	Frankiaceae	Family
Euzebyaceae	Family	0	Chitinivibrionaceae	Family	0	Desulfovibrionales	Order	0	Diapherotrites	Phylum	0	Diapherotrites	Phylum	0	Chloroflexi	Phylum	0	Clostridiaceae_3	Family	0	Chitinibacteraceae	Family	0	Clostridiales_Incertae_Sedis	Family	0	Eggerthellaceae	Family	0	FW22	Order	0	cvE6	Family	0	CHAB-XI-27	Order	0	Gimesiaceae	Family	0	CH2b56	Order	0	Family_X	Family	0	Frankiales	Order
EV818SWSAP88	Order	0	Chitinivibrionia	Class	0	Desulfurellaceae	Family	0	Dictyoglomaceae	Family	0	Dictyoglomaceae	Family	0	Chromatiales	Order	0	Clostridiaceae_4	Family	0	Chitinophagaceae	Family	0	Clostridiales_vadinBB60_group	Family	0	Elsterales	Order	0	Ga0077536	Order	0	Cyanobacteria	Phylum	0	Chitinibacteraceae	Family	0	Gitt-GS-136	Class	0	CHAB-XI-27	Order	0	Family_XI	Family	0	FS117-23B-02	Order
Family_III	Family	0	Chlamydiaceae	Family	0	Desulfuromonadaceae	Family	0	Dietziaceae	Family	0	Dietziaceae	Family	0	Chthoniobacteraceae	Family	0	Clostridiales	Order	0	Chlamydiaceae	Family	0	CMW-169	Family	0	Elusimicrobia	Class	0	Gaiellaceae	Family	0	Cytophagaceae	Family	0	Chitinivibrionaceae	Family	0	GN01	Phylum	0	Chitinibacteraceae	Family	0	FBP	Phylum	0	FW113	Order
Family_X	Family	0	Chlamydiae	Phylum	0	Desulfuromonadales	Order	0	Diplorickettsiaceae	Family	0	Diplorickettsiaceae	Family	0	Chthoniobacterales	Order	0	Clostridiales_Incertae_Sedis	Family	0	Chlamydiae	Phylum	0	Colwelliaceae	Family	0	Elusimicrobia	Phylum	0	Gallaecimonadaceae	Family	0	Cytophagales	Order	0	Chitinophagaceae	Family	0	GoM-GC232-4463-Bac1	Family	0	Chitinivibrionaceae	Family	0	FCPU426	Phylum	0	FW22	Order
Family_XI	Family	0	Chlorobiaceae	Family	0	Devosiaceae	Family	0	DS-100	Order	0	DS-100	Order	0	Clade_I	Family	0	CMW-169	Family	0	Chlamydiales	Order	0	Coriobacteriaceae	Family	0	Endomicrobiaceae	Family	0	Gammaproteobacteria	Class	0	D90	Order	0	Chlamydiaceae	Family	0	Gracilibacteria	Class	0	Chlamydiaceae	Family	0	Fervidibacteria	Phylum	0	Ga0077536	Order
Family_XII	Family	0	Chloroflexaceae	Family	0	DG-20	Order	0	E6aC02	Family	0	E6aC02	Family	0	Clostridia	Class	0	Colwelliaceae	Family	0	Chlorobiaceae	Family	0	Corynebacteriaceae	Family	0	Endozoicomonadaceae	Family	0	Gastranaerophilales	Order	0	Dadabacteriales	Order	0	Chlamydiae	Phylum	0	GW2011-GWA2-46-7	Order	0	Chlamydiae	Phylum	0	Fervidicoccaceae	Family	0	Gaiellaceae	Family
Family_XIII	Family	0	Chloroflexi	Phylum	0	DG-56	Class	0	EC3	Order	0	EC3	Order	0	Clostridiaceae	Family	0	Coriobacteriaceae	Family	0	Chloroflexaceae	Family	0	CPR2	Class	0	Enterobacteriaceae	Family	0	Gemmataceae	Family	0	Deep_Sea_Euryarchaeotic_Group(DSEG)	Order	0	Chloroflexaceae	Family	0	GWA2-38-13b	Order	0	Chloroflexaceae	Family	0	Fervidobacteriaceae	Family	0	Gallaecimonadaceae	Family
FBP	Phylum	0	Chromatiales	Order	0	Diapherotrites	Phylum	0	Ectothiorhodospiraceae	Family	0	Ectothiorhodospiraceae	Family	0	Clostridiaceae_1	Family	0	Corynebacteriaceae	Family	0	Chloroplast	Order	0	Crenarchaeota	Phylum	0	Enterococcaceae	Family	0	Geoarchaeales	Order	0	Deferribacteraceae	Family	0	Chloroflexi	Phylum	0	GWB1-42-6	Order	0	Chloroflexi	Phylum	0	Fibrobacteraceae	Family	0	Gastranaerophilales	Order
Fervidibacteria	Phylum	0	CK-2C2-2	Phylum	0	Dictyoglomaceae	Family	0	EF100-94H03	Family	0	EF100-94H03	Family	0	Clostridiaceae_2	Family	0	Coxiellaceae	Family	0	Chthoniobacteraceae	Family	0	Criblamydiaceae	Family	0	Entomoplasmatales_Incertae_Sedis	Family	0	Geobacteraceae	Family	0	Dehalococcoidales	Order	0	Chloroplast	Order	0	GWF2-44-16	Family	0	Chromatiales	Order	0	Fibrobacterales	Order	0	Geminicoccaceae	Family
Fervidicoccaceae	Family	0	Clade_I	Family	0	Dietziaceae	Family	0	Eggerthellaceae	Family	0	Eggerthellaceae	Family	0	Clostridiaceae_3	Family	0	CPR2	Class	0	CK-2C2-2	Phylum	0	cvE6	Family	0	env.OPS_17	Family	0	Geodermatophilaceae	Family	0	Deinococcaceae	Family	0	Chromatiales	Order	0	Hahellaceae	Family	0	Chthoniobacteraceae	Family	0	Fimbriimonadaceae	Family	0	Gemmataceae	Family
Fervidobacteriaceae	Family	0	Cloacimonadales	Order	0	Diplorickettsiaceae	Family	0	Elsterales	Order	0	Elsterales	Order	0	Clostridiaceae_4	Family	0	Crenarchaeota	Phylum	0	Clade_I	Family	0	Cyanobacteria	Phylum	0	EPR3968-O8a-Bc78	Order	0	GIF3	Order	0	Demequinaceae	Family	0	Clade_I	Family	0	Halanaerobiaceae	Family	0	Clade_I	Family	0	Firestonebacteria	Phylum	0	Gemmatimonadaceae	Family
Fibrobacteraceae	Family	0	Clostridia	Class	0	DS-100	Order	0	Elusimicrobia	Class	0	Elusimicrobia	Class	0	Clostridiales_Incertae_Sedis	Family	0	Criblamydiaceae	Family	0	Cloacimonadales	Order	0	Cytophagaceae	Family	0	Erysipelotrichaceae	Family	0	GIF9	Order	0	Dermabacteraceae	Family	0	Clostridia	Class	0	Halanaerobiales	Order	0	Clostridia	Class	0	Firmicutes	Phylum	0	Geoarchaeales	Order
Fibrobacterales	Order	0	Clostridiaceae	Family	0	E6aC02	Family	0	Elusimicrobia	Phylum	0	Elusimicrobia	Phylum	0	Clostridiales_vadinBB60_group	Family	0	cvE6	Family	0	Clostridia	Class	0	D90	Order	0	Eubacteriaceae	Family	0	Gimesiaceae	Family	0	Dermacoccaceae	Family	0	Clostridiaceae	Family	0	Halomonadaceae	Family	0	Clostridiaceae	Family	0	Flammeovirgaceae	Family	0	Geobacteraceae	Family
Fimbriimonadaceae	Family	0	Clostridiaceae_1	Family	0	EC3	Order	0	Endomicrobiaceae	Family	0	Endozoicomonadaceae	Family	0	CMW-169	Family	0	Cyanobacteria	Phylum	0	Clostridiaceae	Family	0	Dadabacteriales	Order	0	Euryarchaeota	Phylum	0	Gitt-GS-136	Class	0	Desulfobacterales	Order	0	Clostridiaceae_1	Family	0	Heimdallarchaeia	Class	0	Clostridiaceae_2	Family	0	Flavobacteriales	Order	0	Geodermatophilaceae	Family
Firestonebacteria	Phylum	0	Clostridiaceae_2	Family	0	Ectothiorhodospiraceae	Family	0	Enterobacteriaceae	Family	0	Enterobacteriaceae	Family	0	Colwelliaceae	Family	0	Cyanobiaceae	Family	0	Clostridiaceae_2	Family	0	Deep_Sea_Euryarchaeotic_Group(DSEG)	Order	0	Euzebyaceae	Family	0	GN01	Phylum	0	Desulfomicrobiaceae	Family	0	Clostridiaceae_2	Family	0	Helicobacteraceae	Family	0	Clostridiaceae_3	Family	0	Francisellaceae	Family	0	GIF3	Order
Firmicutes	Phylum	0	Clostridiaceae_3	Family	0	EF100-94H03	Family	0	Enterococcaceae	Family	0	Enterococcaceae	Family	0	Coriobacteriaceae	Family	0	Dadabacteriales	Order	0	Clostridiaceae_4	Family	0	Deferribacteraceae	Family	0	EV818SWSAP88	Order	0	GoM-GC232-4463-Bac1	Family	0	Desulfovibrionales	Order	0	Clostridiaceae_3	Family	0	Herpetosiphonaceae	Family	0	Clostridiaceae_4	Family	0	Frankiaceae	Family	0	GIF9	Order
Flammeovirgaceae	Family	0	Clostridiaceae_4	Family	0	Eggerthellaceae	Family	0	Entomoplasmatales_Incertae_Sedis	Family	0	Entomoplasmatales_Incertae_Sedis	Family	0	Corynebacteriaceae	Family	0	Deep_Sea_Euryarchaeotic_Group(DSEG)	Order	0	Clostridiales_vadinBB60_group	Family	0	Defluviitaleaceae	Family	0	Family_III	Family	0	GWA2-38-13b	Order	0	Desulfurellaceae	Family	0	Clostridiaceae_4	Family	0	HOC36	Order	0	Clostridiales_Incertae_Sedis	Family	0	Frankiales	Order	0	Gimesiaceae	Family
Flavobacteriales	Order	0	Clostridiales	Order	0	Elsterales	Order	0	env.OPS_17	Family	0	env.OPS_17	Family	0	Coxiellaceae	Family	0	Deferribacteraceae	Family	0	CMW-169	Family	0	Dehalococcoidales	Order	0	Family_X	Family	0	GWB1-42-6	Order	0	Desulfuromonadales	Order	0	Clostridiales_Incertae_Sedis	Family	0	Holosporaceae	Family	0	Clostridiales_vadinBB60_group	Family	0	FS117-23B-02	Order	0	Gitt-GS-136	Class
Francisellaceae	Family	0	Clostridiales_Incertae_Sedis	Family	0	Elusimicrobia	Class	0	EPR3968-O8a-Bc78	Order	0	EPR3968-O8a-Bc78	Order	0	CPR2	Class	0	Dehalococcoidales	Order	0	Colwelliaceae	Family	0	Dehalococcoidia	Class	0	Family_XI	Family	0	GWF2-44-16	Family	0	Devosiaceae	Family	0	Clostridiales_vadinBB60_group	Family	0	Hydrogenedensaceae	Family	0	CMW-169	Family	0	FW113	Order	0	GN01	Phylum
Frankiaceae	Family	0	Clostridiales_vadinBB60_group	Family	0	Elusimicrobia	Phylum	0	Erysipelotrichaceae	Family	0	Erysipelotrichaceae	Family	0	Crenarchaeota	Phylum	0	Dehalococcoidia	Class	0	Coriobacteriaceae	Family	0	Deinococcaceae	Family	0	FBP	Phylum	0	Hahellaceae	Family	0	DG-20	Order	0	CMW-169	Family	0	Hydrogenobaculaceae	Family	0	Colwelliaceae	Family	0	FW22	Order	0	GoM-GC232-4463-Bac1	Family
Frankiales	Order	0	CMW-169	Family	0	Endozoicomonadaceae	Family	0	Eubacteriaceae	Family	0	Eubacteriaceae	Family	0	cvE6	Family	0	Deinococcaceae	Family	0	Corynebacteriaceae	Family	0	Demequinaceae	Family	0	Fervidibacteria	Phylum	0	Halanaerobiaceae	Family	0	DG-56	Class	0	Colwelliaceae	Family	0	Hydrogenophilaceae	Family	0	Coriobacteriaceae	Family	0	Ga0077536	Order	0	GW2011-GWA2-46-7	Order
FS117-23B-02	Order	0	Colwelliaceae	Family	0	Enterobacteriaceae	Family	0	Euzebyaceae	Family	0	Euzebyaceae	Family	0	Cyanobacteria	Phylum	0	Demequinaceae	Family	0	Coxiellaceae	Family	0	Dermabacteraceae	Family	0	Fervidicoccaceae	Family	0	Halanaerobiales	Order	0	Diapherotrites	Phylum	0	Coriobacteriaceae	Family	0	Hydrogenothermaceae	Family	0	Corynebacteriaceae	Family	0	Gaiellaceae	Family	0	GWA2-38-13b	Order
Fusobacteriaceae	Family	0	Coriobacteriaceae	Family	0	Enterococcaceae	Family	0	EV818SWSAP88	Order	0	EV818SWSAP88	Order	0	Cyanobiaceae	Family	0	Dermabacteraceae	Family	0	CPR2	Class	0	Dermacoccaceae	Family	0	Fervidobacteriaceae	Family	0	Haliangiaceae	Family	0	Dictyoglomaceae	Family	0	Corynebacteriaceae	Family	0	Hymenobacteraceae	Family	0	CPR2	Class	0	Gaiellales	Order	0	GWB1-42-6	Order
FW113	Order	0	Crenarchaeota	Phylum	0	Entomoplasmatales_Incertae_Sedis	Family	0	Family_III	Family	0	Family_III	Family	0	Cytophagaceae	Family	0	Dermacoccaceae	Family	0	Crenarchaeota	Phylum	0	Desulfobacterales	Order	0	Fibrobacteraceae	Family	0	Halomonadaceae	Family	0	Dietziaceae	Family	0	CPR2	Class	0	Hyphomicrobiaceae	Family	0	Crenarchaeota	Phylum	0	Gallaecimonadaceae	Family	0	GWF2-44-16	Family
FW22	Order	0	cvE6	Family	0	env.OPS_17	Family	0	Family_X	Family	0	Family_X	Family	0	d142	Class	0	Desulfobacterales	Order	0	Criblamydiaceae	Family	0	Desulfomicrobiaceae	Family	0	Fibrobacterales	Order	0	Heimdallarchaeia	Class	0	Diplorickettsiaceae	Family	0	Crenarchaeota	Phylum	0	Hyphomonadaceae	Family	0	Criblamydiaceae	Family	0	Gastranaerophilales	Order	0	Hahellaceae	Family
Ga0077536	Order	0	Cyanobacteria	Phylum	0	EPR3968-O8a-Bc78	Order	0	Family_XI	Family	0	Family_XI	Family	0	D90	Order	0	Desulfomicrobiaceae	Family	0	cvE6	Family	0	Desulfovibrionales	Order	0	Fimbriimonadaceae	Family	0	Helicobacteraceae	Family	0	DS-100	Order	0	Criblamydiaceae	Family	0	Iainarchaeales	Order	0	cvE6	Family	0	Gemmataceae	Family	0	Halanaerobiaceae	Family
Gaiellaceae	Family	0	Cyanobiaceae	Family	0	Erysipelotrichaceae	Family	0	Family_XIII	Family	0	Family_XIII	Family	0	Dadabacteriales	Order	0	Desulfovibrionales	Order	0	Cyanobacteria	Phylum	0	Desulfurellaceae	Family	0	Firestonebacteria	Phylum	0	Herpetosiphonaceae	Family	0	E6aC02	Family	0	cvE6	Family	0	Iainarchaeia	Class	0	Cyanobacteria	Phylum	0	Geoarchaeales	Order	0	Halanaerobiales	Order
Gaiellales	Order	0	Cytophagaceae	Family	0	Eubacteriaceae	Family	0	FBP	Phylum	0	FBP	Phylum	0	Deep_Sea_Euryarchaeotic_Group(DSEG)	Order	0	Desulfurellaceae	Family	0	Cytophagaceae	Family	0	Desulfuromonadales	Order	0	Firmicutes	Phylum	0	HOC36	Order	0	EC3	Order	0	Cyanobacteria	Phylum	0	Iamiaceae	Family	0	Cytophagaceae	Family	0	Geobacteraceae	Family	0	Haliangiaceae	Family
Gallaecimonadaceae	Family	0	D90	Order	0	Euryarchaeota	Phylum	0	Fervidibacteria	Phylum	0	Fervidibacteria	Phylum	0	Deferribacteraceae	Family	0	Desulfuromonadales	Order	0	Cytophagales	Order	0	Devosiaceae	Family	0	Flavobacteriales	Order	0	Holosporaceae	Family	0	Ectothiorhodospiraceae	Family	0	Cyanobiaceae	Family	0	IMCC26256	Order	0	Cytophagales	Order	0	Geodermatophilaceae	Family	0	Halomonadaceae	Family
Gastranaerophilales	Order	0	Dadabacteriales	Order	0	Euzebyaceae	Family	0	Fervidicoccaceae	Family	0	Fervidicoccaceae	Family	0	Dehalococcoidales	Order	0	Devosiaceae	Family	0	D90	Order	0	DG-20	Order	0	Francisellaceae	Family	0	Hydrogenobaculaceae	Family	0	EF100-94H03	Family	0	Cytophagaceae	Family	0	Intrasporangiaceae	Family	0	D90	Order	0	GIF3	Order	0	Heimdallarchaeia	Class
Gemmataceae	Family	0	Deep_Sea_Euryarchaeotic_Group(DSEG)	Order	0	EV818SWSAP88	Order	0	Fervidobacteriaceae	Family	0	Fervidobacteriaceae	Family	0	Deinococcaceae	Family	0	DG-20	Order	0	Dadabacteriales	Order	0	Diapherotrites	Phylum	0	Frankiaceae	Family	0	Hydrogenophilaceae	Family	0	Eggerthellaceae	Family	0	Cytophagales	Order	0	Isosphaeraceae	Family	0	Dadabacteriales	Order	0	GIF9	Order	0	Helicobacteraceae	Family
Geoarchaeales	Order	0	Deferribacteraceae	Family	0	Family_III	Family	0	Fimbriimonadaceae	Family	0	Fimbriimonadaceae	Family	0	Demequinaceae	Family	0	DG-56	Class	0	Deep_Sea_Euryarchaeotic_Group(DSEG)	Order	0	Dietziaceae	Family	0	Frankiales	Order	0	Hydrogenothermaceae	Family	0	Elsterales	Order	0	D90	Order	0	Izimaplasmataceae	Family	0	Deep_Sea_Euryarchaeotic_Group(DSEG)	Order	0	Gimesiaceae	Family	0	Herpetosiphonaceae	Family
Geobacteraceae	Family	0	Defluviitaleaceae	Family	0	Family_X	Family	0	Firestonebacteria	Phylum	0	Firestonebacteria	Phylum	0	Dermabacteraceae	Family	0	Diapherotrites	Phylum	0	Deferribacteraceae	Family	0	DS-100	Order	0	FS117-23B-02	Order	0	Hymenobacteraceae	Family	0	Elusimicrobia	Class	0	Dadabacteriales	Order	0	Izimaplasmatales	Order	0	Deferribacteraceae	Family	0	Gitt-GS-136	Class	0	HOC36	Order
Geodermatophilaceae	Family	0	Dehalococcoidales	Order	0	Family_XI	Family	0	Firmicutes	Phylum	0	Flammeovirgaceae	Family	0	Dermacoccaceae	Family	0	Dictyoglomaceae	Family	0	Dehalococcoidales	Order	0	E6aC02	Family	0	FW113	Order	0	Hyphomicrobiaceae	Family	0	Elusimicrobia	Phylum	0	Deferribacteraceae	Family	0	JG30-KF-CM45	Family	0	Defluviitaleaceae	Family	0	GN01	Phylum	0	Holosporaceae	Family
GIF3	Order	0	Dehalococcoidia	Class	0	Family_XIII	Family	0	Flammeovirgaceae	Family	0	Flavobacteriales	Order	0	Desulfobacterales	Order	0	Dietziaceae	Family	0	Demequinaceae	Family	0	EC3	Order	0	FW22	Order	0	Hyphomonadaceae	Family	0	Endomicrobiaceae	Family	0	Dehalococcoidales	Order	0	JG30-KF-CM66	Class	0	Dehalococcoidales	Order	0	GoM-GC232-4463-Bac1	Family	0	Hydrogenobaculaceae	Family
GIF9	Order	0	Deinococcaceae	Family	0	FBP	Phylum	0	Flavobacteriales	Order	0	Francisellaceae	Family	0	Desulfomicrobiaceae	Family	0	E6aC02	Family	0	Dermabacteraceae	Family	0	EF100-94H03	Family	0	Ga0077536	Order	0	Iainarchaeales	Order	0	Endozoicomonadaceae	Family	0	Deinococcaceae	Family	0	JS1	Class	0	Demequinaceae	Family	0	GW2011-GWA2-46-7	Order	0	Hydrogenothermaceae	Family
Gimesiaceae	Family	0	Demequinaceae	Family	0	Fervidibacteria	Phylum	0	Francisellaceae	Family	0	Frankiaceae	Family	0	Desulfurellaceae	Family	0	EC3	Order	0	Dermacoccaceae	Family	0	Eggerthellaceae	Family	0	Gaiellaceae	Family	0	Iainarchaeia	Class	0	Enterobacteriaceae	Family	0	Demequinaceae	Family	0	JTB215	Family	0	Dermabacteraceae	Family	0	GWA2-38-13b	Order	0	Hymenobacteraceae	Family
Gitt-GS-136	Class	0	Dermabacteraceae	Family	0	Fervidicoccaceae	Family	0	Frankiaceae	Family	0	Frankiales	Order	0	Desulfuromonadales	Order	0	Eel-36e1D6	Family	0	Desulfobacterales	Order	0	Elsterales	Order	0	Gaiellales	Order	0	Iamiaceae	Family	0	Entomoplasmatales_Incertae_Sedis	Family	0	Dermabacteraceae	Family	0	JTB23	Order	0	Dermacoccaceae	Family	0	GWB1-42-6	Order	0	Hyphomicrobiaceae	Family
GN01	Phylum	0	Dermacoccaceae	Family	0	Fervidobacteriaceae	Family	0	Frankiales	Order	0	FS117-23B-02	Order	0	DG-20	Order	0	EF100-94H03	Family	0	Desulfomicrobiaceae	Family	0	Elusimicrobia	Class	0	Gallaecimonadaceae	Family	0	Ika33	Family	0	env.OPS_17	Family	0	Dermacoccaceae	Family	0	Kaistiaceae	Family	0	Desulfobacterales	Order	0	GWF2-44-16	Family	0	Iainarchaeales	Order
GoM-GC232-4463-Bac1	Family	0	Desulfobacterales	Order	0	Fimbriimonadaceae	Family	0	FS117-23B-02	Order	0	FW113	Order	0	Diapherotrites	Phylum	0	Eggerthellaceae	Family	0	Desulfovibrionales	Order	0	Elusimicrobia	Phylum	0	Gastranaerophilales	Order	0	IMCC26256	Order	0	EPR3968-O8a-Bc78	Order	0	Desulfobacterales	Order	0	Kangiellaceae	Family	0	Desulfomicrobiaceae	Family	0	Hahellaceae	Family	0	Iainarchaeia	Class
GW2011-GWA2-46-7	Order	0	Desulfomicrobiaceae	Family	0	Firestonebacteria	Phylum	0	Fusobacteriaceae	Family	0	FW22	Order	0	Dictyoglomaceae	Family	0	Elsterales	Order	0	Desulfurellaceae	Family	0	Endomicrobiaceae	Family	0	Gemmataceae	Family	0	Intrasporangiaceae	Family	0	Eubacteriaceae	Family	0	Desulfomicrobiaceae	Family	0	Kazania	Class	0	Desulfovibrionales	Order	0	Halanaerobiaceae	Family	0	Iamiaceae	Family
GWA2-38-13b	Order	0	Desulfovibrionales	Order	0	Flammeovirgaceae	Family	0	FW113	Order	0	Ga0077536	Order	0	Dietziaceae	Family	0	Elusimicrobia	Class	0	Desulfuromonadales	Order	0	Endozoicomonadaceae	Family	0	Geoarchaeales	Order	0	Isosphaeraceae	Family	0	Euzebyaceae	Family	0	Desulfovibrionaceae	Family	0	KCLunmb-38-53	Family	0	Desulfurellaceae	Family	0	Halanaerobiales	Order	0	Ignavibacteriaceae	Family
GWB1-42-6	Order	0	Desulfurellaceae	Family	0	Flavobacteriales	Order	0	Ga0077536	Order	0	Gaiellaceae	Family	0	DS-100	Order	0	Elusimicrobia	Phylum	0	Devosiaceae	Family	0	Enterobacteriaceae	Family	0	Geobacteraceae	Family	0	Izimaplasmataceae	Family	0	EV818SWSAP88	Order	0	Desulfovibrionales	Order	0	KD1-131	Family	0	Desulfuromonadaceae	Family	0	Haliangiaceae	Family	0	Ika33	Family
GWF2-44-16	Family	0	Desulfuromonadaceae	Family	0	Francisellaceae	Family	0	Gaiellaceae	Family	0	Gaiellales	Order	0	E6aC02	Family	0	Endomicrobiaceae	Family	0	DG-20	Order	0	Enterococcaceae	Family	0	Geodermatophilaceae	Family	0	Izimaplasmatales	Order	0	Family_III	Family	0	Desulfurellaceae	Family	0	KD3-93	Family	0	Desulfuromonadales	Order	0	Halomonadaceae	Family	0	IMCC26256	Order
Hahellaceae	Family	0	Desulfuromonadales	Order	0	Frankiaceae	Family	0	Gaiellales	Order	0	Gallaecimonadaceae	Family	0	Ectothiorhodospiraceae	Family	0	Endozoicomonadaceae	Family	0	DG-56	Class	0	Entomoplasmatales_Incertae_Sedis	Family	0	GIF3	Order	0	JG30-KF-CM45	Family	0	Family_X	Family	0	Desulfuromonadaceae	Family	0	KD4-96	Class	0	Devosiaceae	Family	0	Heimdallarchaeia	Class	0	Isosphaeraceae	Family
Halanaerobiaceae	Family	0	DG-20	Order	0	FS117-23B-02	Order	0	Gallaecimonadaceae	Family	0	Gastranaerophilales	Order	0	EF100-94H03	Family	0	Enterobacteriaceae	Family	0	Diapherotrites	Phylum	0	env.OPS_17	Family	0	GIF9	Order	0	JG30-KF-CM66	Class	0	Family_XI	Family	0	Desulfuromonadales	Order	0	KF-JG30-C25	Order	0	DG-20	Order	0	Helicobacteraceae	Family	0	Izimaplasmataceae	Family
Halanaerobiales	Order	0	DG-56	Class	0	FW113	Order	0	Gastranaerophilales	Order	0	Gemmataceae	Family	0	Eggerthellaceae	Family	0	Enterococcaceae	Family	0	Dictyoglomaceae	Family	0	EPR3968-O8a-Bc78	Order	0	Gimesiaceae	Family	0	JGI_0000069-P22	Order	0	Family_XIII	Family	0	Devosiaceae	Family	0	KI89A_clade	Order	0	DG-56	Class	0	Herpetosiphonaceae	Family	0	Izimaplasmatales	Order
Halomonadaceae	Family	0	Diapherotrites	Phylum	0	FW22	Order	0	Gemmataceae	Family	0	Geoarchaeales	Order	0	Elsterales	Order	0	env.OPS_17	Family	0	Dietziaceae	Family	0	Erysipelotrichaceae	Family	0	Gitt-GS-136	Class	0	JS1	Class	0	FBP	Phylum	0	DG-20	Order	0	Kiloniellaceae	Family	0	Dictyoglomaceae	Family	0	HOC36	Order	0	JG30-KF-CM45	Family
Heimdallarchaeia	Class	0	Dictyoglomaceae	Family	0	Ga0077536	Order	0	Geoarchaeales	Order	0	Geobacteraceae	Family	0	Elusimicrobia	Class	0	EPR3968-O8a-Bc78	Order	0	Diplorickettsiaceae	Family	0	Eubacteriaceae	Family	0	GN01	Phylum	0	JTB215	Family	0	Fervidibacteria	Phylum	0	DG-56	Class	0	Kineosporiaceae	Family	0	Dietziaceae	Family	0	Holosporaceae	Family	0	JG30-KF-CM66	Class
Helicobacteraceae	Family	0	Dietziaceae	Family	0	Gaiellaceae	Family	0	Geobacteraceae	Family	0	Geodermatophilaceae	Family	0	Elusimicrobia	Phylum	0	Erysipelotrichaceae	Family	0	DS-100	Order	0	Euryarchaeota	Phylum	0	GoM-GC232-4463-Bac1	Family	0	JTB23	Order	0	Fervidicoccaceae	Family	0	Diapherotrites	Phylum	0	Kiritimatiellae	Class	0	Diplorickettsiaceae	Family	0	Hydrogenobaculaceae	Family	0	JS1	Class
Herpetosiphonaceae	Family	0	Diplorickettsiaceae	Family	0	Gaiellales	Order	0	Geodermatophilaceae	Family	0	GIF3	Order	0	Endomicrobiaceae	Family	0	Eubacteriaceae	Family	0	E6aC02	Family	0	Euzebyaceae	Family	0	GWA2-38-13b	Order	0	Kaistiaceae	Family	0	Fervidobacteriaceae	Family	0	Dictyoglomaceae	Family	0	Korarchaeaceae	Family	0	DS-100	Order	0	Hydrogenophilaceae	Family	0	JTB215	Family
HOC36	Order	0	DS-100	Order	0	Gallaecimonadaceae	Family	0	GIF3	Order	0	GIF9	Order	0	Endozoicomonadaceae	Family	0	Euryarchaeota	Phylum	0	EC3	Order	0	EV818SWSAP88	Order	0	GWB1-42-6	Order	0	Kangiellaceae	Family	0	Fimbriimonadaceae	Family	0	Diplorickettsiaceae	Family	0	Kordiimonadaceae	Family	0	E6aC02	Family	0	Hydrogenothermaceae	Family	0	JTB23	Order
Holosporaceae	Family	0	E6aC02	Family	0	Gastranaerophilales	Order	0	GIF9	Order	0	Gimesiaceae	Family	0	Enterobacteriaceae	Family	0	Euzebyaceae	Family	0	Ectothiorhodospiraceae	Family	0	Family_X	Family	0	GWF2-44-16	Family	0	Kazania	Class	0	Firestonebacteria	Phylum	0	DS-100	Order	0	Kordiimonadales	Order	0	EC3	Order	0	Hymenobacteraceae	Family	0	Kaistiaceae	Family
Hydrogenobaculaceae	Family	0	EC3	Order	0	Geminicoccaceae	Family	0	Gimesiaceae	Family	0	Gitt-GS-136	Class	0	Enterococcaceae	Family	0	EV818SWSAP88	Order	0	EF100-94H03	Family	0	Family_XI	Family	0	Hahellaceae	Family	0	KCLunmb-38-53	Family	0	Flammeovirgaceae	Family	0	E6aC02	Family	0	Kosmotogaceae	Family	0	Ectothiorhodospiraceae	Family	0	Hyphomicrobiaceae	Family	0	Kangiellaceae	Family
Hydrogenophilaceae	Family	0	Ectothiorhodospiraceae	Family	0	Gemmataceae	Family	0	Gitt-GS-136	Class	0	GN01	Phylum	0	env.OPS_17	Family	0	Family_III	Family	0	Eggerthellaceae	Family	0	Family_XII	Family	0	Halanaerobiaceae	Family	0	KD1-131	Family	0	Francisellaceae	Family	0	EC3	Order	0	Kryptoniaceae	Family	0	EF100-94H03	Family	0	Iainarchaeales	Order	0	Kazania	Class
Hydrogenothermaceae	Family	0	EF100-94H03	Family	0	Geoarchaeales	Order	0	GN01	Phylum	0	GoM-GC232-4463-Bac1	Family	0	EPR3968-O8a-Bc78	Order	0	Family_X	Family	0	Elsterales	Order	0	Family_XIII	Family	0	Halanaerobiales	Order	0	KD3-93	Family	0	Frankiaceae	Family	0	Ectothiorhodospiraceae	Family	0	KZNMV-5-B42	Order	0	Eggerthellaceae	Family	0	Iainarchaeia	Class	0	KCLunmb-38-53	Family
Hymenobacteraceae	Family	0	Eggerthellaceae	Family	0	Geobacteraceae	Family	0	GoM-GC232-4463-Bac1	Family	0	GW2011-GWA2-46-7	Order	0	Erysipelotrichaceae	Family	0	Family_XI	Family	0	Elusimicrobia	Class	0	FBP	Phylum	0	Haliangiaceae	Family	0	KD4-96	Class	0	Frankiales	Order	0	EF100-94H03	Family	0	Lactobacillaceae	Family	0	Elsterales	Order	0	Iamiaceae	Family	0	KD1-131	Family
Hyphomicrobiaceae	Family	0	Elusimicrobia	Class	0	GIF3	Order	0	GW2011-GWA2-46-7	Order	0	GWA2-38-13b	Order	0	Eubacteriaceae	Family	0	Family_XIII	Family	0	Elusimicrobia	Phylum	0	Fervidicoccaceae	Family	0	Halomonadaceae	Family	0	KF-JG30-C25	Order	0	FS117-23B-02	Order	0	Eggerthellaceae	Family	0	LCP-89	Phylum	0	Elusimicrobia	Class	0	Ignavibacteriaceae	Family	0	KD3-93	Family
Iamiaceae	Family	0	Elusimicrobia	Phylum	0	GIF9	Order	0	GWA2-38-13b	Order	0	GWB1-42-6	Order	0	Euryarchaeota	Phylum	0	FBP	Phylum	0	Endomicrobiaceae	Family	0	Fervidobacteriaceae	Family	0	Heimdallarchaeia	Class	0	KI89A_clade	Order	0	FW113	Order	0	Elsterales	Order	0	LD1-PB3	Order	0	Elusimicrobia	Phylum	0	Ika33	Family	0	KF-JG30-C25	Order
Ika33	Family	0	Endomicrobiaceae	Family	0	Gimesiaceae	Family	0	GWB1-42-6	Order	0	GWF2-44-16	Family	0	Euzebyaceae	Family	0	Fervidibacteria	Phylum	0	Endozoicomonadaceae	Family	0	Fibrobacteraceae	Family	0	Helicobacteraceae	Family	0	Kiloniellaceae	Family	0	FW22	Order	0	Elusimicrobia	Class	0	Legionellaceae	Family	0	Endozoicomonadaceae	Family	0	IMCC26256	Order	0	KI89A_clade	Order
IMCC26256	Order	0	Endozoicomonadaceae	Family	0	Gitt-GS-136	Class	0	GWF2-44-16	Family	0	Hahellaceae	Family	0	Family_X	Family	0	Fervidicoccaceae	Family	0	Enterobacteriaceae	Family	0	Fibrobacterales	Order	0	Herpetosiphonaceae	Family	0	Kineosporiaceae	Family	0	Ga0077536	Order	0	Endozoicomonadaceae	Family	0	Lentisphaeraceae	Family	0	Enterobacteriaceae	Family	0	Intrasporangiaceae	Family	0	Kiloniellaceae	Family
Intrasporangiaceae	Family	0	Enterobacteriaceae	Family	0	GN01	Phylum	0	Hahellaceae	Family	0	Halanaerobiaceae	Family	0	Family_XIII	Family	0	Fervidobacteriaceae	Family	0	Enterococcaceae	Family	0	Fimbriimonadaceae	Family	0	HOC36	Order	0	Korarchaeaceae	Family	0	Gaiellaceae	Family	0	Enterobacteriaceae	Family	0	Leptococcaceae	Family	0	Enterococcaceae	Family	0	Isosphaeraceae	Family	0	Kineosporiaceae	Family
Isosphaeraceae	Family	0	Enterococcaceae	Family	0	GoM-GC232-4463-Bac1	Family	0	Halanaerobiaceae	Family	0	Halanaerobiales	Order	0	FBP	Phylum	0	Fibrobacteraceae	Family	0	env.OPS_17	Family	0	Firestonebacteria	Phylum	0	Holosporaceae	Family	0	Kordiimonadaceae	Family	0	Gaiellales	Order	0	Enterococcaceae	Family	0	Leptolyngbyaceae	Family	0	Entomoplasmatales_Incertae_Sedis	Family	0	Izimaplasmataceae	Family	0	Korarchaeaceae	Family
Izimaplasmataceae	Family	0	Entomoplasmatales_Incertae_Sedis	Family	0	GWA2-38-13b	Order	0	Halanaerobiales	Order	0	Haliangiaceae	Family	0	Fervidibacteria	Phylum	0	Fimbriimonadaceae	Family	0	EPR3968-O8a-Bc78	Order	0	Firmicutes	Phylum	0	Hydrogenobaculaceae	Family	0	Kordiimonadales	Order	0	Gallaecimonadaceae	Family	0	env.OPS_17	Family	0	Leptospiraceae	Family	0	env.OPS_17	Family	0	Izimaplasmatales	Order	0	Kordiimonadaceae	Family
Izimaplasmatales	Order	0	env.OPS_17	Family	0	GWB1-42-6	Order	0	Haliangiaceae	Family	0	Halomonadaceae	Family	0	Fervidicoccaceae	Family	0	Firestonebacteria	Phylum	0	Erysipelotrichaceae	Family	0	Francisellaceae	Family	0	Hydrogenophilaceae	Family	0	Kosmotogaceae	Family	0	Geminicoccaceae	Family	0	EPR3968-O8a-Bc78	Order	0	Leuconostocaceae	Family	0	EPR3968-O8a-Bc78	Order	0	JG30-KF-CM45	Family	0	Kordiimonadales	Order
JG30-KF-CM45	Family	0	EPR3968-O8a-Bc78	Order	0	GWF2-44-16	Family	0	Halomonadaceae	Family	0	Heimdallarchaeia	Class	0	Fervidobacteriaceae	Family	0	Firmicutes	Phylum	0	Eubacteriaceae	Family	0	Frankiaceae	Family	0	Hydrogenothermaceae	Family	0	Kryptoniaceae	Family	0	Gemmataceae	Family	0	Eubacteriaceae	Family	0	LF045	Family	0	Erysipelotrichaceae	Family	0	JG30-KF-CM66	Class	0	Kosmotogaceae	Family
JG30-KF-CM66	Class	0	Erysipelotrichaceae	Family	0	Hahellaceae	Family	0	Heimdallarchaeia	Class	0	Helicobacteraceae	Family	0	Fibrobacteraceae	Family	0	Frankiaceae	Family	0	Euzebyaceae	Family	0	Frankiales	Order	0	Hymenobacteraceae	Family	0	KZNMV-5-B42	Order	0	Geoarchaeales	Order	0	Euzebyaceae	Family	0	LH041	Family	0	Eubacteriaceae	Family	0	JS1	Class	0	Kryptoniaceae	Family
JGI_0000069-P22	Order	0	Eubacteriaceae	Family	0	Halanaerobiaceae	Family	0	Helicobacteraceae	Family	0	Herpetosiphonaceae	Family	0	Fibrobacterales	Order	0	Frankiales	Order	0	EV818SWSAP88	Order	0	FS117-23B-02	Order	0	Hyphomicrobiaceae	Family	0	Lachnospiraceae	Family	0	Geobacteraceae	Family	0	EV818SWSAP88	Order	0	Lineage_IIa	Class	0	Euzebyaceae	Family	0	JTB23	Order	0	KZNMV-5-B42	Order
JS1	Class	0	Euryarchaeota	Phylum	0	Halanaerobiales	Order	0	Herpetosiphonaceae	Family	0	HOC36	Order	0	Fimbriimonadaceae	Family	0	FS117-23B-02	Order	0	Family_III	Family	0	Fusobacteriaceae	Family	0	Hyphomonadaceae	Family	0	LCP-89	Phylum	0	Geodermatophilaceae	Family	0	Family_III	Family	0	Lineage_IIb	Class	0	EV818SWSAP88	Order	0	Kaistiaceae	Family	0	Lactobacillaceae	Family
JTB215	Family	0	Euzebyaceae	Family	0	Haliangiaceae	Family	0	HOC36	Order	0	Holosporaceae	Family	0	Firestonebacteria	Phylum	0	Fusobacteriaceae	Family	0	Family_X	Family	0	FW113	Order	0	Iainarchaeia	Class	0	Legionellaceae	Family	0	GIF3	Order	0	Family_X	Family	0	Lineage_IIc	Class	0	Family_III	Family	0	Kangiellaceae	Family	0	LCP-89	Phylum
JTB23	Order	0	EV818SWSAP88	Order	0	Halomonadaceae	Family	0	Holosporaceae	Family	0	Hydrogenobaculaceae	Family	0	Firmicutes	Phylum	0	FW113	Order	0	Family_XI	Family	0	FW22	Order	0	Iamiaceae	Family	0	Lentisphaeraceae	Family	0	Gimesiaceae	Family	0	Family_XIII	Family	0	Lineage_IV	Order	0	Family_X	Family	0	Kazania	Class	0	LD1-PA32	Class
Kaistiaceae	Family	0	Family_III	Family	0	Heimdallarchaeia	Class	0	Hydrogenobaculaceae	Family	0	Hydrogenophilaceae	Family	0	Francisellaceae	Family	0	FW22	Order	0	Family_XIII	Family	0	Ga0077536	Order	0	Ika33	Family	0	Lentisphaerae	Phylum	0	Gitt-GS-136	Class	0	FBP	Phylum	0	livecontrolB21	Family	0	Family_XI	Family	0	KD1-131	Family	0	Legionellaceae	Family
Kangiellaceae	Family	0	Family_X	Family	0	Helicobacteraceae	Family	0	Hydrogenophilaceae	Family	0	Hydrogenothermaceae	Family	0	Frankiaceae	Family	0	Ga0077536	Order	0	FBP	Phylum	0	Gaiellaceae	Family	0	IMCC26256	Order	0	Leptococcaceae	Family	0	GN01	Phylum	0	Fervidibacteria	Phylum	0	LKC2.127-25	Family	0	Family_XIII	Family	0	KD3-93	Family	0	Lentisphaeraceae	Family
Kazania	Class	0	Family_XI	Family	0	Herpetosiphonaceae	Family	0	Hydrogenothermaceae	Family	0	Hymenobacteraceae	Family	0	Frankiales	Order	0	Gaiellaceae	Family	0	Fervidibacteria	Phylum	0	Gallaecimonadaceae	Family	0	Intrasporangiaceae	Family	0	Leptolyngbyaceae	Family	0	GoM-GC232-4463-Bac1	Family	0	Fervidicoccaceae	Family	0	Lokiarchaeia	Class	0	FBP	Phylum	0	KF-JG30-C25	Order	0	Lentisphaerae	Phylum
KCLunmb-38-53	Family	0	Family_XII	Family	0	HOC36	Order	0	Hymenobacteraceae	Family	0	Hyphomicrobiaceae	Family	0	FS117-23B-02	Order	0	Gallaecimonadaceae	Family	0	Fervidicoccaceae	Family	0	Gastranaerophilales	Order	0	Isosphaeraceae	Family	0	Leptospiraceae	Family	0	GW2011-GWA2-46-7	Order	0	Fervidobacteriaceae	Family	0	Longimicrobiaceae	Family	0	Fervidibacteria	Phylum	0	Kiloniellaceae	Family	0	Leptococcaceae	Family
KD1-131	Family	0	Family_XIII	Family	0	Holosporaceae	Family	0	Hyphomicrobiaceae	Family	0	Hyphomonadaceae	Family	0	FW113	Order	0	Gastranaerophilales	Order	0	Fervidobacteriaceae	Family	0	Gemmataceae	Family	0	Izimaplasmataceae	Family	0	Leptotrichiaceae	Family	0	GWA2-38-13b	Order	0	Fimbriimonadaceae	Family	0	Magnetospiraceae	Family	0	Fervidicoccaceae	Family	0	Kineosporiaceae	Family	0	Leptolyngbyaceae	Family
KD3-93	Family	0	Fervidibacteria	Phylum	0	Hydrogenobaculaceae	Family	0	Hyphomonadaceae	Family	0	Iainarchaeia	Class	0	FW22	Order	0	Geobacteraceae	Family	0	Fibrobacteraceae	Family	0	Geoarchaeales	Order	0	Izimaplasmatales	Order	0	Leuconostocaceae	Family	0	GWB1-42-6	Order	0	Firestonebacteria	Phylum	0	Margulisbacteria	Phylum	0	Fervidobacteriaceae	Family	0	Korarchaeaceae	Family	0	Leptospiraceae	Family
KF-JG30-C25	Order	0	Fervidicoccaceae	Family	0	Hydrogenophilaceae	Family	0	Iainarchaeales	Order	0	Iamiaceae	Family	0	Gaiellaceae	Family	0	Geodermatophilaceae	Family	0	Fimbriimonadaceae	Family	0	Geobacteraceae	Family	0	JG30-KF-CM45	Family	0	LF045	Family	0	GWF2-44-16	Family	0	Flammeovirgaceae	Family	0	Marine_Benthic_Group_A	Class	0	Fimbriimonadaceae	Family	0	Kordiimonadaceae	Family	0	Leuconostocaceae	Family
KI89A_clade	Order	0	Fervidobacteriaceae	Family	0	Hydrogenothermaceae	Family	0	Iainarchaeia	Class	0	Ika33	Family	0	Gaiellales	Order	0	GIF3	Order	0	Firestonebacteria	Phylum	0	Geodermatophilaceae	Family	0	JG30-KF-CM66	Class	0	LH041	Family	0	Hahellaceae	Family	0	Flavobacteriales	Order	0	Marine_Group_III	Order	0	Firestonebacteria	Phylum	0	Kordiimonadales	Order	0	LF045	Family
Kiloniellaceae	Family	0	Fibrobacterales	Order	0	Hymenobacteraceae	Family	0	Iamiaceae	Family	0	IMCC26256	Order	0	Gallaecimonadaceae	Family	0	GIF9	Order	0	Firmicutes	Phylum	0	GIF3	Order	0	JGI_0000069-P22	Order	0	Lineage_IIa	Class	0	Halanaerobiaceae	Family	0	Francisellaceae	Family	0	Marinimicrobia_(SAR406_clade)	Phylum	0	Flammeovirgaceae	Family	0	Kosmotogaceae	Family	0	LH041	Family
Kineosporiaceae	Family	0	Firestonebacteria	Phylum	0	Hyphomonadaceae	Family	0	Ika33	Family	0	Intrasporangiaceae	Family	0	Gastranaerophilales	Order	0	Gimesiaceae	Family	0	Francisellaceae	Family	0	GIF9	Order	0	JS1	Class	0	Lineage_IIb	Class	0	Halanaerobiales	Order	0	Frankiaceae	Family	0	Marinobacteraceae	Family	0	Flavobacteriales	Order	0	Kryptoniaceae	Family	0	Lineage_IIa	Class
Korarchaeaceae	Family	0	Firmicutes	Phylum	0	Iainarchaeales	Order	0	IMCC26256	Order	0	Isosphaeraceae	Family	0	Gemmataceae	Family	0	Gitt-GS-136	Class	0	Frankiaceae	Family	0	Gimesiaceae	Family	0	JTB215	Family	0	Lineage_IIc	Class	0	Haliangiaceae	Family	0	Frankiales	Order	0	Marinomonadaceae	Family	0	Francisellaceae	Family	0	KZNMV-5-B42	Order	0	Lineage_IIb	Class
Kordiimonadaceae	Family	0	Flammeovirgaceae	Family	0	Iamiaceae	Family	0	Intrasporangiaceae	Family	0	Izimaplasmataceae	Family	0	Geoarchaeales	Order	0	GN01	Phylum	0	Frankiales	Order	0	Gitt-GS-136	Class	0	JTB23	Order	0	Lineage_IV	Order	0	Halomonadaceae	Family	0	FS117-23B-02	Order	0	MAT-CR-H4-C10	Family	0	Frankiaceae	Family	0	L21-RPul-D3	Family	0	Lineage_IIc	Class
Kordiimonadales	Order	0	Flavobacteriales	Order	0	Ika33	Family	0	Isosphaeraceae	Family	0	Izimaplasmatales	Order	0	Geobacteraceae	Family	0	GoM-GC232-4463-Bac1	Family	0	FS117-23B-02	Order	0	GN01	Phylum	0	Kaistiaceae	Family	0	livecontrolB21	Family	0	Heimdallarchaeia	Class	0	Fusobacteriaceae	Family	0	MAT-CR-H6-H10	Family	0	Frankiales	Order	0	Lactobacillaceae	Family	0	Lineage_IV	Order
Kosmotogaceae	Family	0	Francisellaceae	Family	0	IMCC26256	Order	0	Izimaplasmataceae	Family	0	JG30-KF-CM45	Family	0	GIF3	Order	0	GW2011-GWA2-46-7	Order	0	FW113	Order	0	GoM-GC232-4463-Bac1	Family	0	Kazania	Class	0	LKC2.127-25	Family	0	Helicobacteraceae	Family	0	FW22	Order	0	MAT-CR-M4-B07	Phylum	0	FS117-23B-02	Order	0	LCP-89	Phylum	0	livecontrolB21	Family
Kryptoniaceae	Family	0	Frankiales	Order	0	Intrasporangiaceae	Family	0	Izimaplasmatales	Order	0	JG30-KF-CM66	Class	0	GIF9	Order	0	GWA2-38-13b	Order	0	FW22	Order	0	GWA2-38-13b	Order	0	KCLunmb-38-53	Family	0	Lokiarchaeia	Class	0	Herpetosiphonaceae	Family	0	Ga0077536	Order	0	MB-A2-108	Class	0	FW113	Order	0	Legionellaceae	Family	0	Lokiarchaeia	Class
KZNMV-5-B42	Order	0	FS117-23B-02	Order	0	Isosphaeraceae	Family	0	JG30-KF-CM45	Family	0	JGI_0000069-P22	Order	0	Gimesiaceae	Family	0	GWB1-42-6	Order	0	Gaiellaceae	Family	0	GWB1-42-6	Order	0	KD1-131	Family	0	Longimicrobiaceae	Family	0	HOC36	Order	0	Gaiellaceae	Family	0	MD2894-B20	Order	0	FW22	Order	0	Lentisphaeraceae	Family	0	Longimicrobiaceae	Family
Lactobacillaceae	Family	0	FW113	Order	0	Izimaplasmataceae	Family	0	JG30-KF-CM66	Class	0	JS1	Class	0	Gitt-GS-136	Class	0	GWF2-44-16	Family	0	Gaiellales	Order	0	GWF2-44-16	Family	0	KD3-93	Family	0	Magnetospiraceae	Family	0	Holosporaceae	Family	0	Gallaecimonadaceae	Family	0	MD2902-B12	Class	0	Ga0077536	Order	0	Lentisphaerae	Phylum	0	Magnetospiraceae	Family
LCP-89	Phylum	0	FW22	Order	0	Izimaplasmatales	Order	0	JGI_0000069-P22	Order	0	JTB215	Family	0	GN01	Phylum	0	Hahellaceae	Family	0	Gallaecimonadaceae	Family	0	Halanaerobiaceae	Family	0	KF-JG30-C25	Order	0	Margulisbacteria	Phylum	0	Hydrogenobaculaceae	Family	0	Geminicoccaceae	Family	0	Melioribacteraceae	Family	0	Gaiellaceae	Family	0	Leptococcaceae	Family	0	Margulisbacteria	Phylum
Legionellaceae	Family	0	Ga0077536	Order	0	JG30-KF-CM45	Family	0	JTB215	Family	0	JTB23	Order	0	GoM-GC232-4463-Bac1	Family	0	Halanaerobiaceae	Family	0	Gastranaerophilales	Order	0	Halanaerobiales	Order	0	KI89A_clade	Order	0	Marine_Benthic_Group_A	Class	0	Hydrogenophilaceae	Family	0	Gemmataceae	Family	0	Mesoaciditogaceae	Family	0	Gallaecimonadaceae	Family	0	Leptolyngbyaceae	Family	0	Marine_Benthic_Group_A	Class
Lentisphaeraceae	Family	0	Gallaecimonadaceae	Family	0	JG30-KF-CM66	Class	0	JTB23	Order	0	Kaistiaceae	Family	0	GWA2-38-13b	Order	0	Halanaerobiales	Order	0	Gemmataceae	Family	0	Haliangiaceae	Family	0	Kiloniellaceae	Family	0	Marine_Group_III	Order	0	Hydrogenothermaceae	Family	0	Geoarchaeales	Order	0	Methanocellales	Order	0	Gemmataceae	Family	0	Leuconostocaceae	Family	0	Marine_Benthic_Group_D_and_DHVEG-1	Order
Lentisphaerae	Phylum	0	Gastranaerophilales	Order	0	JGI_0000069-P22	Order	0	Kaistiaceae	Family	0	Kangiellaceae	Family	0	GWB1-42-6	Order	0	Haliangiaceae	Family	0	Geoarchaeales	Order	0	Halomonadaceae	Family	0	Kineosporiaceae	Family	0	Marinimicrobia_(SAR406_clade)	Phylum	0	Hymenobacteraceae	Family	0	Geobacteraceae	Family	0	Methanofastidiosales	Order	0	Geoarchaeales	Order	0	LF045	Family	0	Marine_Group_III	Order
Leptococcaceae	Family	0	Geoarchaeales	Order	0	JS1	Class	0	Kangiellaceae	Family	0	Kazania	Class	0	GWF2-44-16	Family	0	Halomonadaceae	Family	0	Geobacteraceae	Family	0	Heimdallarchaeia	Class	0	Korarchaeaceae	Family	0	Marinobacteraceae	Family	0	Hyphomicrobiaceae	Family	0	GIF3	Order	0	Methanomethyliaceae	Family	0	Geobacteraceae	Family	0	LH041	Family	0	Marinimicrobia_(SAR406_clade)	Phylum
Leptolyngbyaceae	Family	0	Geodermatophilaceae	Family	0	JTB215	Family	0	Kazania	Class	0	KCLunmb-38-53	Family	0	Halanaerobiaceae	Family	0	Heimdallarchaeia	Class	0	Geodermatophilaceae	Family	0	Helicobacteraceae	Family	0	Kordiimonadaceae	Family	0	Marinomonadaceae	Family	0	Iainarchaeales	Order	0	GIF9	Order	0	Methanomicrobiaceae	Family	0	Geodermatophilaceae	Family	0	Lineage_IIa	Class	0	Marinobacteraceae	Family
Leuconostocaceae	Family	0	GIF3	Order	0	JTB23	Order	0	KD1-131	Family	0	KD1-131	Family	0	Halanaerobiales	Order	0	Helicobacteraceae	Family	0	GIF3	Order	0	Herpetosiphonaceae	Family	0	Kordiimonadales	Order	0	MAT-CR-H4-C10	Family	0	Iainarchaeia	Class	0	Gitt-GS-136	Class	0	Methanosarcinaceae	Family	0	GIF3	Order	0	Lineage_IIb	Class	0	MAT-CR-H4-C10	Family
LF045	Family	0	GIF9	Order	0	Kaistiaceae	Family	0	KD3-93	Family	0	KD3-93	Family	0	Haliangiaceae	Family	0	Herpetosiphonaceae	Family	0	GIF9	Order	0	HOC36	Order	0	Kosmotogaceae	Family	0	MAT-CR-H6-H10	Family	0	Iamiaceae	Family	0	GN01	Phylum	0	Methylacidiphilaceae	Family	0	GIF9	Order	0	Lineage_IIc	Class	0	MAT-CR-H6-H10	Family
LH041	Family	0	Gimesiaceae	Family	0	Kangiellaceae	Family	0	KD4-96	Class	0	KD4-96	Class	0	Halomonadaceae	Family	0	HOC36	Order	0	Gimesiaceae	Family	0	Holosporaceae	Family	0	Kryptoniaceae	Family	0	MAT-CR-M4-B07	Phylum	0	IMCC26256	Order	0	GoM-GC232-4463-Bac1	Family	0	Methyloligellaceae	Family	0	Gitt-GS-136	Class	0	Lineage_IV	Order	0	MAT-CR-M4-B07	Phylum
Lineage_IIa	Class	0	GN01	Phylum	0	Kazania	Class	0	KF-JG30-C25	Order	0	KF-JG30-C25	Order	0	Heimdallarchaeia	Class	0	Holosporaceae	Family	0	Gitt-GS-136	Class	0	Hydrogenophilaceae	Family	0	KZNMV-5-B42	Order	0	MB-A2-108	Class	0	Intrasporangiaceae	Family	0	GWB1-42-6	Order	0	Methylomirabilaceae	Family	0	GN01	Phylum	0	livecontrolB21	Family	0	MB-A2-108	Class
Lineage_IIc	Class	0	GoM-GC232-4463-Bac1	Family	0	KD1-131	Family	0	KI89A_clade	Order	0	KI89A_clade	Order	0	Helicobacteraceae	Family	0	Hydrogenobaculaceae	Family	0	GN01	Phylum	0	Hydrogenothermaceae	Family	0	Lachnospiraceae	Family	0	MBNT15	Order	0	Isosphaeraceae	Family	0	GWF2-44-16	Family	0	Methylomonaceae	Family	0	GoM-GC232-4463-Bac1	Family	0	Lokiarchaeia	Class	0	MBNT15	Order
Lineage_IV	Order	0	GW2011-GWA2-46-7	Order	0	KD3-93	Family	0	Kiloniellaceae	Family	0	Kiloniellaceae	Family	0	Herpetosiphonaceae	Family	0	Hydrogenophilaceae	Family	0	GoM-GC232-4463-Bac1	Family	0	Hymenobacteraceae	Family	0	Lactobacillaceae	Family	0	MD2894-B20	Order	0	Izimaplasmataceae	Family	0	Hahellaceae	Family	0	Methylophagaceae	Family	0	GW2011-GWA2-46-7	Order	0	Longimicrobiaceae	Family	0	MD2894-B20	Order
livecontrolB21	Family	0	GWA2-38-13b	Order	0	KD4-96	Class	0	Kineosporiaceae	Family	0	Kineosporiaceae	Family	0	HOC36	Order	0	Hymenobacteraceae	Family	0	GWA2-38-13b	Order	0	Hyphomicrobiaceae	Family	0	LD1-PB3	Order	0	MD2902-B12	Class	0	Izimaplasmatales	Order	0	Halanaerobiaceae	Family	0	Methylophilaceae	Family	0	GWA2-38-13b	Order	0	Margulisbacteria	Phylum	0	Mesoaciditogaceae	Family
Lokiarchaeia	Class	0	GWB1-42-6	Order	0	KF-JG30-C25	Order	0	Korarchaeaceae	Family	0	Korarchaeaceae	Family	0	Holosporaceae	Family	0	Hyphomicrobiaceae	Family	0	GWB1-42-6	Order	0	Iainarchaeales	Order	0	Legionellaceae	Family	0	Mesoaciditogaceae	Family	0	JG30-KF-CM45	Family	0	Halanaerobiales	Order	0	Methylopilaceae	Family	0	GWB1-42-6	Order	0	Marine_Benthic_Group_A	Class	0	Methanocellales	Order
Longimicrobiaceae	Family	0	GWF2-44-16	Family	0	Kiloniellaceae	Family	0	Kordiimonadaceae	Family	0	Kordiimonadaceae	Family	0	Hydrogenophilaceae	Family	0	Iainarchaeales	Order	0	GWF2-44-16	Family	0	Iamiaceae	Family	0	Lentisphaeraceae	Family	0	Methanocellales	Order	0	JG30-KF-CM66	Class	0	Halomonadaceae	Family	0	MgMjR-022	Family	0	GWF2-44-16	Family	0	Marine_Benthic_Group_D_and_DHVEG-1	Order	0	Methanofastidiosales	Order
Margulisbacteria	Phylum	0	Hahellaceae	Family	0	Kineosporiaceae	Family	0	Kordiimonadales	Order	0	Kordiimonadales	Order	0	Hydrogenothermaceae	Family	0	Iamiaceae	Family	0	Hahellaceae	Family	0	Ika33	Family	0	Lentisphaerae	Phylum	0	Methanofastidiosales	Order	0	JGI_0000069-P22	Order	0	Heimdallarchaeia	Class	0	Micavibrionaceae	Family	0	Hahellaceae	Family	0	Marine_Group_III	Order	0	Methanomethyliaceae	Family
Marine_Benthic_Group_A	Class	0	Halanaerobiaceae	Family	0	Korarchaeaceae	Family	0	Kosmotogaceae	Family	0	Kosmotogaceae	Family	0	Hymenobacteraceae	Family	0	IMCC26256	Order	0	Halanaerobiaceae	Family	0	IMCC26256	Order	0	Leptococcaceae	Family	0	Methanomethyliaceae	Family	0	JS1	Class	0	Helicobacteraceae	Family	0	Micavibrionales	Order	0	Halanaerobiaceae	Family	0	Marinimicrobia_(SAR406_clade)	Phylum	0	Methanomicrobiaceae	Family
Marine_Benthic_Group_D_and_DHVEG-1	Order	0	Halanaerobiales	Order	0	Kordiimonadaceae	Family	0	Kryptoniaceae	Family	0	Kryptoniaceae	Family	0	Hyphomicrobiaceae	Family	0	Intrasporangiaceae	Family	0	Halanaerobiales	Order	0	Isosphaeraceae	Family	0	Leptolyngbyaceae	Family	0	Methanomicrobiaceae	Family	0	JTB215	Family	0	Herpetosiphonaceae	Family	0	Micrarchaeia	Class	0	Halanaerobiales	Order	0	Marinobacteraceae	Family	0	Methanosarcinaceae	Family
Marine_Group_III	Order	0	Halomonadaceae	Family	0	Kordiimonadales	Order	0	KZNMV-5-B42	Order	0	KZNMV-5-B42	Order	0	Iainarchaeales	Order	0	Isosphaeraceae	Family	0	Haliangiaceae	Family	0	Izimaplasmataceae	Family	0	Leuconostocaceae	Family	0	Methanosarcinaceae	Family	0	JTB23	Order	0	HOC36	Order	0	Microbulbiferaceae	Family	0	Halomonadaceae	Family	0	MAT-CR-H4-C10	Family	0	Methyloligellaceae	Family
Marinifilaceae	Family	0	Heimdallarchaeia	Class	0	Kosmotogaceae	Family	0	Lachnospiraceae	Family	0	Lachnospiraceae	Family	0	Iamiaceae	Family	0	Izimaplasmataceae	Family	0	Halomonadaceae	Family	0	Izimaplasmatales	Order	0	LF045	Family	0	Methyloligellaceae	Family	0	Kaistiaceae	Family	0	Holosporaceae	Family	0	Micrococcales	Order	0	Heimdallarchaeia	Class	0	MAT-CR-H6-H10	Family	0	Methylomirabilaceae	Family
Marinimicrobia_(SAR406_clade)	Phylum	0	Helicobacteraceae	Family	0	Kryptoniaceae	Family	0	Lactobacillaceae	Family	0	Lactobacillaceae	Family	0	IMCC26256	Order	0	Izimaplasmatales	Order	0	Heimdallarchaeia	Class	0	JG30-KF-CM45	Family	0	LH041	Family	0	Methylomirabilaceae	Family	0	Kangiellaceae	Family	0	Hydrogenobaculaceae	Family	0	Microgenomatia	Class	0	Helicobacteraceae	Family	0	MAT-CR-M4-B07	Phylum	0	Methylomonaceae	Family
Marinobacteraceae	Family	0	HOC36	Order	0	KZNMV-5-B42	Order	0	Legionellaceae	Family	0	Legionellaceae	Family	0	Intrasporangiaceae	Family	0	JG30-KF-CM45	Family	0	Helicobacteraceae	Family	0	JG30-KF-CM66	Class	0	Lineage_IIa	Class	0	Methylomonaceae	Family	0	Kazania	Class	0	Hydrogenophilaceae	Family	0	Micromonosporaceae	Family	0	Herpetosiphonaceae	Family	0	MB-A2-108	Class	0	Methylophagaceae	Family
Marinomonadaceae	Family	0	Holosporaceae	Family	0	Lactobacillaceae	Family	0	Lentisphaeraceae	Family	0	Lentisphaeraceae	Family	0	Isosphaeraceae	Family	0	JG30-KF-CM66	Class	0	Herpetosiphonaceae	Family	0	JS1	Class	0	Lineage_IIc	Class	0	Methylophagaceae	Family	0	KD1-131	Family	0	Hydrogenothermaceae	Family	0	Micropepsaceae	Family	0	HOC36	Order	0	MBNT15	Order	0	Methylophilaceae	Family
MAT-CR-H4-C10	Family	0	Hydrogenobaculaceae	Family	0	Legionellaceae	Family	0	Lentisphaerae	Phylum	0	Lentisphaerae	Phylum	0	Izimaplasmatales	Order	0	JGI_0000069-P22	Order	0	HOC36	Order	0	JTB215	Family	0	Lineage_IV	Order	0	Methylophilaceae	Family	0	KD3-93	Family	0	Hymenobacteraceae	Family	0	Microscillaceae	Family	0	Holosporaceae	Family	0	MD2894-B20	Order	0	Methylopilaceae	Family
MAT-CR-H6-H10	Family	0	Hydrogenophilaceae	Family	0	Lentisphaeraceae	Family	0	Leptococcaceae	Family	0	Leptococcaceae	Family	0	JG30-KF-CM45	Family	0	JS1	Class	0	Holosporaceae	Family	0	JTB23	Order	0	livecontrolB21	Family	0	Methylopilaceae	Family	0	KI89A_clade	Order	0	Hyphomicrobiaceae	Family	0	Microtrichaceae	Family	0	Hydrogenobaculaceae	Family	0	MD2902-B12	Class	0	MgMjR-022	Family
MAT-CR-M4-B07	Phylum	0	Hymenobacteraceae	Family	0	Lentisphaerae	Phylum	0	Leptotrichiaceae	Family	0	Leptolyngbyaceae	Family	0	JG30-KF-CM66	Class	0	JTB215	Family	0	Hydrogenobaculaceae	Family	0	Kaistiaceae	Family	0	LKC2.127-25	Family	0	MgMjR-022	Family	0	Kiloniellaceae	Family	0	Iamiaceae	Family	0	Microtrichales	Order	0	Hydrogenophilaceae	Family	0	Mesoaciditogaceae	Family	0	Micavibrionaceae	Family
MB-A2-108	Class	0	Hyphomicrobiaceae	Family	0	Leptococcaceae	Family	0	Leuconostocaceae	Family	0	Leuconostocaceae	Family	0	JGI_0000069-P22	Order	0	JTB23	Order	0	Hydrogenophilaceae	Family	0	Kazania	Class	0	Lokiarchaeia	Class	0	Micavibrionaceae	Family	0	Kineosporiaceae	Family	0	Ika33	Family	0	MidBa8	Family	0	Hydrogenothermaceae	Family	0	Methanocellales	Order	0	Micavibrionales	Order
MBNT15	Order	0	Hyphomonadaceae	Family	0	Leptolyngbyaceae	Family	0	LH041	Family	0	LF045	Family	0	JS1	Class	0	Kaistiaceae	Family	0	Hydrogenothermaceae	Family	0	KD1-131	Family	0	Longimicrobiaceae	Family	0	Micavibrionales	Order	0	Korarchaeaceae	Family	0	IMCC26256	Order	0	Midichloriaceae	Family	0	Hymenobacteraceae	Family	0	Methanofastidiosales	Order	0	Micrarchaeia	Class
MD2894-B20	Order	0	Iainarchaeales	Order	0	Leptotrichiaceae	Family	0	Lineage_IIa	Class	0	LH041	Family	0	JTB215	Family	0	Kazania	Class	0	Hymenobacteraceae	Family	0	KD3-93	Family	0	Marine_Benthic_Group_A	Class	0	Microbulbiferaceae	Family	0	Kordiimonadaceae	Family	0	Intrasporangiaceae	Family	0	Milano-WF1B-44	Order	0	Iainarchaeia	Class	0	Methanomethyliaceae	Family	0	Microbulbiferaceae	Family
MD2902-B12	Class	0	Ika33	Family	0	Leuconostocaceae	Family	0	Lineage_IIc	Class	0	Lineage_IIa	Class	0	JTB23	Order	0	KCLunmb-38-53	Family	0	Iainarchaeia	Class	0	KF-JG30-C25	Order	0	Marine_Group_III	Order	0	Micrococcales	Order	0	Kordiimonadales	Order	0	Isosphaeraceae	Family	0	Mitochondria	Family	0	Iamiaceae	Family	0	Methanomicrobiaceae	Family	0	Micrococcaceae	Family
Mesoaciditogaceae	Family	0	Isosphaeraceae	Family	0	LF045	Family	0	Lineage_IV	Order	0	Lineage_IIc	Class	0	Kaistiaceae	Family	0	KD1-131	Family	0	Iamiaceae	Family	0	Kiloniellaceae	Family	0	Marinilabiliaceae	Family	0	Microgenomatia	Class	0	Kosmotogaceae	Family	0	Izimaplasmatales	Order	0	Moduliflexaceae	Family	0	IMCC26256	Order	0	Methanosarcinaceae	Family	0	Micrococcales	Order
Methanocellales	Order	0	Izimaplasmataceae	Family	0	LH041	Family	0	livecontrolB21	Family	0	Lineage_IV	Order	0	Kazania	Class	0	KD3-93	Family	0	IMCC26256	Order	0	Kineosporiaceae	Family	0	Marinimicrobia_(SAR406_clade)	Phylum	0	Micromonosporaceae	Family	0	Kryptoniaceae	Family	0	JG30-KF-CM45	Family	0	Mollicutes	Class	0	Izimaplasmatales	Order	0	Methyloligellaceae	Family	0	Microgenomatia	Class
Methanomethyliaceae	Family	0	Izimaplasmatales	Order	0	Lineage_IIa	Class	0	LKC2.127-25	Family	0	livecontrolB21	Family	0	KCLunmb-38-53	Family	0	KD4-96	Class	0	Intrasporangiaceae	Family	0	Korarchaeaceae	Family	0	Marinobacteraceae	Family	0	Micropepsaceae	Family	0	KZNMV-5-B42	Order	0	JG30-KF-CM66	Class	0	Mollicutes_RF39	Order	0	JG30-KF-CM66	Class	0	Methylomirabilaceae	Family	0	Micromonosporaceae	Family
Methanomicrobiaceae	Family	0	JGI_0000069-P22	Order	0	Lineage_IIc	Class	0	Longimicrobiaceae	Family	0	LKC2.127-25	Family	0	KD1-131	Family	0	KF-JG30-C25	Order	0	Isosphaeraceae	Family	0	Kordiimonadaceae	Family	0	Marinomonadaceae	Family	0	Microtrichaceae	Family	0	Lactobacillaceae	Family	0	JTB215	Family	0	Moritellaceae	Family	0	JGI_0000069-P22	Order	0	Methylomonaceae	Family	0	Micropepsaceae	Family
Methanosarcinaceae	Family	0	JS1	Class	0	Lineage_IV	Order	0	Magnetospiraceae	Family	0	Longimicrobiaceae	Family	0	KD3-93	Family	0	Kineosporiaceae	Family	0	Izimaplasmataceae	Family	0	Kosmotogaceae	Family	0	MAT-CR-H4-C10	Family	0	Microtrichales	Order	0	Legionellaceae	Family	0	JTB23	Order	0	MSB-3C8	Family	0	JTB215	Family	0	Methylophagaceae	Family	0	Microtrichales	Order
Methylomirabilaceae	Family	0	JTB215	Family	0	livecontrolB21	Family	0	Margulisbacteria	Phylum	0	Magnetospiraceae	Family	0	KF-JG30-C25	Order	0	Korarchaeaceae	Family	0	Izimaplasmatales	Order	0	Kryptoniaceae	Family	0	MAT-CR-H6-H10	Family	0	Midichloriaceae	Family	0	Lentisphaeraceae	Family	0	Kaistiaceae	Family	0	MSB-4B10	Family	0	JTB23	Order	0	Methylophilaceae	Family	0	MidBa8	Family
Methylomonaceae	Family	0	JTB23	Order	0	LKC2.127-25	Family	0	Marine_Benthic_Group_A	Class	0	Margulisbacteria	Phylum	0	Kiloniellaceae	Family	0	Kordiimonadaceae	Family	0	JG30-KF-CM45	Family	0	KZNMV-5-B42	Order	0	MAT-CR-M4-B07	Phylum	0	Milano-WF1B-44	Order	0	Lentisphaerae	Phylum	0	Kangiellaceae	Family	0	MSB-5B2	Order	0	Kaistiaceae	Family	0	Methylopilaceae	Family	0	Midichloriaceae	Family
Methylophagaceae	Family	0	Kaistiaceae	Family	0	Lokiarchaeia	Class	0	Marine_Benthic_Group_D_and_DHVEG-1	Order	0	Marine_Benthic_Group_A	Class	0	Kineosporiaceae	Family	0	Kosmotogaceae	Family	0	JG30-KF-CM66	Class	0	Lachnospiraceae	Family	0	MB-A2-108	Class	0	Mitochondria	Family	0	Leptococcaceae	Family	0	Kazania	Class	0	MSBL2	Order	0	Kangiellaceae	Family	0	MgMjR-022	Family	0	Milano-WF1B-44	Order
Methylophilaceae	Family	0	Kangiellaceae	Family	0	Longimicrobiaceae	Family	0	Marine_Group_III	Order	0	Marine_Group_III	Order	0	Korarchaeaceae	Family	0	Kryptoniaceae	Family	0	JGI_0000069-P22	Order	0	Lactobacillaceae	Family	0	MBNT15	Order	0	mle1-8	Order	0	Leptolyngbyaceae	Family	0	KCLunmb-38-53	Family	0	MSBL5	Order	0	Kazania	Class	0	Micavibrionales	Order	0	Mitochondria	Family
Methylopilaceae	Family	0	Kazania	Class	0	Magnetospiraceae	Family	0	Marinilabiliaceae	Family	0	Marinifilaceae	Family	0	Kordiimonadaceae	Family	0	KZNMV-5-B42	Order	0	JS1	Class	0	Legionellaceae	Family	0	Mesoaciditogaceae	Family	0	Moduliflexaceae	Family	0	Leuconostocaceae	Family	0	KD1-131	Family	0	MSBL8	Family	0	KCLunmb-38-53	Family	0	Micrarchaeia	Class	0	mle1-8	Order
MgMjR-022	Family	0	KD1-131	Family	0	Margulisbacteria	Phylum	0	Marinimicrobia_(SAR406_clade)	Phylum	0	Marinimicrobia_(SAR406_clade)	Phylum	0	Kosmotogaceae	Family	0	Lactobacillaceae	Family	0	JTB23	Order	0	Lentisphaeraceae	Family	0	Methanocellales	Order	0	Mollicutes	Class	0	LF045	Family	0	KD3-93	Family	0	MSBL9	Order	0	KD1-131	Family	0	Microbulbiferaceae	Family	0	Moduliflexaceae	Family
Micrarchaeia	Class	0	KD3-93	Family	0	Marine_Benthic_Group_A	Class	0	Marinobacteraceae	Family	0	Marinobacteraceae	Family	0	Kryptoniaceae	Family	0	LCP-89	Phylum	0	Kaistiaceae	Family	0	Lentisphaerae	Phylum	0	Methanofastidiosales	Order	0	Mollicutes_RF39	Order	0	LH041	Family	0	KF-JG30-C25	Order	0	Muribaculaceae	Family	0	KD3-93	Family	0	Micrococcaceae	Family	0	Mollicutes	Class
Microbulbiferaceae	Family	0	KF-JG30-C25	Order	0	Marine_Group_III	Order	0	Marinomonadaceae	Family	0	Marinomonadaceae	Family	0	KZNMV-5-B42	Order	0	Leptococcaceae	Family	0	Kazania	Class	0	Leptococcaceae	Family	0	Methanomethyliaceae	Family	0	Moritellaceae	Family	0	Lineage_IIa	Class	0	KI89A_clade	Order	0	-MVP 15.00	Class	0	KF-JG30-C25	Order	0	Micrococcales	Order	0	Mollicutes_RF39	Order
Micrococcales	Order	0	KI89A_clade	Order	0	Marinimicrobia_(SAR406_clade)	Phylum	0	MAT-CR-H4-C10	Family	0	MAT-CR-H4-C10	Family	0	L21-RPul-D3	Family	0	Leuconostocaceae	Family	0	KCLunmb-38-53	Family	0	Leptolyngbyaceae	Family	0	Methanomicrobiaceae	Family	0	MSB-4B10	Family	0	Lineage_IIc	Class	0	Kiloniellaceae	Family	0	-MVP 21.00	Order	0	KI89A_clade	Order	0	Microgenomatia	Class	0	Moritellaceae	Family
Microgenomatia	Class	0	Kiloniellaceae	Family	0	Marinobacteraceae	Family	0	MAT-CR-H6-H10	Family	0	MB-A2-108	Class	0	Lactobacillaceae	Family	0	LF045	Family	0	KD1-131	Family	0	LF045	Family	0	Methanosarcinaceae	Family	0	MSB-5B2	Order	0	Lineage_IV	Order	0	Kineosporiaceae	Family	0	-MVP 88.00	Order	0	Kiloniellaceae	Family	0	Micromonosporaceae	Family	0	MSB-4B10	Family
Micromonosporaceae	Family	0	Kineosporiaceae	Family	0	Marinomonadaceae	Family	0	MAT-CR-M4-B07	Phylum	0	MBNT15	Order	0	Lentisphaeraceae	Family	0	LH041	Family	0	KD3-93	Family	0	LH041	Family	0	Methyloligellaceae	Family	0	MSBL2	Order	0	livecontrolB21	Family	0	Korarchaeaceae	Family	0	Mycobacteriaceae	Family	0	Kineosporiaceae	Family	0	Micropepsaceae	Family	0	MSB-5B2	Order
Micropepsaceae	Family	0	Korarchaeaceae	Family	0	MAT-CR-H4-C10	Family	0	MB-A2-108	Class	0	MD2894-B20	Order	0	Lentisphaerae	Phylum	0	Lineage_IIa	Class	0	KF-JG30-C25	Order	0	Lineage_IIa	Class	0	Methylomirabilaceae	Family	0	MSBL5	Order	0	LKC2.127-25	Family	0	Kordiimonadaceae	Family	0	Mycoplasmataceae	Family	0	Korarchaeaceae	Family	0	Microtrichales	Order	0	MSBL2	Order
Microscillaceae	Family	0	Kordiimonadaceae	Family	0	MAT-CR-H6-H10	Family	0	MBNT15	Order	0	MD2902-B12	Class	0	Leptococcaceae	Family	0	Lineage_IIc	Class	0	KI89A_clade	Order	0	Lineage_IIc	Class	0	Methylomonaceae	Family	0	MSBL9	Order	0	Longimicrobiaceae	Family	0	Kordiimonadales	Order	0	Myxococcales	Order	0	Kordiimonadaceae	Family	0	Midichloriaceae	Family	0	MSBL5	Order
Microtrichaceae	Family	0	Kordiimonadales	Order	0	MAT-CR-M4-B07	Phylum	0	MD2894-B20	Order	0	Mesoaciditogaceae	Family	0	Leuconostocaceae	Family	0	Lineage_IV	Order	0	Kiloniellaceae	Family	0	Lineage_IV	Order	0	Methylophagaceae	Family	0	Muribaculaceae	Family	0	Marine_Benthic_Group_A	Class	0	Kosmotogaceae	Family	0	Nakamurellaceae	Family	0	Kordiimonadales	Order	0	Milano-WF1B-44	Order	0	MSBL8	Family
Midichloriaceae	Family	0	Kosmotogaceae	Family	0	MB-A2-108	Class	0	MD2902-B12	Class	0	Methanocellales	Order	0	LH041	Family	0	livecontrolB21	Family	0	Kineosporiaceae	Family	0	livecontrolB21	Family	0	Methylophilaceae	Family	0	-MVP 15.00	Class	0	Marinobacteraceae	Family	0	Kryptoniaceae	Family	0	Nannocystaceae	Family	0	Kosmotogaceae	Family	0	Mitochondria	Family	0	MSBL9	Order
Milano-WF1B-44	Order	0	Kryptoniaceae	Family	0	MBNT15	Order	0	Mesoaciditogaceae	Family	0	Methanomethyliaceae	Family	0	Lineage_IIa	Class	0	Lokiarchaeia	Class	0	Korarchaeaceae	Family	0	Longimicrobiaceae	Family	0	Methylopilaceae	Family	0	-MVP 21.00	Order	0	Marinomonadaceae	Family	0	KZNMV-5-B42	Order	0	Nanoarchaeaeota	Phylum	0	Kryptoniaceae	Family	0	mle1-8	Order	0	Muribaculaceae	Family
Mitochondria	Family	0	KZNMV-5-B42	Order	0	MD2894-B20	Order	0	Methanocellales	Order	0	Methanomicrobiaceae	Family	0	Lineage_IIc	Class	0	Longimicrobiaceae	Family	0	Kordiimonadaceae	Family	0	Margulisbacteria	Phylum	0	MgMjR-022	Family	0	-MVP 88.00	Order	0	MAT-CR-H4-C10	Family	0	Lachnospiraceae	Family	0	Nanohaloarchaeia	Class	0	KZNMV-5-B42	Order	0	Moduliflexaceae	Family	0	-MVP 15.00	Class
Moduliflexaceae	Family	0	Lachnospiraceae	Family	0	Mesoaciditogaceae	Family	0	Methanofastidiosales	Order	0	Methanosarcinaceae	Family	0	Lineage_IV	Order	0	Margulisbacteria	Phylum	0	Kosmotogaceae	Family	0	Marine_Benthic_Group_A	Class	0	Micavibrionales	Order	0	Mycobacteriaceae	Family	0	MAT-CR-H6-H10	Family	0	Lactobacillaceae	Family	0	Napoli-4B-65	Order	0	Lachnospiraceae	Family	0	Mollicutes	Class	0	-MVP 21.00	Order
Mollicutes	Class	0	Lactobacillaceae	Family	0	Methanocellales	Order	0	Methanomethyliaceae	Family	0	Methylomirabilaceae	Family	0	livecontrolB21	Family	0	Marine_Benthic_Group_A	Class	0	Kryptoniaceae	Family	0	Marine_Group_III	Order	0	Microbulbiferaceae	Family	0	Myxococcales	Order	0	MB-A2-108	Class	0	Legionellaceae	Family	0	NB1-j	Order	0	Lactobacillaceae	Family	0	Mollicutes_RF39	Order	0	-MVP 88.00	Order
Mollicutes_RF39	Order	0	Legionellaceae	Family	0	Methanofastidiosales	Order	0	Methanomicrobiaceae	Family	0	Methylomonaceae	Family	0	Longimicrobiaceae	Family	0	Marine_Group_III	Order	0	KZNMV-5-B42	Order	0	Marinimicrobia_(SAR406_clade)	Phylum	0	Micrococcaceae	Family	0	Nakamurellaceae	Family	0	Mesoaciditogaceae	Family	0	Lentisphaeraceae	Family	0	Neisseriaceae	Family	0	Legionellaceae	Family	0	Moritellaceae	Family	0	Mycobacteriaceae	Family
Moraxellaceae	Family	0	Lentisphaeraceae	Family	0	Methanomethyliaceae	Family	0	Methanosarcinaceae	Family	0	Methylophagaceae	Family	0	Margulisbacteria	Phylum	0	Marinimicrobia_(SAR406_clade)	Phylum	0	L21-RPul-D3	Family	0	Marinobacteraceae	Family	0	Micrococcales	Order	0	Nannocystaceae	Family	0	Methanocellales	Order	0	Leptococcaceae	Family	0	Nisaeaceae	Family	0	Lentisphaeraceae	Family	0	MSB-4B10	Family	0	Myxococcales	Order
Moritellaceae	Family	0	Leptococcaceae	Family	0	Methanomicrobiaceae	Family	0	Methylomirabilaceae	Family	0	Methylophilaceae	Family	0	Marine_Benthic_Group_A	Class	0	Marinobacteraceae	Family	0	Lactobacillaceae	Family	0	Marinomonadaceae	Family	0	Microgenomatia	Class	0	Nanoarchaeaeota	Phylum	0	Methanofastidiosales	Order	0	Leptotrichiaceae	Family	0	Nitriliruptoraceae	Family	0	Leptococcaceae	Family	0	MSB-5B2	Order	0	Nakamurellaceae	Family
MSB-4B10	Family	0	Leptolyngbyaceae	Family	0	Methanosarcinaceae	Family	0	Methylomonaceae	Family	0	Methylopilaceae	Family	0	Marine_Benthic_Group_D_and_DHVEG-1	Order	0	Marinomonadaceae	Family	0	Lentisphaeraceae	Family	0	MAT-CR-H4-C10	Family	0	Micromonosporaceae	Family	0	Nanohaloarchaeia	Class	0	Methanomethyliaceae	Family	0	Leuconostocaceae	Family	0	Nitrincolaceae	Family	0	Leptolyngbyaceae	Family	0	MSBL2	Order	0	Nannocystaceae	Family
MSB-5B2	Order	0	Leuconostocaceae	Family	0	Methyloligellaceae	Family	0	Methylophilaceae	Family	0	MgMjR-022	Family	0	Marine_Group_III	Order	0	MAT-CR-H4-C10	Family	0	Lentisphaerae	Phylum	0	MAT-CR-H6-H10	Family	0	Micropepsaceae	Family	0	Napoli-4B-65	Order	0	Methanomicrobiaceae	Family	0	LF045	Family	0	Nitrococcaceae	Family	0	Leptotrichiaceae	Family	0	MSBL5	Order	0	Nanoarchaeaeota	Phylum
MSBL2	Order	0	LF045	Family	0	Methylomirabilaceae	Family	0	Methylopilaceae	Family	0	Micavibrionaceae	Family	0	Marinimicrobia_(SAR406_clade)	Phylum	0	MAT-CR-H6-H10	Family	0	Leptococcaceae	Family	0	MB-A2-108	Class	0	Microscillaceae	Family	0	NB1-j	Order	0	Methanosarcinaceae	Family	0	LH041	Family	0	Nitrosocaldaceae	Family	0	Leuconostocaceae	Family	0	MSBL8	Family	0	Nanohaloarchaeia	Class
MSBL5	Order	0	LH041	Family	0	Methylomonaceae	Family	0	MgMjR-022	Family	0	Micavibrionales	Order	0	Marinobacteraceae	Family	0	MAT-CR-M4-B07	Phylum	0	Leptolyngbyaceae	Family	0	MBNT15	Order	0	Microtrichales	Order	0	Neisseriaceae	Family	0	Methyloligellaceae	Family	0	Lineage_IIa	Class	0	Nitrosococcaceae	Family	0	LH041	Family	0	MSBL9	Order	0	Napoli-4B-65	Order
MSBL8	Family	0	Lineage_IIa	Class	0	Methylophagaceae	Family	0	Micavibrionales	Order	0	Microbacteriaceae	Family	0	Marinomonadaceae	Family	0	MB-A2-108	Class	0	Leuconostocaceae	Family	0	MD2894-B20	Order	0	Midichloriaceae	Family	0	Nisaeaceae	Family	0	Methylomirabilaceae	Family	0	Lineage_IIc	Class	0	Nitrosococcales	Order	0	Lineage_IIa	Class	0	Muribaculaceae	Family	0	Neisseriaceae	Family
Muribaculaceae	Family	0	Lineage_IIc	Class	0	Methylophilaceae	Family	0	Microbulbiferaceae	Family	0	Microbulbiferaceae	Family	0	MAT-CR-H4-C10	Family	0	MBNT15	Order	0	LF045	Family	0	Mesoaciditogaceae	Family	0	Mitochondria	Family	0	Nitriliruptoraceae	Family	0	Methylomonaceae	Family	0	Lineage_IV	Order	0	Nitrosomonadaceae	Family	0	Lineage_IIb	Class	0	-MVP 15.00	Class	0	Nisaeaceae	Family
-MVP 15.00	Class	0	Lineage_IV	Order	0	Methylopilaceae	Family	0	Micrococcales	Order	0	Micrococcaceae	Family	0	MAT-CR-H6-H10	Family	0	MD2894-B20	Order	0	LH041	Family	0	Methanocellales	Order	0	Mollicutes	Class	0	Nitrococcaceae	Family	0	Methylophagaceae	Family	0	livecontrolB21	Family	0	Nitrososphaeraceae	Family	0	Lineage_IIc	Class	0	-MVP 21.00	Order	0	Nitriliruptoraceae	Family
-MVP 21.00	Order	0	livecontrolB21	Family	0	MgMjR-022	Family	0	Micromonosporaceae	Family	0	Micrococcales	Order	0	MAT-CR-M4-B07	Phylum	0	Mesoaciditogaceae	Family	0	Lineage_IIa	Class	0	Methanofastidiosales	Order	0	Mollicutes_RF39	Order	0	Nitrosocaldaceae	Family	0	Methylophilaceae	Family	0	LKC2.127-25	Family	0	Nitrospiraceae	Family	0	Lineage_IV	Order	0	-MVP 88.00	Order	0	Nitrosocaldaceae	Family
-MVP 88.00	Order	0	LKC2.127-25	Family	0	Micavibrionales	Order	0	Micropepsaceae	Family	0	Micromonosporaceae	Family	0	MB-A2-108	Class	0	Methanocellales	Order	0	Lineage_IIc	Class	0	Methanomicrobiaceae	Family	0	Moritellaceae	Family	0	Nitrosococcaceae	Family	0	Methylopilaceae	Family	0	Longimicrobiaceae	Family	0	NKB5	Order	0	livecontrolB21	Family	0	Mycobacteriaceae	Family	0	Nitrosococcaceae	Family
Mycobacteriaceae	Family	0	Lokiarchaeia	Class	0	Micrarchaeia	Class	0	Microscillaceae	Family	0	Micropepsaceae	Family	0	MBNT15	Order	0	Methanofastidiosales	Order	0	Lineage_IV	Order	0	Methanosarcinaceae	Family	0	MSB-3C8	Family	0	Nitrosococcales	Order	0	MgMjR-022	Family	0	Magnetospiraceae	Family	0	Nocardiaceae	Family	0	LKC2.127-25	Family	0	Myxococcales	Order	0	Nitrosococcales	Order
Mycoplasmataceae	Family	0	Marine_Benthic_Group_A	Class	0	Microbulbiferaceae	Family	0	Microtrichaceae	Family	0	Microscillaceae	Family	0	MD2894-B20	Order	0	Methanomethyliaceae	Family	0	Lokiarchaeia	Class	0	Methyloligellaceae	Family	0	MSB-4B10	Family	0	Nitrosomonadaceae	Family	0	Micavibrionales	Order	0	Marine_Benthic_Group_A	Class	0	Nocardioidaceae	Family	0	Longimicrobiaceae	Family	0	Nakamurellaceae	Family	0	Nitrosomonadaceae	Family
Nakamurellaceae	Family	0	Marine_Group_III	Order	0	Micrococcaceae	Family	0	Midichloriaceae	Family	0	Microtrichaceae	Family	0	Mesoaciditogaceae	Family	0	Methanomicrobiaceae	Family	0	Longimicrobiaceae	Family	0	Methylomirabilaceae	Family	0	MSB-5B2	Order	0	Nitrososphaeraceae	Family	0	Microbacteriaceae	Family	0	Marine_Group_III	Order	0	Nocardiopsaceae	Family	0	Marine_Benthic_Group_A	Class	0	Nannocystaceae	Family	0	Nitrososphaeraceae	Family
Nannocystaceae	Family	0	Marinimicrobia_(SAR406_clade)	Phylum	0	Micrococcales	Order	0	Mitochondria	Family	0	Microtrichales	Order	0	Methanocellales	Order	0	Methanosarcinaceae	Family	0	Marine_Benthic_Group_A	Class	0	Methylomonaceae	Family	0	MSBL2	Order	0	Nitrospiraceae	Family	0	Microbulbiferaceae	Family	0	Marinimicrobia_(SAR406_clade)	Phylum	0	Nostocales	Order	0	Marine_Group_III	Order	0	Nanoarchaeaeota	Phylum	0	Nitrospiraceae	Family
Nanoarchaeaeota	Phylum	0	Marinobacteraceae	Family	0	Micromonosporaceae	Family	0	Moduliflexaceae	Family	0	Midichloriaceae	Family	0	Methanofastidiosales	Order	0	Methyloligellaceae	Family	0	Marine_Group_III	Order	0	Methylophagaceae	Family	0	MSBL5	Order	0	NKB15	Order	0	Micrococcaceae	Family	0	Marinomonadaceae	Family	0	NS11-12_marine_group	Family	0	Marinimicrobia_(SAR406_clade)	Phylum	0	Nanohaloarchaeia	Class	0	NKB15	Order
Nanohaloarchaeia	Class	0	Marinomonadaceae	Family	0	Micropepsaceae	Family	0	Mollicutes_RF39	Order	0	Mitochondria	Family	0	Methanomethyliaceae	Family	0	Methylomirabilaceae	Family	0	Marinomonadaceae	Family	0	Methylophilaceae	Family	0	Muribaculaceae	Family	0	NKB5	Order	0	Micrococcales	Order	0	MAT-CR-H4-C10	Family	0	NS7_marine_group	Family	0	Marinobacteraceae	Family	0	Napoli-4B-65	Order	0	NKB5	Order
Napoli-4B-65	Order	0	MAT-CR-H4-C10	Family	0	Microscillaceae	Family	0	Moritellaceae	Family	0	Mollicutes	Class	0	Methanomicrobiaceae	Family	0	Methylomonaceae	Family	0	MAT-CR-H4-C10	Family	0	Methylopilaceae	Family	0	-MVP 15.00	Class	0	Nocardiaceae	Family	0	Micromonosporaceae	Family	0	MAT-CR-M4-B07	Phylum	0	NS9_marine_group	Family	0	Marinomonadaceae	Family	0	NB1-j	Order	0	Nocardiaceae	Family
Neisseriaceae	Family	0	MAT-CR-H6-H10	Family	0	Microtrichales	Order	0	MSB-4B10	Family	0	Mollicutes_RF39	Order	0	Methanosarcinaceae	Family	0	Methylophagaceae	Family	0	MAT-CR-H6-H10	Family	0	MgMjR-022	Family	0	-MVP 21.00	Order	0	Nocardioidaceae	Family	0	Micropepsaceae	Family	0	MB-A2-108	Class	0	Obscuribacterales	Order	0	MAT-CR-H4-C10	Family	0	Neisseriaceae	Family	0	Nocardiopsaceae	Family
Nisaeaceae	Family	0	MAT-CR-M4-B07	Phylum	0	Midichloriaceae	Family	0	MSB-5B2	Order	0	Moritellaceae	Family	0	Methyloligellaceae	Family	0	Methylophilaceae	Family	0	MAT-CR-M4-B07	Phylum	0	Micrococcales	Order	0	-MVP 88.00	Order	0	Nocardiopsaceae	Family	0	Microtrichales	Order	0	MD2902-B12	Class	0	Odinarchaeia	Class	0	MAT-CR-H6-H10	Family	0	Nisaeaceae	Family	0	Nodosilineaceae	Family
Nitriliruptoraceae	Family	0	MBNT15	Order	0	Mitochondria	Family	0	MSBL2	Order	0	MSB-5B2	Order	0	Methylomirabilaceae	Family	0	Methylopilaceae	Family	0	MB-A2-108	Class	0	Microgenomatia	Class	0	Mycobacteriaceae	Family	0	Nodosilineaceae	Family	0	Midichloriaceae	Family	0	Mesoaciditogaceae	Family	0	ODP123	Class	0	MB-A2-108	Class	0	Nitriliruptoraceae	Family	0	Nostocales	Order
Nitrococcaceae	Family	0	MD2894-B20	Order	0	Moduliflexaceae	Family	0	MSBL5	Order	0	MSBL2	Order	0	Methylomonaceae	Family	0	MgMjR-022	Family	0	MBNT15	Order	0	Micromonosporaceae	Family	0	Myxococcales	Order	0	Nostocales	Order	0	Milano-WF1B-44	Order	0	Methanocellales	Order	0	ODP1230B23.02	Class	0	MD2894-B20	Order	0	Nitrococcaceae	Family	0	NS7_marine_group	Family
Nitrosocaldaceae	Family	0	MD2902-B12	Class	0	Mollicutes	Class	0	Muribaculaceae	Family	0	MSBL5	Order	0	Methylophagaceae	Family	0	Micrarchaeia	Class	0	Mesoaciditogaceae	Family	0	Micropepsaceae	Family	0	Nakamurellaceae	Family	0	NS11-12_marine_group	Family	0	Mitochondria	Family	0	Methanofastidiosales	Order	0	Oleiphilaceae	Family	0	Mesoaciditogaceae	Family	0	Nitrosocaldaceae	Family	0	NS9_marine_group	Family
Nitrosococcaceae	Family	0	Mesoaciditogaceae	Family	0	Mollicutes_RF39	Order	0	-MVP 15.00	Class	0	Muribaculaceae	Family	0	Methylophilaceae	Family	0	Microbulbiferaceae	Family	0	Methanocellales	Order	0	Midichloriaceae	Family	0	Nannocystaceae	Family	0	NS7_marine_group	Family	0	Mollicutes	Class	0	Methanomethyliaceae	Family	0	Oligoflexaceae	Family	0	Methanocellales	Order	0	Nitrosococcaceae	Family	0	Oceanospirillales	Order
Nitrosococcales	Order	0	Methanocellales	Order	0	Moritellaceae	Family	0	-MVP 21.00	Order	0	-MVP 15.00	Class	0	Methylopilaceae	Family	0	Micrococcaceae	Family	0	Methanofastidiosales	Order	0	Milano-WF1B-44	Order	0	Nanoarchaeaeota	Phylum	0	NS9_marine_group	Family	0	Mollicutes_RF39	Order	0	Methanomicrobiaceae	Family	0	Oligoflexales	Order	0	Methanofastidiosales	Order	0	Nitrosococcales	Order	0	Odinarchaeia	Class
Nitrosomonadaceae	Family	0	Methanofastidiosales	Order	0	MSB-5B2	Order	0	-MVP 88.00	Order	0	-MVP 21.00	Order	0	MgMjR-022	Family	0	Micrococcales	Order	0	Methanomethyliaceae	Family	0	Mitochondria	Family	0	Nanohaloarchaeia	Class	0	Obscuribacterales	Order	0	Moritellaceae	Family	0	Methyloligellaceae	Family	0	Oligosphaeraceae	Family	0	Methanomethyliaceae	Family	0	Nitrosomonadaceae	Family	0	ODP123	Class
Nitrososphaeraceae	Family	0	Methanomethyliaceae	Family	0	MSBL2	Order	0	Mycobacteriaceae	Family	0	-MVP 88.00	Order	0	Micrarchaeia	Class	0	Micromonosporaceae	Family	0	Methanomicrobiaceae	Family	0	Moduliflexaceae	Family	0	Napoli-4B-65	Order	0	Oceanospirillales	Order	0	MSB-5B2	Order	0	Methylomirabilaceae	Family	0	Oligosphaerales	Order	0	Methanomicrobiaceae	Family	0	Nitrososphaeraceae	Family	0	ODP1230B23.02	Class
Nitrospiraceae	Family	0	Methanomicrobiaceae	Family	0	MSBL5	Order	0	Mycoplasmataceae	Family	0	Mycobacteriaceae	Family	0	Microbulbiferaceae	Family	0	Micropepsaceae	Family	0	Methanosarcinaceae	Family	0	Mollicutes	Class	0	NB1-j	Order	0	ODP123	Class	0	MSBL2	Order	0	Methylomonaceae	Family	0	Oligosphaeria	Class	0	Methanosarcinaceae	Family	0	Nitrospiraceae	Family	0	Oleiphilaceae	Family
NKB15	Order	0	Methanosarcinaceae	Family	0	Muribaculaceae	Family	0	Nakamurellaceae	Family	0	Mycoplasmataceae	Family	0	Micrococcales	Order	0	Microtrichales	Order	0	Methylomirabilaceae	Family	0	Mollicutes_RF39	Order	0	Neisseriaceae	Family	0	ODP1230B23.02	Class	0	MSBL9	Order	0	Methylophagaceae	Family	0	OM182_clade	Order	0	Methyloligellaceae	Family	0	NKB15	Order	0	Oligoflexales	Order
NKB5	Order	0	Methylomirabilaceae	Family	0	-MVP 15.00	Class	0	Nannocystaceae	Family	0	Nakamurellaceae	Family	0	Micromonosporaceae	Family	0	Milano-WF1B-44	Order	0	Methylomonaceae	Family	0	Moritellaceae	Family	0	Nisaeaceae	Family	0	Oleiphilaceae	Family	0	Muribaculaceae	Family	0	Methylophilaceae	Family	0	Omnitrophaceae	Family	0	Methylomirabilaceae	Family	0	NKB5	Order	0	Oligosphaerales	Order
Nocardiaceae	Family	0	Methylomonaceae	Family	0	-MVP 88.00	Order	0	Nanohaloarchaeia	Class	0	Nannocystaceae	Family	0	Micropepsaceae	Family	0	mle1-8	Order	0	Methylophagaceae	Family	0	MSB-4B10	Family	0	Nitriliruptoraceae	Family	0	Oligoflexales	Order	0	-MVP 15.00	Class	0	Methylopilaceae	Family	0	Omnitrophia	Class	0	Methylomonaceae	Family	0	Nocardiaceae	Family	0	Oligosphaeria	Class
Nocardioidaceae	Family	0	Methylophilaceae	Family	0	Mycobacteriaceae	Family	0	Napoli-4B-65	Order	0	Nanohaloarchaeia	Class	0	Mitochondria	Family	0	Moduliflexaceae	Family	0	Methylophilaceae	Family	0	MSB-5B2	Order	0	Nitrincolaceae	Family	0	Oligosphaerales	Order	0	-MVP 21.00	Order	0	MgMjR-022	Family	0	OPB41	Order	0	Methylophagaceae	Family	0	Nocardioidaceae	Family	0	OM182_clade	Order
Nocardiopsaceae	Family	0	Methylopilaceae	Family	0	Mycoplasmataceae	Family	0	NB1-j	Order	0	Napoli-4B-65	Order	0	Moduliflexaceae	Family	0	Mollicutes_RF39	Order	0	Methylopilaceae	Family	0	MSBL2	Order	0	Nitrococcaceae	Family	0	Oligosphaeria	Class	0	-MVP 88.00	Order	0	Micavibrionaceae	Family	0	OPB56	Order	0	Methylophilaceae	Family	0	Nocardiopsaceae	Family	0	Omnitrophaceae	Family
Nodosilineaceae	Family	0	MgMjR-022	Family	0	Nakamurellaceae	Family	0	Neisseriaceae	Family	0	NB1-j	Order	0	Mollicutes	Class	0	Moritellaceae	Family	0	MgMjR-022	Family	0	MSBL5	Order	0	Nitrosocaldaceae	Family	0	OM182_clade	Order	0	Nakamurellaceae	Family	0	Microbulbiferaceae	Family	0	Opitutaceae	Family	0	Methylopilaceae	Family	0	Nodosilineaceae	Family	0	Omnitrophia	Class
Nostocales	Order	0	Microbulbiferaceae	Family	0	Nannocystaceae	Family	0	Nisaeaceae	Family	0	Neisseriaceae	Family	0	Mollicutes_RF39	Order	0	MSB-4B10	Family	0	Microbulbiferaceae	Family	0	Muribaculaceae	Family	0	Nitrosococcaceae	Family	0	Omnitrophia	Class	0	Nanohaloarchaeia	Class	0	Micrococcales	Order	0	Opitutales	Order	0	MgMjR-022	Family	0	Nostocales	Order	0	Omnitrophicaeota	Phylum
NS7_marine_group	Family	0	Micrococcales	Order	0	Nanohaloarchaeia	Class	0	Nitriliruptoraceae	Family	0	Nisaeaceae	Family	0	Moritellaceae	Family	0	MSB-5B2	Order	0	Micrococcaceae	Family	0	-MVP 15.00	Class	0	Nitrosococcales	Order	0	OPB41	Order	0	Napoli-4B-65	Order	0	Micromonosporaceae	Family	0	P13-46	Family	0	Microbulbiferaceae	Family	0	NS7_marine_group	Family	0	OPB41	Order
NS9_marine_group	Family	0	Microgenomatia	Class	0	Napoli-4B-65	Order	0	Nitrococcaceae	Family	0	Nitriliruptoraceae	Family	0	MSB-4B10	Family	0	MSBL2	Order	0	Micrococcales	Order	0	-MVP 21.00	Order	0	Nitrosomonadaceae	Family	0	Opitutaceae	Family	0	NB1-j	Order	0	Micropepsaceae	Family	0	P2-11E	Class	0	Micrococcales	Order	0	Oceanospirillales	Order	0	Opitutaceae	Family
Obscuribacterales	Order	0	Microscillaceae	Family	0	NB1-j	Order	0	Nitrosocaldaceae	Family	0	Nitrincolaceae	Family	0	MSB-5B2	Order	0	MSBL5	Order	0	Micromonosporaceae	Family	0	-MVP 88.00	Order	0	Nitrososphaeraceae	Family	0	P.palmC41	Order	0	Neisseriaceae	Family	0	Microscillaceae	Family	0	Paenibacillaceae	Family	0	Micromonosporaceae	Family	0	Odinarchaeia	Class	0	P.palmC41	Order
Odinarchaeia	Class	0	Microtrichaceae	Family	0	Nitriliruptoraceae	Family	0	Nitrosococcaceae	Family	0	Nitrococcaceae	Family	0	MSBL2	Order	0	MSBL9	Order	0	Micropepsaceae	Family	0	Nakamurellaceae	Family	0	Nitrospiraceae	Family	0	P13-46	Family	0	Nisaeaceae	Family	0	Microtrichaceae	Family	0	Paludibacteraceae	Family	0	Micropepsaceae	Family	0	ODP123	Class	0	P13-46	Family
ODP123	Class	0	Midichloriaceae	Family	0	Nitrococcaceae	Family	0	Nitrosococcales	Order	0	Nitrosocaldaceae	Family	0	MSBL5	Order	0	Muribaculaceae	Family	0	Microtrichales	Order	0	Nanohaloarchaeia	Class	0	NKB15	Order	0	P2-11E	Class	0	Nitriliruptoraceae	Family	0	Microtrichales	Order	0	Paracaedibacteraceae	Family	0	Microscillaceae	Family	0	ODP1230B23.02	Class	0	P2-11E	Class
ODP1230B23.02	Class	0	Milano-WF1B-44	Order	0	Nitrosocaldaceae	Family	0	Nitrosomonadaceae	Family	0	Nitrosococcaceae	Family	0	Muribaculaceae	Family	0	-MVP 15.00	Class	0	Mitochondria	Family	0	Napoli-4B-65	Order	0	NKB5	Order	0	Paenibacillaceae	Family	0	Nitrococcaceae	Family	0	Midichloriaceae	Family	0	Parachlamydiaceae	Family	0	Microtrichales	Order	0	Oleiphilaceae	Family	0	P3OB-42	Family
Oleiphilaceae	Family	0	Mitochondria	Family	0	Nitrosococcaceae	Family	0	Nitrososphaeraceae	Family	0	Nitrosococcales	Order	0	-MVP 15.00	Class	0	-MVP 21.00	Order	0	Mollicutes	Class	0	Neisseriaceae	Family	0	Nocardioidaceae	Family	0	Paludibacteraceae	Family	0	Nitrosocaldaceae	Family	0	Milano-WF1B-44	Order	0	Parvibaculaceae	Family	0	Midichloriaceae	Family	0	Oligoflexales	Order	0	Paludibacteraceae	Family
Oligoflexales	Order	0	Moduliflexaceae	Family	0	Nitrosococcales	Order	0	Nitrospiraceae	Family	0	Nitrosomonadaceae	Family	0	-MVP 21.00	Order	0	-MVP 88.00	Order	0	Moritellaceae	Family	0	Nisaeaceae	Family	0	Nocardiopsaceae	Family	0	Paracaedibacteraceae	Family	0	Nitrosococcaceae	Family	0	Mitochondria	Family	0	Parvibaculales	Order	0	Milano-WF1B-44	Order	0	Oligosphaerales	Order	0	Paracaedibacteraceae	Family
Oligosphaerales	Order	0	Mollicutes	Class	0	Nitrosomonadaceae	Family	0	NKB5	Order	0	Nitrososphaeraceae	Family	0	-MVP 88.00	Order	0	Myxococcales	Order	0	MSB-4B10	Family	0	Nitriliruptoraceae	Family	0	Nodosilineaceae	Family	0	Parachlamydiaceae	Family	0	Nitrosococcales	Order	0	Moduliflexaceae	Family	0	Parvularculaceae	Family	0	Mitochondria	Family	0	Oligosphaeria	Class	0	Parachlamydiaceae	Family
Oligosphaeria	Class	0	Moritellaceae	Family	0	Nitrososphaeraceae	Family	0	Nocardiaceae	Family	0	Nitrospiraceae	Family	0	Mycobacteriaceae	Family	0	Nakamurellaceae	Family	0	MSB-5B2	Order	0	Nitrococcaceae	Family	0	Nostocales	Order	0	Parcubacteria	Class	0	Nitrosomonadaceae	Family	0	Moritellaceae	Family	0	Pasteurellaceae	Family	0	Mollicutes	Class	0	OM182_clade	Order	0	Parvibaculaceae	Family
OM182_clade	Order	0	MSB-5B2	Order	0	Nitrospiraceae	Family	0	Nocardioidaceae	Family	0	NKB5	Order	0	Nakamurellaceae	Family	0	Nanohaloarchaeia	Class	0	MSBL2	Order	0	Nitrosocaldaceae	Family	0	NS11-12_marine_group	Family	0	Parvibaculales	Order	0	Nitrososphaeraceae	Family	0	MSB-5B2	Order	0	Patescibacteria	Phylum	0	Moraxellaceae	Family	0	Omnitrophaceae	Family	0	Parvibaculales	Order
Omnitrophia	Class	0	MSBL2	Order	0	NKB15	Order	0	Nocardiopsaceae	Family	0	Nocardiaceae	Family	0	Nanohaloarchaeia	Class	0	Napoli-4B-65	Order	0	MSBL5	Order	0	Nitrosococcales	Order	0	NS7_marine_group	Family	0	Parvularculaceae	Family	0	Nitrospiraceae	Family	0	MSBL2	Order	0	PAUC43f_marine_benthic_group	Class	0	Moritellaceae	Family	0	Omnitrophia	Class	0	Parvularculaceae	Family
OPB41	Order	0	MSBL5	Order	0	NKB5	Order	0	Nodosilineaceae	Family	0	Nocardiopsaceae	Family	0	Napoli-4B-65	Order	0	Neisseriaceae	Family	0	Muribaculaceae	Family	0	Nitrosomonadaceae	Family	0	NS9_marine_group	Family	0	Pasteurellaceae	Family	0	NKB15	Order	0	MSBL5	Order	0	Pedosphaeraceae	Family	0	MSB-5B2	Order	0	OPB41	Order	0	Pasteurellaceae	Family
Opitutaceae	Family	0	MSBL8	Family	0	Nocardiaceae	Family	0	Nostocales	Order	0	Nodosilineaceae	Family	0	Neisseriaceae	Family	0	Nisaeaceae	Family	0	-MVP 15.00	Class	0	Nitrospiraceae	Family	0	Obscuribacterales	Order	0	Patescibacteria	Phylum	0	NKB5	Order	0	Muribaculaceae	Family	0	PeM15	Order	0	Muribaculaceae	Family	0	Opitutaceae	Family	0	Patescibacteria	Phylum
P.palmC41	Order	0	Muribaculaceae	Family	0	Nocardioidaceae	Family	0	NS11-12_marine_group	Family	0	Nostocales	Order	0	Nitriliruptoraceae	Family	0	Nitriliruptoraceae	Family	0	-MVP 88.00	Order	0	NKB15	Order	0	Oceanospirillales	Order	0	PAUC43f_marine_benthic_group	Class	0	Nocardiaceae	Family	0	-MVP 15.00	Class	0	Peptococcaceae	Family	0	-MVP 15.00	Class	0	P.palmC41	Order	0	PAUC34f	Phylum
P13-46	Family	0	-MVP 15.00	Class	0	Nocardiopsaceae	Family	0	NS7_marine_group	Family	0	NS11-12_marine_group	Family	0	Nitrococcaceae	Family	0	Nitrococcaceae	Family	0	Mycobacteriaceae	Family	0	NKB5	Order	0	ODP123	Class	0	PB19	Order	0	Nocardioidaceae	Family	0	-MVP 21.00	Order	0	Peptostreptococcaceae	Family	0	-MVP 88.00	Order	0	P13-46	Family	0	PAUC43f_marine_benthic_group	Class
P2-11E	Class	0	-MVP 21.00	Order	0	Nodosilineaceae	Family	0	NS9_marine_group	Family	0	NS7_marine_group	Family	0	Nitrosocaldaceae	Family	0	Nitrosocaldaceae	Family	0	Nakamurellaceae	Family	0	Nocardiaceae	Family	0	ODP1230B23.02	Class	0	Pedosphaeraceae	Family	0	Nocardiopsaceae	Family	0	-MVP 88.00	Order	0	Petrotogaceae	Family	0	Mycobacteriaceae	Family	0	P2-11E	Class	0	PB19	Order
Paenibacillaceae	Family	0	-MVP 88.00	Order	0	Nostocales	Order	0	Oceanospirillales	Order	0	NS9_marine_group	Family	0	Nitrosococcaceae	Family	0	Nitrosococcales	Order	0	Nanohaloarchaeia	Class	0	Nocardioidaceae	Family	0	Oleiphilaceae	Family	0	PeM15	Order	0	Nodosilineaceae	Family	0	Mycoplasmataceae	Family	0	Phaselicystidaceae	Family	0	Mycoplasmataceae	Family	0	Paenibacillaceae	Family	0	Pedosphaeraceae	Family
Paludibacteraceae	Family	0	Mycobacteriaceae	Family	0	NS11-12_marine_group	Family	0	ODP123	Class	0	Oceanospirillales	Order	0	Nitrosococcales	Order	0	Nitrososphaeraceae	Family	0	Napoli-4B-65	Order	0	Nocardiopsaceae	Family	0	Oligoflexales	Order	0	Peptostreptococcaceae	Family	0	Nostocales	Order	0	Nakamurellaceae	Family	0	Phormidesmiaceae	Family	0	Nakamurellaceae	Family	0	Paludibacteraceae	Family	0	PeM15	Order
Paracaedibacteraceae	Family	0	Mycoplasmataceae	Family	0	NS7_marine_group	Family	0	ODP1230B23.02	Class	0	ODP123	Class	0	Nitrosomonadaceae	Family	0	Nitrospiraceae	Family	0	Neisseriaceae	Family	0	Nodosilineaceae	Family	0	Oligosphaerales	Order	0	Petrotogaceae	Family	0	NS11-12_marine_group	Family	0	Nanohaloarchaeia	Class	0	Phormidiaceae	Family	0	Nannocystaceae	Family	0	Paracaedibacteraceae	Family	0	Peptococcaceae	Family
Parachlamydiaceae	Family	0	Nakamurellaceae	Family	0	NS9_marine_group	Family	0	Oleiphilaceae	Family	0	ODP1230B23.02	Class	0	Nitrososphaeraceae	Family	0	NKB15	Order	0	Nisaeaceae	Family	0	Nostocales	Order	0	Oligosphaeria	Class	0	Phaselicystidaceae	Family	0	NS7_marine_group	Family	0	Neisseriaceae	Family	0	PHOS-HE36	Family	0	Nanohaloarchaeia	Class	0	Parachlamydiaceae	Family	0	Peptostreptococcaceae	Family
Parvibaculaceae	Family	0	Nannocystaceae	Family	0	Obscuribacterales	Order	0	Oligoflexales	Order	0	Oleiphilaceae	Family	0	Nitrospiraceae	Family	0	NKB5	Order	0	Nitriliruptoraceae	Family	0	NS7_marine_group	Family	0	OM182_clade	Order	0	Phormidesmiaceae	Family	0	NS9_marine_group	Family	0	Nisaeaceae	Family	0	Phycisphaeraceae	Family	0	NB1-j	Order	0	Parvibaculaceae	Family	0	Petrotogaceae	Family
Parvibaculales	Order	0	Nanohaloarchaeia	Class	0	Oceanospirillales	Order	0	Oligosphaerales	Order	0	Oligoflexales	Order	0	NKB15	Order	0	Nocardiopsaceae	Family	0	Nitrosocaldaceae	Family	0	Obscuribacterales	Order	0	Omnitrophia	Class	0	Phormidiaceae	Family	0	Oceanospirillales	Order	0	Nitriliruptoraceae	Family	0	Phycisphaerae	Class	0	Neisseriaceae	Family	0	Parvularculaceae	Family	0	Phaselicystidaceae	Family
Parvularculaceae	Family	0	Napoli-4B-65	Order	0	ODP123	Class	0	Oligosphaeria	Class	0	Oligosphaerales	Order	0	NKB5	Order	0	Nodosilineaceae	Family	0	Nitrosococcaceae	Family	0	Oceanospirillales	Order	0	OPB41	Order	0	PHOS-HE36	Family	0	ODP123	Class	0	Nitrococcaceae	Family	0	Phycisphaerales	Order	0	Nisaeaceae	Family	0	Pasteurellaceae	Family	0	Phormidesmiaceae	Family
Pasteurellaceae	Family	0	NB1-j	Order	0	ODP1230B23.02	Class	0	OM182_clade	Order	0	Oligosphaeria	Class	0	Nocardiaceae	Family	0	Nostocales	Order	0	Nitrosococcales	Order	0	ODP123	Class	0	Opitutaceae	Family	0	Phycisphaerales	Order	0	ODP1230B23.02	Class	0	Nitrosocaldaceae	Family	0	Piscirickettsiaceae	Family	0	Nitriliruptoraceae	Family	0	Patescibacteria	Phylum	0	Phormidiaceae	Family
Patescibacteria	Phylum	0	Neisseriaceae	Family	0	Oleiphilaceae	Family	0	Omnitrophia	Class	0	OM182_clade	Order	0	Nocardioidaceae	Family	0	NS7_marine_group	Family	0	Nitrosomonadaceae	Family	0	Oleiphilaceae	Family	0	P13-46	Family	0	Piscirickettsiaceae	Family	0	Oleiphilaceae	Family	0	Nitrosococcaceae	Family	0	pItb-vmat-80	Order	0	Nitrococcaceae	Family	0	PAUC34f	Phylum	0	PHOS-HE36	Family
PAUC43f_marine_benthic_group	Class	0	Nisaeaceae	Family	0	Oligoflexales	Order	0	OPB41	Order	0	Omnitrophia	Class	0	Nocardiopsaceae	Family	0	Odinarchaeia	Class	0	Nitrososphaeraceae	Family	0	Oligoflexales	Order	0	P2-11E	Class	0	pItb-vmat-80	Order	0	Oligoflexales	Order	0	Nitrosococcales	Order	0	Pla1_lineage	Order	0	Nitrosocaldaceae	Family	0	PAUC43f_marine_benthic_group	Class	0	Phycisphaeraceae	Family
PeM15	Order	0	Nitriliruptoraceae	Family	0	Oligosphaerales	Order	0	Opitutaceae	Family	0	OPB41	Order	0	Nodosilineaceae	Family	0	ODP123	Class	0	Nitrospiraceae	Family	0	Oligosphaerales	Order	0	Paenibacillaceae	Family	0	Pla1_lineage	Order	0	Oligosphaerales	Order	0	Nitrosomonadaceae	Family	0	Pla3_lineage	Class	0	Nitrosococcaceae	Family	0	PeM15	Order	0	Phycisphaerae	Class
Peptostreptococcaceae	Family	0	Nitrococcaceae	Family	0	Oligosphaeria	Class	0	P.palmC41	Order	0	OPB56	Order	0	Nostocales	Order	0	ODP1230B23.02	Class	0	NKB15	Order	0	Oligosphaeria	Class	0	Paludibacteraceae	Family	0	Planctomycetacia	Class	0	Oligosphaeria	Class	0	Nitrososphaeraceae	Family	0	Planctomycetacia	Class	0	Nitrosococcales	Order	0	Peptococcaceae	Family	0	Phycisphaerales	Order
Petrotogaceae	Family	0	Nitrosocaldaceae	Family	0	OM182_clade	Order	0	P13-46	Family	0	Opitutaceae	Family	0	NS7_marine_group	Family	0	Oligoflexales	Order	0	NKB5	Order	0	Omnitrophia	Class	0	Paracaedibacteraceae	Family	0	Planctomycetales	Order	0	OM182_clade	Order	0	Nitrospiraceae	Family	0	Planococcaceae	Family	0	Nitrosomonadaceae	Family	0	Petrotogaceae	Family	0	Piscirickettsiaceae	Family
Phaselicystidaceae	Family	0	Nitrosococcaceae	Family	0	Omnitrophia	Class	0	P2-11E	Class	0	P.palmC41	Order	0	Obscuribacterales	Order	0	Oligosphaerales	Order	0	Nocardiaceae	Family	0	OPB41	Order	0	Parachlamydiaceae	Family	0	Planococcaceae	Family	0	Omnitrophia	Class	0	NKB15	Order	0	Pleomorphomonadaceae	Family	0	Nitrososphaeraceae	Family	0	Phaselicystidaceae	Family	0	pItb-vmat-80	Order
Phormidesmiaceae	Family	0	Nitrosococcales	Order	0	OPB41	Order	0	Paenibacillaceae	Family	0	P13-46	Family	0	Odinarchaeia	Class	0	Oligosphaeria	Class	0	Nocardioidaceae	Family	0	Opitutaceae	Family	0	Parvibaculaceae	Family	0	Pleomorphomonadaceae	Family	0	OPB41	Order	0	NKB5	Order	0	PLTA13	Order	0	Nitrospiraceae	Family	0	Phormidesmiaceae	Family	0	Pla1_lineage	Order
Phormidiaceae	Family	0	Nitrospiraceae	Family	0	Opitutaceae	Family	0	Paracaedibacteraceae	Family	0	P2-11E	Class	0	ODP123	Class	0	Omnitrophia	Class	0	Nocardiopsaceae	Family	0	P.palmC41	Order	0	Parvibaculales	Order	0	PLTA13	Order	0	OPB56	Order	0	Nocardiaceae	Family	0	Polyangiaceae	Family	0	NKB5	Order	0	Phormidiaceae	Family	0	Pla3_lineage	Class
Phycisphaerae	Class	0	NKB15	Order	0	Opitutales	Order	0	Parachlamydiaceae	Family	0	Paenibacillaceae	Family	0	ODP1230B23.02	Class	0	OPB41	Order	0	Nodosilineaceae	Family	0	P13-46	Family	0	Parvularculaceae	Family	0	Polyangiaceae	Family	0	Opitutaceae	Family	0	Nocardiopsaceae	Family	0	Poribacteria	Phylum	0	Nocardiaceae	Family	0	PHOS-HE36	Family	0	Planctomycetacia	Class
Phycisphaerales	Order	0	NKB5	Order	0	P.palmC41	Order	0	Parvibaculaceae	Family	0	Parachlamydiaceae	Family	0	Oligoflexales	Order	0	Opitutaceae	Family	0	Nostocales	Order	0	P2-11E	Class	0	Patescibacteria	Phylum	0	Poribacteria	Phylum	0	Opitutales	Order	0	Nodosilineaceae	Family	0	Porphyromonadaceae	Family	0	Nocardioidaceae	Family	0	Phycisphaerae	Class	0	Planctomycetales	Order
Piscirickettsiaceae	Family	0	Nocardiopsaceae	Family	0	P13-46	Family	0	Parvibaculales	Order	0	Parvibaculaceae	Family	0	Oligosphaerales	Order	0	P.palmC41	Order	0	NS7_marine_group	Family	0	Paenibacillaceae	Family	0	PAUC43f_marine_benthic_group	Class	0	Porphyromonadaceae	Family	0	P13-46	Family	0	Nostocales	Order	0	Porticoccaceae	Family	0	Nocardiopsaceae	Family	0	Phycisphaerales	Order	0	Planococcaceae	Family
pItb-vmat-80	Order	0	Nodosilineaceae	Family	0	P2-11E	Class	0	Parvularculaceae	Family	0	Parvibaculales	Order	0	Oligosphaeria	Class	0	P13-46	Family	0	ODP123	Class	0	Paludibacteraceae	Family	0	PeM15	Order	0	Porticoccaceae	Family	0	P2-11E	Class	0	NS11-12_marine_group	Family	0	possible_family_01	Family	0	Nodosilineaceae	Family	0	Piscirickettsiaceae	Family	0	Pleomorphomonadaceae	Family
Pla1_lineage	Order	0	Nostocales	Order	0	Paenibacillaceae	Family	0	Pasteurellaceae	Family	0	Parvularculaceae	Family	0	Omnitrophia	Class	0	P2-11E	Class	0	ODP1230B23.02	Class	0	Paracaedibacteraceae	Family	0	Peptococcaceae	Family	0	possible_family_01	Family	0	Paenibacillaceae	Family	0	NS7_marine_group	Family	0	PRD18C08	Family	0	Nostocales	Order	0	pItb-vmat-80	Order	0	PLTA13	Order
Planctomycetacia	Class	0	NS11-12_marine_group	Family	0	Paludibacteraceae	Family	0	Patescibacteria	Phylum	0	Pasteurellaceae	Family	0	OPB41	Order	0	Paenibacillaceae	Family	0	Oleiphilaceae	Family	0	Parvibaculaceae	Family	0	Peptostreptococcaceae	Family	0	PRD18C08	Family	0	Paludibacteraceae	Family	0	NS9_marine_group	Family	0	Prevotellaceae	Family	0	NS11-12_marine_group	Family	0	Pla1_lineage	Order	0	Polyangiaceae	Family
Planctomycetales	Order	0	NS7_marine_group	Family	0	Paracaedibacteraceae	Family	0	PAUC43f_marine_benthic_group	Class	0	Patescibacteria	Phylum	0	Opitutaceae	Family	0	Paludibacteraceae	Family	0	Oligoflexales	Order	0	Parvibaculales	Order	0	Petrotogaceae	Family	0	Prevotellaceae	Family	0	Paracaedibacteraceae	Family	0	Oceanospirillales	Order	0	Promicromonosporaceae	Family	0	NS7_marine_group	Family	0	Pla3_lineage	Class	0	Poribacteria	Phylum
Planococcaceae	Family	0	NS9_marine_group	Family	0	Parachlamydiaceae	Family	0	PeM15	Order	0	PAUC43f_marine_benthic_group	Class	0	P13-46	Family	0	Paracaedibacteraceae	Family	0	Oligosphaerales	Order	0	Parvularculaceae	Family	0	Phaselicystidaceae	Family	0	Promicromonosporaceae	Family	0	Parachlamydiaceae	Family	0	Oleiphilaceae	Family	0	Propionibacteriaceae	Family	0	NS9_marine_group	Family	0	Planctomycetacia	Class	0	Porphyromonadaceae	Family
Pleomorphomonadaceae	Family	0	Oceanospirillales	Order	0	Parvibaculaceae	Family	0	Peptostreptococcaceae	Family	0	PeM15	Order	0	P2-11E	Class	0	Parachlamydiaceae	Family	0	Oligosphaeria	Class	0	PAUC43f_marine_benthic_group	Class	0	Phormidesmiaceae	Family	0	Propionibacteriaceae	Family	0	Parvibaculales	Order	0	Oligoflexales	Order	0	Proteobacteria	Phylum	0	Oceanospirillales	Order	0	Planctomycetales	Order	0	Porticoccaceae	Family
PLTA13	Order	0	ODP123	Class	0	Parvibaculales	Order	0	Petrotogaceae	Family	0	Peptococcaceae	Family	0	Paenibacillaceae	Family	0	Parvibaculaceae	Family	0	Omnitrophia	Class	0	PeM15	Order	0	Phormidiaceae	Family	0	PS-B29	Family	0	Parvularculaceae	Family	0	Oligosphaerales	Order	0	PS-B29	Family	0	ODP123	Class	0	Pleomorphomonadaceae	Family	0	possible_family_01	Family
Poribacteria	Phylum	0	ODP1230B23.02	Class	0	Parvularculaceae	Family	0	Phormidesmiaceae	Family	0	Peptostreptococcaceae	Family	0	Paludibacteraceae	Family	0	Parvibaculales	Order	0	OPB41	Order	0	Peptostreptococcaceae	Family	0	Phycisphaerales	Order	0	PS1_clade	Family	0	Pasteurellaceae	Family	0	OM182_clade	Order	0	PS1_clade	Family	0	Oleiphilaceae	Family	0	PLTA13	Order	0	PRD18C08	Family
Porphyromonadaceae	Family	0	Oleiphilaceae	Family	0	Pasteurellaceae	Family	0	Phormidiaceae	Family	0	Petrotogaceae	Family	0	Paracaedibacteraceae	Family	0	Parvularculaceae	Family	0	Opitutaceae	Family	0	Petrotogaceae	Family	0	Piscirickettsiaceae	Family	0	Pseudoalteromonadaceae	Family	0	PAUC43f_marine_benthic_group	Class	0	OPB41	Order	0	Pseudohongiellaceae	Family	0	OM182_clade	Order	0	Polyangiaceae	Family	0	Prevotellaceae	Family
Porticoccaceae	Family	0	Oligoflexales	Order	0	PAUC43f_marine_benthic_group	Class	0	PHOS-HE36	Family	0	Phormidesmiaceae	Family	0	Parachlamydiaceae	Family	0	Pasteurellaceae	Family	0	P.palmC41	Order	0	Phaselicystidaceae	Family	0	pItb-vmat-80	Order	0	Pseudomonadaceae	Family	0	PeM15	Order	0	Opitutaceae	Family	0	Pseudonocardiaceae	Family	0	OPB41	Order	0	Poribacteria	Phylum	0	Promicromonosporaceae	Family
possible_family_01	Family	0	Oligosphaerales	Order	0	Pedosphaeraceae	Family	0	Phycisphaerales	Order	0	Phormidiaceae	Family	0	Parvibaculaceae	Family	0	Patescibacteria	Phylum	0	P2-11E	Class	0	Phormidesmiaceae	Family	0	Pla1_lineage	Order	0	Pseudonocardiaceae	Family	0	Peptostreptococcaceae	Family	0	P13-46	Family	0	Psychromonadaceae	Family	0	OPB56	Order	0	Porphyromonadaceae	Family	0	Propionibacteriaceae	Family
PRD18C08	Family	0	OM182_clade	Order	0	PeM15	Order	0	Piscirickettsiaceae	Family	0	PHOS-HE36	Family	0	Parvibaculales	Order	0	PAUC43f_marine_benthic_group	Class	0	Paenibacillaceae	Family	0	Phormidiaceae	Family	0	Planctomycetacia	Class	0	Psychromonadaceae	Family	0	Petrotogaceae	Family	0	P2-11E	Class	0	Puniceispirillales	Order	0	Opitutaceae	Family	0	Porticoccaceae	Family	0	Proteobacteria	Phylum
Prevotellaceae	Family	0	Omnitrophia	Class	0	Peptococcaceae	Family	0	pItb-vmat-80	Order	0	Piscirickettsiaceae	Family	0	Parvularculaceae	Family	0	PeM15	Order	0	Paludibacteraceae	Family	0	PHOS-HE36	Family	0	Planctomycetales	Order	0	Puniceispirillales	Order	0	Phaselicystidaceae	Family	0	Paenibacillaceae	Family	0	Pyrinomonadaceae	Family	0	Opitutales	Order	0	possible_family_01	Family	0	PS-B29	Family
Promicromonosporaceae	Family	0	P.palmC41	Order	0	Peptostreptococcaceae	Family	0	Planctomycetacia	Class	0	pItb-vmat-80	Order	0	Pasteurellaceae	Family	0	Peptococcaceae	Family	0	Paracaedibacteraceae	Family	0	Phycisphaerales	Order	0	Planococcaceae	Family	0	Pyrinomonadaceae	Family	0	Phormidesmiaceae	Family	0	Paludibacteraceae	Family	0	R7C24	Order	0	P13-46	Family	0	PRD18C08	Family	0	PS1_clade	Family
Propionibacteriaceae	Family	0	P13-46	Family	0	Phormidesmiaceae	Family	0	Planctomycetales	Order	0	Planctomycetacia	Class	0	Patescibacteria	Phylum	0	Peptostreptococcaceae	Family	0	Parachlamydiaceae	Family	0	Piscirickettsiaceae	Family	0	Pleomorphomonadaceae	Family	0	R7C24	Order	0	Phormidiaceae	Family	0	Paracaedibacteraceae	Family	0	RBG-13-46-9	Order	0	P2-11E	Class	0	Prevotellaceae	Family	0	Pseudomonadaceae	Family
PS-B29	Family	0	Paracaedibacteraceae	Family	0	Phormidiaceae	Family	0	Planococcaceae	Family	0	Planococcaceae	Family	0	PAUC43f_marine_benthic_group	Class	0	Petrotogaceae	Family	0	Parvibaculaceae	Family	0	pItb-vmat-80	Order	0	PLTA13	Order	0	RBG-13-46-9	Order	0	PHOS-HE36	Family	0	Parachlamydiaceae	Family	0	RBG-13-54-9	Order	0	Paenibacillaceae	Family	0	Promicromonosporaceae	Family	0	Pseudonocardiaceae	Family
PS1_clade	Family	0	Parachlamydiaceae	Family	0	Phycisphaerales	Order	0	Pleomorphomonadaceae	Family	0	Pleomorphomonadaceae	Family	0	PeM15	Order	0	Phormidesmiaceae	Family	0	Parvibaculales	Order	0	Pla1_lineage	Order	0	Polyangiaceae	Family	0	RBG-13-54-9	Order	0	Phycisphaerales	Order	0	Parvibaculaceae	Family	0	RBG-16-55-12	Class	0	Paracaedibacteraceae	Family	0	Propionibacteriaceae	Family	0	Puniceispirillales	Order
Pseudoalteromonadaceae	Family	0	Parvibaculaceae	Family	0	Planctomycetacia	Class	0	PLTA13	Order	0	PLTA13	Order	0	Peptostreptococcaceae	Family	0	Phormidiaceae	Family	0	Parvularculaceae	Family	0	Planctomycetacia	Class	0	Poribacteria	Phylum	0	RBG-16-55-12	Class	0	Piscirickettsiaceae	Family	0	Parvibaculales	Order	0	RCP2-54	Order	0	Parvibaculaceae	Family	0	Pseudomonadaceae	Family	0	Pyrinomonadaceae	Family
Pseudonocardiaceae	Family	0	Parvibaculales	Order	0	Planococcaceae	Family	0	Polyangiaceae	Family	0	Polyangiaceae	Family	0	Petrotogaceae	Family	0	PHOS-HE36	Family	0	Pasteurellaceae	Family	0	Planctomycetales	Order	0	Porphyromonadaceae	Family	0	RCP2-54	Order	0	pItb-vmat-80	Order	0	Parvularculaceae	Family	0	Reyranellaceae	Family	0	Parvibaculales	Order	0	Pseudonocardiaceae	Family	0	R7C24	Order
Psychromonadaceae	Family	0	Parvularculaceae	Family	0	Pleomorphomonadaceae	Family	0	Poribacteria	Phylum	0	Poribacteria	Phylum	0	Phormidesmiaceae	Family	0	Phycisphaerales	Order	0	PAUC43f_marine_benthic_group	Class	0	Planococcaceae	Family	0	Porticoccaceae	Family	0	Reyranellaceae	Family	0	Planctomycetacia	Class	0	Pasteurellaceae	Family	0	Rhizobiales	Order	0	Parvularculaceae	Family	0	Puniceispirillales	Order	0	RBG-13-46-9	Order
Puniceispirillales	Order	0	Pasteurellaceae	Family	0	PLTA13	Order	0	Porphyromonadaceae	Family	0	Porphyromonadaceae	Family	0	Phormidiaceae	Family	0	Piscirickettsiaceae	Family	0	PeM15	Order	0	Pleomorphomonadaceae	Family	0	PRD18C08	Family	0	Rhizobiales	Order	0	Planococcaceae	Family	0	Patescibacteria	Phylum	0	Rhizobiales_Incertae_Sedis	Family	0	Pasteurellaceae	Family	0	Pyrinomonadaceae	Family	0	RBG-13-54-9	Order
Pyrinomonadaceae	Family	0	Patescibacteria	Phylum	0	Polyangiaceae	Family	0	Porticoccaceae	Family	0	Porticoccaceae	Family	0	PHOS-HE36	Family	0	pItb-vmat-80	Order	0	Peptostreptococcaceae	Family	0	PLTA13	Order	0	Prevotellaceae	Family	0	Rhizobiales_Incertae_Sedis	Family	0	Pleomorphomonadaceae	Family	0	PAUC43f_marine_benthic_group	Class	0	Rhodanobacteraceae	Family	0	PeM15	Order	0	R7C24	Order	0	RBG-16-55-12	Class
R7C24	Order	0	PAUC43f_marine_benthic_group	Class	0	Poribacteria	Phylum	0	PRD18C08	Family	0	PRD18C08	Family	0	Phycisphaerales	Order	0	Pla1_lineage	Order	0	Petrotogaceae	Family	0	Polyangiaceae	Family	0	Propionibacteriaceae	Family	0	Rhodanobacteraceae	Family	0	PLTA13	Order	0	PeM15	Order	0	Rhodobiaceae	Family	0	Petrotogaceae	Family	0	RBG-13-46-9	Order	0	RCP2-54	Order
RBG-13-46-9	Order	0	PeM15	Order	0	Porphyromonadaceae	Family	0	Prevotellaceae	Family	0	Prevotellaceae	Family	0	pItb-vmat-80	Order	0	Planctomycetacia	Class	0	Phormidesmiaceae	Family	0	Poribacteria	Phylum	0	PS1_clade	Family	0	Rhodobiaceae	Family	0	Polyangiaceae	Family	0	Peptostreptococcaceae	Family	0	Rhodopirillaceae	Family	0	Phormidesmiaceae	Family	0	RBG-13-54-9	Order	0	Reyranellaceae	Family
RBG-13-54-9	Order	0	Peptostreptococcaceae	Family	0	Porticoccaceae	Family	0	Promicromonosporaceae	Family	0	Promicromonosporaceae	Family	0	Pla1_lineage	Order	0	Planctomycetales	Order	0	Phormidiaceae	Family	0	Porphyromonadaceae	Family	0	Pseudoalteromonadaceae	Family	0	Rhodocyclaceae	Family	0	Poribacteria	Phylum	0	Petrotogaceae	Family	0	Rhodospirillales	Order	0	Phormidiaceae	Family	0	RBG-16-55-12	Class	0	Rhizobiales	Order
RBG-16-55-12	Class	0	Petrotogaceae	Family	0	possible_family_01	Family	0	Propionibacteriaceae	Family	0	Propionibacteriaceae	Family	0	Planctomycetacia	Class	0	Planococcaceae	Family	0	PHOS-HE36	Family	0	Porticoccaceae	Family	0	Pseudonocardiaceae	Family	0	Rhodopirillaceae	Family	0	Porphyromonadaceae	Family	0	Phormidesmiaceae	Family	0	Rhodothermaceae	Family	0	Phycisphaerales	Order	0	RCP2-54	Order	0	Rhizobiales_Incertae_Sedis	Family
RCP2-54	Order	0	Phormidesmiaceae	Family	0	PRD18C08	Family	0	PS1_clade	Family	0	PS1_clade	Family	0	Planctomycetales	Order	0	Pleomorphomonadaceae	Family	0	Piscirickettsiaceae	Family	0	possible_family_01	Family	0	Psychromonadaceae	Family	0	Rhodospirillaceae	Family	0	Porticoccaceae	Family	0	Phormidiaceae	Family	0	Rhodovibrionales	Order	0	Piscirickettsiaceae	Family	0	Reyranellaceae	Family	0	Rhodanobacteraceae	Family
Reyranellaceae	Family	0	Phormidiaceae	Family	0	Promicromonosporaceae	Family	0	Pseudoalteromonadaceae	Family	0	Pseudonocardiaceae	Family	0	Planococcaceae	Family	0	PLTA13	Order	0	Planctomycetacia	Class	0	PRD18C08	Family	0	Puniceispirillales	Order	0	Rhodospirillales	Order	0	possible_family_01	Family	0	PHOS-HE36	Family	0	Rickettsiaceae	Family	0	pItb-vmat-80	Order	0	Rhodanobacteraceae	Family	0	Rhodobiaceae	Family
Rhizobiales	Order	0	PHOS-HE36	Family	0	Propionibacteriaceae	Family	0	Pseudonocardiaceae	Family	0	Psychromonadaceae	Family	0	Pleomorphomonadaceae	Family	0	Polyangiaceae	Family	0	Planctomycetales	Order	0	Prevotellaceae	Family	0	Pyrinomonadaceae	Family	0	Rhodothermaceae	Family	0	PRD18C08	Family	0	Piscirickettsiaceae	Family	0	Rickettsiales	Order	0	Planococcaceae	Family	0	Rhodobiaceae	Family	0	Rhodocyclaceae	Family
Rhodanobacteraceae	Family	0	Phycisphaerales	Order	0	PS1_clade	Family	0	Psychromonadaceae	Family	0	Puniceispirillales	Order	0	PLTA13	Order	0	Poribacteria	Phylum	0	Planococcaceae	Family	0	Promicromonosporaceae	Family	0	R7C24	Order	0	Rhodovibrionales	Order	0	Prevotellaceae	Family	0	pItb-vmat-80	Order	0	Rikenellaceae	Family	0	Pleomorphomonadaceae	Family	0	Rhodocyclaceae	Family	0	Rhodopirillaceae	Family
Rhodobiaceae	Family	0	Piscirickettsiaceae	Family	0	Pseudoalteromonadaceae	Family	0	Puniceispirillales	Order	0	Pyrinomonadaceae	Family	0	Polyangiaceae	Family	0	Porphyromonadaceae	Family	0	Pleomorphomonadaceae	Family	0	Propionibacteriaceae	Family	0	RBG-13-46-9	Order	0	Rickettsiales	Order	0	Promicromonosporaceae	Family	0	Planococcaceae	Family	0	Rokubacteriales	Order	0	PLTA13	Order	0	Rhodovibrionales	Order	0	Rhodothermaceae	Family
Rhodocyclaceae	Family	0	Pla1_lineage	Order	0	Psychromonadaceae	Family	0	Pyrinomonadaceae	Family	0	R7C24	Order	0	Poribacteria	Phylum	0	possible_family_01	Family	0	PLTA13	Order	0	PS1_clade	Family	0	RBG-16-55-12	Class	0	Rikenellaceae	Family	0	Propionibacteriaceae	Family	0	Pleomorphomonadaceae	Family	0	Rs-E47_termite_group	Family	0	Polyangiaceae	Family	0	Rickettsiaceae	Family	0	Rhodovibrionales	Order
Rhodopirillaceae	Family	0	Planctomycetacia	Class	0	Puniceispirillales	Order	0	R7C24	Order	0	RBG-13-46-9	Order	0	Porphyromonadaceae	Family	0	PRD18C08	Family	0	Polyangiaceae	Family	0	Pseudoalteromonadaceae	Family	0	RCP2-54	Order	0	Rokubacteriales	Order	0	PS1_clade	Family	0	PLTA13	Order	0	Rs-M59_termite_group	Family	0	Poribacteria	Phylum	0	Rickettsiales	Order	0	Rickettsiaceae	Family
Rhodospirillaceae	Family	0	Planococcaceae	Family	0	Pyrinomonadaceae	Family	0	RBG-13-46-9	Order	0	RBG-16-55-12	Class	0	Porticoccaceae	Family	0	Prevotellaceae	Family	0	Poribacteria	Phylum	0	Pseudonocardiaceae	Family	0	Reyranellaceae	Family	0	Rs-E47_termite_group	Family	0	Pseudoalteromonadaceae	Family	0	Polyangiaceae	Family	0	Rubinisphaeraceae	Family	0	Porphyromonadaceae	Family	0	Rikenellaceae	Family	0	Rickettsiales	Order
Rhodospirillales	Order	0	Pleomorphomonadaceae	Family	0	R7C24	Order	0	RBG-13-54-9	Order	0	RCP2-54	Order	0	possible_family_01	Family	0	Promicromonosporaceae	Family	0	Porphyromonadaceae	Family	0	Psychromonadaceae	Family	0	Rhizobiales	Order	0	Rs-M59_termite_group	Family	0	Pseudonocardiaceae	Family	0	Poribacteria	Phylum	0	Run-SP154	Order	0	Porticoccaceae	Family	0	Rokubacteriales	Order	0	Rikenellaceae	Family
Rhodothermaceae	Family	0	Poribacteria	Phylum	0	RBG-13-46-9	Order	0	RBG-16-55-12	Class	0	Reyranellaceae	Family	0	PRD18C08	Family	0	PS1_clade	Family	0	Porticoccaceae	Family	0	Puniceispirillales	Order	0	Rhizobiales_Incertae_Sedis	Family	0	Rubinisphaeraceae	Family	0	Pyrinomonadaceae	Family	0	Porphyromonadaceae	Family	0	S-70	Order	0	Prevotellaceae	Family	0	Rs-M59_termite_group	Family	0	Rokubacteriales	Order
Rhodovibrionales	Order	0	Porphyromonadaceae	Family	0	RBG-16-55-12	Class	0	RCP2-54	Order	0	Rhizobiaceae	Family	0	Prevotellaceae	Family	0	Pseudoalteromonadaceae	Family	0	PRD18C08	Family	0	Pyrinomonadaceae	Family	0	Rhodanobacteraceae	Family	0	Run-SP154	Order	0	R7C24	Order	0	Porticoccaceae	Family	0	S-BQ2-57_soil_group	Order	0	Promicromonosporaceae	Family	0	Run-SP154	Order	0	Rs-E47_termite_group	Family
Rickettsiaceae	Family	0	Porticoccaceae	Family	0	RCP2-54	Order	0	Reyranellaceae	Family	0	Rhizobiales	Order	0	Promicromonosporaceae	Family	0	Pseudonocardiaceae	Family	0	Prevotellaceae	Family	0	R7C24	Order	0	Rhodobiaceae	Family	0	S-70	Order	0	RBG-13-46-9	Order	0	possible_family_01	Family	0	S085	Order	0	Propionibacteriaceae	Family	0	S-BQ2-57_soil_group	Order	0	Rs-M59_termite_group	Family
Rickettsiales	Order	0	possible_family_01	Family	0	Reyranellaceae	Family	0	Rhizobiales	Order	0	Rhodanobacteraceae	Family	0	Propionibacteriaceae	Family	0	Psychromonadaceae	Family	0	Promicromonosporaceae	Family	0	RBG-13-46-9	Order	0	Rhodocyclaceae	Family	0	S-BQ2-57_soil_group	Order	0	RBG-16-55-12	Class	0	PRD18C08	Family	0	S15A-MN91	Family	0	PS1_clade	Family	0	S085	Order	0	Run-SP154	Order
Rikenellaceae	Family	0	PRD18C08	Family	0	Rhizobiales	Order	0	Rhizobiales_Incertae_Sedis	Family	0	Rhodobiaceae	Family	0	PS-B29	Family	0	Pyrinomonadaceae	Family	0	Propionibacteriaceae	Family	0	RBG-13-54-9	Order	0	Rhodospirillaceae	Family	0	S085	Order	0	RCP2-54	Order	0	Prevotellaceae	Family	0	Saccharimonadaceae	Family	0	Pseudoalteromonadaceae	Family	0	S15A-MN91	Family	0	S-70	Order
Rokubacteriales	Order	0	Prevotellaceae	Family	0	Rhodobiaceae	Family	0	Rhodanobacteraceae	Family	0	Rhodocyclaceae	Family	0	PS1_clade	Family	0	R7C24	Order	0	PS1_clade	Family	0	RBG-16-55-12	Class	0	Rhodospirillales	Order	0	S15A-MN91	Family	0	Reyranellaceae	Family	0	Promicromonosporaceae	Family	0	Saccharimonadales	Order	0	Pseudohongiellaceae	Family	0	Saccharimonadaceae	Family	0	S-BQ2-57_soil_group	Order
Rs-E47_termite_group	Family	0	Promicromonosporaceae	Family	0	Rhodocyclaceae	Family	0	Rhodobiaceae	Family	0	Rhodopirillaceae	Family	0	Pseudoalteromonadaceae	Family	0	RBG-13-46-9	Order	0	Pseudonocardiaceae	Family	0	RCP2-54	Order	0	Rhodothermaceae	Family	0	Saccharimonadaceae	Family	0	Rhizobiales	Order	0	Propionibacteriaceae	Family	0	Saccharospirillaceae	Family	0	Pseudonocardiaceae	Family	0	Saccharimonadales	Order	0	S085	Order
Rs-M59_termite_group	Family	0	PS1_clade	Family	0	Rhodospirillaceae	Family	0	Rhodocyclaceae	Family	0	Rhodospirillaceae	Family	0	Pseudonocardiaceae	Family	0	RBG-13-54-9	Order	0	Psychromonadaceae	Family	0	Reyranellaceae	Family	0	Rhodovibrionales	Order	0	Saccharimonadales	Order	0	Rhizobiales_Incertae_Sedis	Family	0	PS1_clade	Family	0	Salinivirgaceae	Family	0	Psychromonadaceae	Family	0	Saccharospirillaceae	Family	0	S15A-MN91	Family
Rubinisphaeraceae	Family	0	Pseudoalteromonadaceae	Family	0	Rhodospirillales	Order	0	Rhodopirillaceae	Family	0	Rhodospirillales	Order	0	Psychromonadaceae	Family	0	RBG-16-55-12	Class	0	Pyrinomonadaceae	Family	0	Rhizobiales	Order	0	Rickettsiales	Order	0	Saccharospirillaceae	Family	0	Rhodanobacteraceae	Family	0	Pseudoalteromonadaceae	Family	0	Sanguibacteraceae	Family	0	Puniceispirillales	Order	0	Salinivirgaceae	Family	0	Saccharimonadaceae	Family
Run-SP154	Order	0	Psychromonadaceae	Family	0	Rhodothermaceae	Family	0	Rhodospirillaceae	Family	0	Rhodovibrionales	Order	0	Puniceispirillales	Order	0	RCP2-54	Order	0	R7C24	Order	0	Rhodanobacteraceae	Family	0	Rikenellaceae	Family	0	Salinivirgaceae	Family	0	Rhodobiaceae	Family	0	Pseudonocardiaceae	Family	0	SAR202_clade	Order	0	Pyrinomonadaceae	Family	0	Sanguibacteraceae	Family	0	Salinivirgaceae	Family
S-BQ2-57_soil_group	Order	0	Puniceispirillales	Order	0	Rhodovibrionales	Order	0	Rhodospirillales	Order	0	Rickettsiaceae	Family	0	Pyrinomonadaceae	Family	0	Reyranellaceae	Family	0	RBG-13-46-9	Order	0	Rhodobiaceae	Family	0	Rokubacteriales	Order	0	Sanguibacteraceae	Family	0	Rhodocyclaceae	Family	0	Puniceispirillales	Order	0	SAR324_clade(Marine_group_B)	Order	0	R7C24	Order	0	SAR202_clade	Order	0	Sanguibacteraceae	Family
S15A-MN91	Family	0	R7C24	Order	0	Rickettsiaceae	Family	0	Rhodothermaceae	Family	0	Rickettsiales	Order	0	R7C24	Order	0	Rhizobiales	Order	0	RBG-13-54-9	Order	0	Rhodocyclaceae	Family	0	Rs-E47_termite_group	Family	0	SAR202_clade	Order	0	Rhodopirillaceae	Family	0	Pyrinomonadaceae	Family	0	SBYC	Family	0	RBG-16-55-12	Class	0	SAR324_clade(Marine_group_B)	Order	0	SAR202_clade	Order
Saccharimonadaceae	Family	0	RBG-13-46-9	Order	0	Rickettsiales	Order	0	Rhodovibrionales	Order	0	Rikenellaceae	Family	0	RBG-13-46-9	Order	0	Rhodanobacteraceae	Family	0	RBG-16-55-12	Class	0	Rhodospirillaceae	Family	0	Rs-M59_termite_group	Family	0	SB-5	Family	0	Rhodospirillaceae	Family	0	R7C24	Order	0	SBYZ-1017	Family	0	RCP2-54	Order	0	SB-5	Family	0	SB-5	Family
Saccharimonadales	Order	0	RBG-13-54-9	Order	0	Rikenellaceae	Family	0	Rickettsiaceae	Family	0	Rokubacteriales	Order	0	RBG-13-54-9	Order	0	Rhodobiaceae	Family	0	RCP2-54	Order	0	Rhodothermaceae	Family	0	Rubinisphaeraceae	Family	0	SBR1031	Order	0	Rhodospirillales	Order	0	RBG-13-46-9	Order	0	SC-I-84	Family	0	Reyranellaceae	Family	0	SBYC	Family	0	SBYC	Family
Saccharospirillaceae	Family	0	RBG-16-55-12	Class	0	Rokubacteriales	Order	0	Rickettsiales	Order	0	Rs-E47_termite_group	Family	0	RBG-16-55-12	Class	0	Rhodocyclaceae	Family	0	Reyranellaceae	Family	0	Rhodovibrionales	Order	0	Run-SP154	Order	0	SBYC	Family	0	Rhodovibrionales	Order	0	RBG-13-54-9	Order	0	Schekmanbacteria	Phylum	0	Rhizobiales	Order	0	SBYZ-1017	Family	0	SBYZ-1017	Family
Sanguibacteraceae	Family	0	Reyranellaceae	Family	0	Rs-E47_termite_group	Family	0	Rikenellaceae	Family	0	Rs-M59_termite_group	Family	0	RCP2-54	Order	0	Rhodospirillales	Order	0	Rhizobiales	Order	0	Rickettsiales	Order	0	S-70	Order	0	SBYZ-1017	Family	0	Rickettsiales	Order	0	RBG-16-55-12	Class	0	Schleiferiaceae	Family	0	Rhizobiales_Incertae_Sedis	Family	0	SC-I-84	Family	0	SC-I-84	Family
SAR202_clade	Order	0	Rhizobiales	Order	0	Rs-M59_termite_group	Family	0	Rokubacteriales	Order	0	Rubinisphaeraceae	Family	0	Reyranellaceae	Family	0	Rhodothermaceae	Family	0	Rhodanobacteraceae	Family	0	Rikenellaceae	Family	0	S-BQ2-57_soil_group	Order	0	SC-I-84	Family	0	Rikenellaceae	Family	0	RCP2-54	Order	0	Schlesneriaceae	Family	0	Rhodanobacteraceae	Family	0	Schekmanbacteria	Phylum	0	Schekmanbacteria	Phylum
SBYC	Family	0	Rhodobiaceae	Family	0	Rubinisphaeraceae	Family	0	Rs-E47_termite_group	Family	0	Run-SP154	Order	0	Rhodobiaceae	Family	0	Rhodovibrionales	Order	0	Rhodobiaceae	Family	0	Rokubacteriales	Order	0	S085	Order	0	Schekmanbacteria	Phylum	0	Rokubacteriales	Order	0	Reyranellaceae	Family	0	Sericytochromatia	Class	0	Rhodobiaceae	Family	0	Schleiferiaceae	Family	0	Schleiferiaceae	Family
SBYZ-1017	Family	0	Rhodocyclaceae	Family	0	Run-SP154	Order	0	Rs-M59_termite_group	Family	0	S-70	Order	0	Rhodocyclaceae	Family	0	Rikenellaceae	Family	0	Rhodocyclaceae	Family	0	Rs-E47_termite_group	Family	0	S15A-MN91	Family	0	Schleiferiaceae	Family	0	Rs-E47_termite_group	Family	0	Rhizobiales	Order	0	Shewanellaceae	Family	0	Rhodocyclaceae	Family	0	Schlesneriaceae	Family	0	Schlesneriaceae	Family
SC-I-84	Family	0	Rhodospirillaceae	Family	0	S-BQ2-57_soil_group	Order	0	Run-SP154	Order	0	S-BQ2-57_soil_group	Order	0	Rhodothermaceae	Family	0	Rokubacteriales	Order	0	Rhodothermaceae	Family	0	Rs-M59_termite_group	Family	0	Saccharimonadaceae	Family	0	Schlesneriaceae	Family	0	Rs-M59_termite_group	Family	0	Rhizobiales_Incertae_Sedis	Family	0	Simkaniaceae	Family	0	Rhodopirillaceae	Family	0	Simkaniaceae	Family	0	Sedimenticolaceae	Family
Schekmanbacteria	Phylum	0	Rhodospirillales	Order	0	S085	Order	0	S-BQ2-57_soil_group	Order	0	S085	Order	0	Rhodovibrionales	Order	0	Rs-M59_termite_group	Family	0	Rhodovibrionales	Order	0	Run-SP154	Order	0	Saccharimonadales	Order	0	Sedimenticolaceae	Family	0	Run-SP154	Order	0	Rhodanobacteraceae	Family	0	SJA-15	Order	0	Rhodospirillaceae	Family	0	SJA-28	Order	0	Sericytochromatia	Class
Schleiferiaceae	Family	0	Rhodovibrionales	Order	0	S15A-MN91	Family	0	S085	Order	0	S15A-MN91	Family	0	Rikenellaceae	Family	0	Run-SP154	Order	0	Rikenellaceae	Family	0	S-BQ2-57_soil_group	Order	0	Saccharospirillaceae	Family	0	Sericytochromatia	Class	0	S-BQ2-57_soil_group	Order	0	Rhodobiaceae	Family	0	SJA-28	Order	0	Rhodospirillales	Order	0	SM1H02	Family	0	Simkaniaceae	Family
Schlesneriaceae	Family	0	Rickettsiaceae	Family	0	Saccharimonadaceae	Family	0	S15A-MN91	Family	0	Saccharimonadaceae	Family	0	Rokubacteriales	Order	0	S-70	Order	0	Rokubacteriales	Order	0	S085	Order	0	Salinivirgaceae	Family	0	Shewanellaceae	Family	0	S085	Order	0	Rhodocyclaceae	Family	0	SM1H02	Family	0	Rhodovibrionales	Order	0	SM23-30	Family	0	SJA-15	Order
Sedimenticolaceae	Family	0	Rickettsiales	Order	0	Saccharospirillaceae	Family	0	Saccharimonadaceae	Family	0	Saccharospirillaceae	Family	0	Rs-M59_termite_group	Family	0	S-BQ2-57_soil_group	Order	0	Rs-E47_termite_group	Family	0	S15A-MN91	Family	0	Sanguibacteraceae	Family	0	Simkaniaceae	Family	0	S15A-MN91	Family	0	Rhodospirillaceae	Family	0	SM23-32	Order	0	Rickettsiaceae	Family	0	SM23-32	Order	0	SJA-28	Order
Sericytochromatia	Class	0	Rikenellaceae	Family	0	Salinivirgaceae	Family	0	Saccharospirillaceae	Family	0	Sandaracinaceae	Family	0	Run-SP154	Order	0	S085	Order	0	Rs-M59_termite_group	Family	0	Saccharimonadaceae	Family	0	SAR202_clade	Order	0	SJA-28	Order	0	Saccharimonadaceae	Family	0	Rhodospirillales	Order	0	SM2D12	Family	0	Rickettsiales	Order	0	Sneathiellaceae	Family	0	SM1H02	Family
Shewanellaceae	Family	0	Rs-E47_termite_group	Family	0	Sanguibacteraceae	Family	0	Salinivirgaceae	Family	0	Sanguibacteraceae	Family	0	S-70	Order	0	S15A-MN91	Family	0	Rubinisphaeraceae	Family	0	Saccharospirillaceae	Family	0	SB-5	Family	0	SM1H02	Family	0	Saccharospirillaceae	Family	0	Rhodothermaceae	Family	0	Sneathiellaceae	Family	0	Rikenellaceae	Family	0	Solibacteraceae_(Subgroup_3)	Family	0	SM23-30	Family
SJA-15	Order	0	Rs-M59_termite_group	Family	0	SAR202_clade	Order	0	Sanguibacteraceae	Family	0	SAR202_clade	Order	0	S-BQ2-57_soil_group	Order	0	Saccharimonadaceae	Family	0	Run-SP154	Order	0	Sanguibacteraceae	Family	0	SBYC	Family	0	SM23-32	Order	0	Sanguibacteraceae	Family	0	Rhodovibrionales	Order	0	Solimonadaceae	Family	0	Rokubacteriales	Order	0	Solimonadaceae	Family	0	SM23-32	Order
SJA-28	Order	0	Rubinisphaeraceae	Family	0	SB-5	Family	0	SAR202_clade	Order	0	SB-5	Family	0	S085	Order	0	Saccharospirillaceae	Family	0	S-70	Order	0	SAR202_clade	Order	0	SBYZ-1017	Family	0	SM2D12	Family	0	SAR202_clade	Order	0	Rickettsiaceae	Family	0	Solirubrobacteraceae	Family	0	Rs-E47_termite_group	Family	0	Solirubrobacteraceae	Family	0	SM2D12	Family
SM1H02	Family	0	Run-SP154	Order	0	SBYC	Family	0	SBYC	Family	0	SBYZ-1017	Family	0	S15A-MN91	Family	0	Sanguibacteraceae	Family	0	S-BQ2-57_soil_group	Order	0	SBYC	Family	0	SC-I-84	Family	0	Sneathiellaceae	Family	0	SBYC	Family	0	Rikenellaceae	Family	0	SPG12-343-353-B69	Class	0	Rs-M59_termite_group	Family	0	SPG12-343-353-B69	Class	0	Sneathiellaceae	Family
SM23-32	Order	0	S-70	Order	0	SBYZ-1017	Family	0	SBYZ-1017	Family	0	SC-I-84	Family	0	Saccharimonadaceae	Family	0	SAR202_clade	Order	0	S085	Order	0	SBYZ-1017	Family	0	Schekmanbacteria	Phylum	0	Solibacteraceae_(Subgroup_3)	Family	0	SBYZ-1017	Family	0	Rokubacteriales	Order	0	Sphingobacteriaceae	Family	0	Rubinisphaeraceae	Family	0	Spirosomaceae	Family	0	Solibacteraceae_(Subgroup_3)	Family
SM2D12	Family	0	S-BQ2-57_soil_group	Order	0	SC-I-84	Family	0	SC-I-84	Family	0	Schekmanbacteria	Phylum	0	Sanguibacteraceae	Family	0	SBYC	Family	0	S15A-MN91	Family	0	SC-I-84	Family	0	Schleiferiaceae	Family	0	Solimonadaceae	Family	0	SC-I-84	Family	0	Rs-M59_termite_group	Family	0	Spirosomaceae	Family	0	Run-SP154	Order	0	Spongiibacteraceae	Family	0	Solimonadaceae	Family
Sneathiellaceae	Family	0	S085	Order	0	Schekmanbacteria	Phylum	0	Schekmanbacteria	Phylum	0	Schleiferiaceae	Family	0	SAR202_clade	Order	0	SBYZ-1017	Family	0	Saccharimonadaceae	Family	0	Schekmanbacteria	Phylum	0	Schlesneriaceae	Family	0	Solirubrobacteraceae	Family	0	Schekmanbacteria	Phylum	0	Rubinisphaeraceae	Family	0	Spongiibacteraceae	Family	0	S-BQ2-57_soil_group	Order	0	Sporichthyaceae	Family	0	Solirubrobacteraceae	Family
Solibacteraceae_(Subgroup_3)	Family	0	S15A-MN91	Family	0	Schleiferiaceae	Family	0	Schleiferiaceae	Family	0	Schlesneriaceae	Family	0	SBYC	Family	0	SC-I-84	Family	0	Saccharospirillaceae	Family	0	Schlesneriaceae	Family	0	Sericytochromatia	Class	0	SPG12-343-353-B69	Class	0	Schleiferiaceae	Family	0	S-BQ2-57_soil_group	Order	0	Sporichthyaceae	Family	0	S085	Order	0	Sporolactobacillaceae	Family	0	SPG12-343-353-B69	Class
Solimonadaceae	Family	0	Saccharospirillaceae	Family	0	Schlesneriaceae	Family	0	Schlesneriaceae	Family	0	Sericytochromatia	Class	0	SBYZ-1017	Family	0	Schekmanbacteria	Phylum	0	Sanguibacteraceae	Family	0	Sericytochromatia	Class	0	Shewanellaceae	Family	0	Spirosomaceae	Family	0	Schlesneriaceae	Family	0	S085	Order	0	Sporolactobacillaceae	Family	0	S15A-MN91	Family	0	SS1-B-02-17	Order	0	Sphingobacteriaceae	Family
Solirubrobacteraceae	Family	0	Salinivirgaceae	Family	0	Sedimenticolaceae	Family	0	Sericytochromatia	Class	0	Shewanellaceae	Family	0	SC-I-84	Family	0	Schleiferiaceae	Family	0	SAR202_clade	Order	0	Shewanellaceae	Family	0	SJA-28	Order	0	Spongiibacteraceae	Family	0	Sericytochromatia	Class	0	S15A-MN91	Family	0	ST-NAGAB-D1	Family	0	Saccharimonadaceae	Family	0	ST-12K33	Family	0	Sphingobacteriales	Order
SPG12-343-353-B69	Class	0	Sanguibacteraceae	Family	0	Sericytochromatia	Class	0	Shewanellaceae	Family	0	SM1H02	Family	0	Schekmanbacteria	Phylum	0	Schlesneriaceae	Family	0	SBYC	Family	0	SJA-15	Order	0	SM1H02	Family	0	Sporichthyaceae	Family	0	Shewanellaceae	Family	0	Saccharimonadaceae	Family	0	Staphylococcaceae	Family	0	Saccharospirillaceae	Family	0	ST-NAGAB-D1	Family	0	Spirosomaceae	Family
Sphingobacteriaceae	Family	0	SAR202_clade	Order	0	Shewanellaceae	Family	0	SJA-28	Order	0	SM23-32	Order	0	Schleiferiaceae	Family	0	Sericytochromatia	Class	0	SBYZ-1017	Family	0	SM1H02	Family	0	SM23-32	Order	0	Sporolactobacillaceae	Family	0	SJA-28	Order	0	Saccharospirillaceae	Family	0	Stappiaceae	Family	0	Sanguibacteraceae	Family	0	Stappiaceae	Family	0	Spongiibacteraceae	Family
Sphingobacteriales	Order	0	SBYC	Family	0	SM1H02	Family	0	SM1H02	Family	0	SM2D12	Family	0	Schlesneriaceae	Family	0	Shewanellaceae	Family	0	SC-I-84	Family	0	Sneathiellaceae	Family	0	SM2D12	Family	0	Stappiaceae	Family	0	SM1H02	Family	0	Salinivirgaceae	Family	0	Streptomycetaceae	Family	0	SAR202_clade	Order	0	Streptococcaceae	Family	0	Sporichthyaceae	Family
Spirosomaceae	Family	0	SBYZ-1017	Family	0	SM23-32	Order	0	SM23-32	Order	0	Sneathiellaceae	Family	0	Sericytochromatia	Class	0	SJA-15	Order	0	Schekmanbacteria	Phylum	0	Solimonadaceae	Family	0	Sneathiellaceae	Family	0	Streptococcaceae	Family	0	SM23-32	Order	0	Sanguibacteraceae	Family	0	Subgroup_17	Class	0	SC-I-84	Family	0	Streptomycetaceae	Family	0	Sporolactobacillaceae	Family
Sporichthyaceae	Family	0	Schekmanbacteria	Phylum	0	SM2D12	Family	0	SM2D12	Family	0	Solimonadaceae	Family	0	Shewanellaceae	Family	0	SJA-28	Order	0	Schleiferiaceae	Family	0	Solirubrobacteraceae	Family	0	Solibacteraceae_(Subgroup_3)	Family	0	Streptomycetaceae	Family	0	SM2D12	Family	0	SAR202_clade	Order	0	Subgroup_21	Class	0	Schekmanbacteria	Phylum	0	Subgroup_18	Class	0	SS1-B-02-17	Order
Sporolactobacillaceae	Family	0	Schleiferiaceae	Family	0	Sneathiellaceae	Family	0	Sneathiellaceae	Family	0	Solirubrobacteraceae	Family	0	SJA-15	Order	0	SM1H02	Family	0	Schlesneriaceae	Family	0	SPG12-343-353-B69	Class	0	Solimonadaceae	Family	0	Subgroup_18	Class	0	Sneathiellaceae	Family	0	SC-I-84	Family	0	Subgroup_26	Class	0	Schleiferiaceae	Family	0	Subgroup_21	Class	0	ST-12K33	Family
Stappiaceae	Family	0	Schlesneriaceae	Family	0	Solimonadaceae	Family	0	Solimonadaceae	Family	0	SPG12-343-353-B69	Class	0	SJA-28	Order	0	SM23-30	Family	0	Sericytochromatia	Class	0	Sphingobacteriaceae	Family	0	Solirubrobacteraceae	Family	0	Subgroup_21	Class	0	Solibacteraceae_(Subgroup_3)	Family	0	Schekmanbacteria	Phylum	0	Subgroup_5	Class	0	Schlesneriaceae	Family	0	Subgroup_22	Class	0	ST-NAGAB-D1	Family
Streptomycetaceae	Family	0	Shewanellaceae	Family	0	Solirubrobacteraceae	Family	0	Solirubrobacteraceae	Family	0	Sphingobacteriaceae	Family	0	SM1H02	Family	0	SM23-32	Order	0	Shewanellaceae	Family	0	Spirosomaceae	Family	0	SPG12-343-353-B69	Class	0	Subgroup_5	Class	0	Solimonadaceae	Family	0	Schleiferiaceae	Family	0	Subgroup_6	Class	0	Sericytochromatia	Class	0	Subgroup_26	Class	0	Stappiaceae	Family
Subgroup_17	Class	0	SJA-15	Order	0	SPG12-343-353-B69	Class	0	SPG12-343-353-B69	Class	0	Spirosomaceae	Family	0	SM23-30	Family	0	Solibacteraceae_(Subgroup_3)	Family	0	SJA-28	Order	0	Sporichthyaceae	Family	0	Sphingobacteriaceae	Family	0	Subgroup_6	Class	0	Solirubrobacteraceae	Family	0	Schlesneriaceae	Family	0	Subgroup_7	Order	0	SM1H02	Family	0	Subgroup_5	Class	0	Streptomycetaceae	Family
Subgroup_18	Class	0	SM1H02	Family	0	Sphingobacteriaceae	Family	0	Sphingobacteriaceae	Family	0	Sporichthyaceae	Family	0	SM23-32	Order	0	Solimonadaceae	Family	0	SM1H02	Family	0	Sporolactobacillaceae	Family	0	Spirosomaceae	Family	0	Subgroup_7	Order	0	SPG12-343-353-B69	Class	0	Sericytochromatia	Class	0	Sulfolobaceae	Family	0	SM23-32	Order	0	Subgroup_6	Class	0	Subgroup_17	Class
Subgroup_26	Class	0	SM23-30	Family	0	Spirosomaceae	Family	0	Sphingobacteriales	Order	0	Sporolactobacillaceae	Family	0	Sneathiellaceae	Family	0	Solirubrobacteraceae	Family	0	SM23-32	Order	0	Streptococcaceae	Family	0	Spongiibacteraceae	Family	0	Subgroup_9	Class	0	Sphingobacteriaceae	Family	0	SJA-15	Order	0	Sulfuricellaceae	Family	0	SM2D12	Family	0	Subgroup_7	Order	0	Subgroup_18	Class
Subgroup_5	Class	0	SM23-32	Order	0	Spongiibacteraceae	Family	0	Spirosomaceae	Family	0	ST-NAGAB-D1	Family	0	Solimonadaceae	Family	0	SPG12-343-353-B69	Class	0	Sneathiellaceae	Family	0	Streptomycetaceae	Family	0	Sporichthyaceae	Family	0	Sulfolobaceae	Family	0	Spirosomaceae	Family	0	SM1H02	Family	0	Sulfurospirillaceae	Family	0	Sneathiellaceae	Family	0	Subgroup_9	Class	0	Subgroup_26	Class
Subgroup_6	Class	0	SM2D12	Family	0	Sporichthyaceae	Family	0	Spongiibacteraceae	Family	0	Staphylococcaceae	Family	0	Solirubrobacteraceae	Family	0	Sphingobacteriaceae	Family	0	Solimonadaceae	Family	0	Subgroup_18	Class	0	Sporolactobacillaceae	Family	0	Sulfuricellaceae	Family	0	Sporichthyaceae	Family	0	SM23-32	Order	0	Sulfurovaceae	Family	0	Solimonadaceae	Family	0	Sulfolobaceae	Family	0	Subgroup_5	Class
Subgroup_7	Order	0	Sneathiellaceae	Family	0	Sporolactobacillaceae	Family	0	Sporichthyaceae	Family	0	Stappiaceae	Family	0	SPG12-343-353-B69	Class	0	Sporichthyaceae	Family	0	Solirubrobacteraceae	Family	0	Subgroup_21	Class	0	ST-NAGAB-D1	Family	0	Sulfurospirillaceae	Family	0	Sporolactobacillaceae	Family	0	SM2D12	Family	0	Synergistaceae	Family	0	Solirubrobacteraceae	Family	0	Sulfuricellaceae	Family	0	Subgroup_6	Class
Subgroup_9	Class	0	Solimonadaceae	Family	0	ST-12K33	Family	0	Sporolactobacillaceae	Family	0	Streptococcaceae	Family	0	Sphingobacteriaceae	Family	0	Sporolactobacillaceae	Family	0	SPG12-343-353-B69	Class	0	Subgroup_26	Class	0	Streptococcaceae	Family	0	Synergistaceae	Family	0	ST-NAGAB-D1	Family	0	Solimonadaceae	Family	0	Syntrophaceae	Family	0	SPG12-343-353-B69	Class	0	Synergistaceae	Family	0	Subgroup_7	Order
Sulfolobaceae	Family	0	SPG12-343-353-B69	Class	0	Staphylococcaceae	Family	0	ST-NAGAB-D1	Family	0	Streptomycetaceae	Family	0	Spirosomaceae	Family	0	Staphylococcaceae	Family	0	Sphingobacteriaceae	Family	0	Subgroup_5	Class	0	Streptomycetaceae	Family	0	Syntrophaceae	Family	0	Staphylococcaceae	Family	0	Solirubrobacteraceae	Family	0	Syntrophobacteraceae	Family	0	Spirosomaceae	Family	0	Syntrophaceae	Family	0	Subgroup_9	Class
Sulfuricellaceae	Family	0	Sphingobacteriales	Order	0	Streptococcaceae	Family	0	Staphylococcaceae	Family	0	Subgroup_5	Class	0	Sporichthyaceae	Family	0	Streptomycetaceae	Family	0	Spirosomaceae	Family	0	Subgroup_6	Class	0	Subgroup_17	Class	0	Syntrophobacteraceae	Family	0	Stappiaceae	Family	0	SPG12-343-353-B69	Class	0	Syntrophobacterales	Order	0	Spongiibacteraceae	Family	0	Syntrophobacteraceae	Family	0	Sulfolobaceae	Family
Sulfurospirillaceae	Family	0	Sporolactobacillaceae	Family	0	Streptomycetaceae	Family	0	Stappiaceae	Family	0	Subgroup_6	Class	0	Sporolactobacillaceae	Family	0	Subgroup_18	Class	0	Sporichthyaceae	Family	0	Subgroup_7	Order	0	Subgroup_5	Class	0	Syntrophobacterales	Order	0	Streptococcaceae	Family	0	Spongiibacteraceae	Family	0	Syntrophomonadaceae	Family	0	Sporichthyaceae	Family	0	Syntrophobacterales	Order	0	Sulfuricellaceae	Family
Sulfurovaceae	Family	0	Streptococcaceae	Family	0	Subgroup_26	Class	0	Streptococcaceae	Family	0	Subgroup_7	Order	0	ST-NAGAB-D1	Family	0	Subgroup_21	Class	0	Sporolactobacillaceae	Family	0	Sulfolobaceae	Family	0	Subgroup_7	Order	0	Syntrophomonadaceae	Family	0	Streptomycetaceae	Family	0	Sporichthyaceae	Family	0	SZB50	Order	0	Sporolactobacillaceae	Family	0	Syntrophomonadaceae	Family	0	Sulfurovaceae	Family
Synergistaceae	Family	0	Streptomycetaceae	Family	0	Subgroup_5	Class	0	Streptomycetaceae	Family	0	Sulfolobaceae	Family	0	Streptococcaceae	Family	0	Subgroup_5	Class	0	Staphylococcaceae	Family	0	Sulfuricellaceae	Family	0	Sulfolobaceae	Family	0	SZB50	Order	0	Subgroup_21	Class	0	Sporolactobacillaceae	Family	0	T34	Family	0	Staphylococcaceae	Family	0	SZB50	Order	0	Syntrophobacteraceae	Family
Syntrophaceae	Family	0	Subgroup_26	Class	0	Subgroup_6	Class	0	Subgroup_5	Class	0	Sulfuricellaceae	Family	0	Streptomycetaceae	Family	0	Subgroup_7	Order	0	Streptococcaceae	Family	0	Sulfurospirillaceae	Family	0	Sulfuricellaceae	Family	0	T34	Family	0	Subgroup_5	Class	0	Staphylococcaceae	Family	0	Tannerellaceae	Family	0	Streptococcaceae	Family	0	T34	Family	0	Syntrophobacterales	Order
Syntrophobacteraceae	Family	0	Sulfolobaceae	Family	0	Subgroup_7	Order	0	Subgroup_6	Class	0	Sulfurospirillaceae	Family	0	Subgroup_18	Class	0	Sulfolobaceae	Family	0	Streptomycetaceae	Family	0	Synergistaceae	Family	0	Sulfurospirillaceae	Family	0	TA06	Phylum	0	Subgroup_6	Class	0	Stappiaceae	Family	0	TDNP-Wbc97-11-7-16	Order	0	Streptomycetaceae	Family	0	TA06	Phylum	0	Syntrophomonadaceae	Family
Syntrophobacterales	Order	0	Sulfuricellaceae	Family	0	Sulfolobaceae	Family	0	Subgroup_7	Order	0	Synergistaceae	Family	0	Subgroup_5	Class	0	Sulfuricellaceae	Family	0	Subgroup_26	Class	0	Syntrophaceae	Family	0	Sulfurovaceae	Family	0	Tannerellaceae	Family	0	Subgroup_7	Order	0	Streptomycetaceae	Family	0	Tenderiaceae	Family	0	Subgroup_21	Class	0	Tannerellaceae	Family	0	T34	Family
Syntrophomonadaceae	Family	0	Sulfurospirillaceae	Family	0	Sulfuricellaceae	Family	0	Sulfolobaceae	Family	0	Syntrophobacterales	Order	0	Subgroup_6	Class	0	Sulfurospirillaceae	Family	0	Subgroup_5	Class	0	Syntrophobacteraceae	Family	0	Synergistaceae	Family	0	TDNP-Wbc97-11-7-16	Order	0	Sulfolobaceae	Family	0	Subgroup_5	Class	0	Tepidisphaeraceae	Family	0	Subgroup_5	Class	0	TDNP-Wbc97-11-7-16	Order	0	TA06	Phylum
SZB50	Order	0	Sulfurovaceae	Family	0	Sulfurospirillaceae	Family	0	Sulfuricellaceae	Family	0	Syntrophomonadaceae	Family	0	Subgroup_7	Order	0	Synergistaceae	Family	0	Subgroup_6	Class	0	Syntrophobacterales	Order	0	Syntrophaceae	Family	0	Tenderiaceae	Family	0	Sulfuricellaceae	Family	0	Subgroup_7	Order	0	Terasakiellaceae	Family	0	Subgroup_6	Class	0	Tenderiaceae	Family	0	Tannerellaceae	Family
T34	Family	0	Synergistaceae	Family	0	Synergistaceae	Family	0	Synergistaceae	Family	0	SZB50	Order	0	Sulfolobaceae	Family	0	Syntrophaceae	Family	0	Subgroup_7	Order	0	Syntrophomonadaceae	Family	0	Syntrophobacterales	Order	0	Tepidisphaeraceae	Family	0	Sulfurospirillaceae	Family	0	Sulfolobaceae	Family	0	Terrestrial_Hot_Spring_Gp(THSCG)	Family	0	Subgroup_7	Order	0	Tepidisphaeraceae	Family	0	TDNP-Wbc97-11-7-16	Order
TA06	Phylum	0	Syntrophaceae	Family	0	Syntrophobacterales	Order	0	Syntrophobacteraceae	Family	0	T34	Family	0	Sulfuricellaceae	Family	0	Syntrophobacteraceae	Family	0	Sulfolobaceae	Family	0	SZB50	Order	0	Syntrophomonadaceae	Family	0	Terasakiellaceae	Family	0	Synergistaceae	Family	0	Sulfuricellaceae	Family	0	Terrimicrobiaceae	Family	0	Sulfolobaceae	Family	0	Terrestrial_Hot_Spring_Gp(THSCG)	Family	0	Tenderiaceae	Family
Tannerellaceae	Family	0	Syntrophobacteraceae	Family	0	Syntrophomonadaceae	Family	0	Syntrophobacterales	Order	0	Tannerellaceae	Family	0	Sulfurospirillaceae	Family	0	Syntrophobacterales	Order	0	Sulfuricellaceae	Family	0	TA06	Phylum	0	SZB50	Order	0	Terrestrial_Hot_Spring_Gp(THSCG)	Family	0	Syntrophobacterales	Order	0	Sulfurospirillaceae	Family	0	TG3	Family	0	Sulfuricellaceae	Family	0	Terrimicrobiaceae	Family	0	Tepidisphaeraceae	Family
TDNP-Wbc97-11-7-16	Order	0	Syntrophobacterales	Order	0	SZB50	Order	0	Syntrophomonadaceae	Family	0	TDNP-Wbc97-11-7-16	Order	0	Synergistaceae	Family	0	Syntrophomonadaceae	Family	0	Synergistaceae	Family	0	Tannerellaceae	Family	0	Tannerellaceae	Family	0	Terrimicrobiaceae	Family	0	Syntrophomonadaceae	Family	0	Synergistaceae	Family	0	Thalassobaculaceae	Family	0	Sulfurospirillaceae	Family	0	TG3	Family	0	Terasakiellaceae	Family
Tenderiaceae	Family	0	Syntrophomonadaceae	Family	0	T34	Family	0	SZB50	Order	0	Tenderiaceae	Family	0	Syntrophaceae	Family	0	TA06	Phylum	0	Syntrophaceae	Family	0	TDNP-Wbc97-11-7-16	Order	0	TDNP-Wbc97-11-7-16	Order	0	TG3	Family	0	SZB50	Order	0	Syntrophaceae	Family	0	Thalassobaculales	Order	0	Synergistaceae	Family	0	Thalassobaculales	Order	0	Terrestrial_Hot_Spring_Gp(THSCG)	Family
Tepidisphaeraceae	Family	0	SZB50	Order	0	TA06	Phylum	0	Tannerellaceae	Family	0	Tepidisphaeraceae	Family	0	Syntrophobacterales	Order	0	Tannerellaceae	Family	0	Syntrophobacterales	Order	0	Tenderiaceae	Family	0	Tenderiaceae	Family	0	Thalassobaculaceae	Family	0	Tannerellaceae	Family	0	Syntrophobacterales	Order	0	Thalassospiraceae	Family	0	Syntrophaceae	Family	0	Thaumarchaeota	Phylum	0	Terrimicrobiaceae	Family
Terasakiellaceae	Family	0	T34	Family	0	Tannerellaceae	Family	0	TDNP-Wbc97-11-7-16	Order	0	Terasakiellaceae	Family	0	Syntrophomonadaceae	Family	0	TDNP-Wbc97-11-7-16	Order	0	Syntrophomonadaceae	Family	0	Tepidisphaeraceae	Family	0	Tepidisphaeraceae	Family	0	Thalassobaculales	Order	0	TDNP-Wbc97-11-7-16	Order	0	Syntrophomonadaceae	Family	0	Thaumarchaeota	Phylum	0	Syntrophobacteraceae	Family	0	Thermaceae	Family	0	TG3	Family
Terrestrial_Hot_Spring_Gp(THSCG)	Family	0	TA06	Phylum	0	TDNP-Wbc97-11-7-16	Order	0	Tenderiaceae	Family	0	Terrestrial_Hot_Spring_Gp(THSCG)	Family	0	SZB50	Order	0	Tenderiaceae	Family	0	SZB50	Order	0	Terrestrial_Hot_Spring_Gp(THSCG)	Family	0	Terasakiellaceae	Family	0	Thalassospiraceae	Family	0	Tenderiaceae	Family	0	SZB50	Order	0	Thermoactinomycetaceae	Family	0	Syntrophobacterales	Order	0	Thermoactinomycetaceae	Family	0	Thalassobaculaceae	Family
Terrimicrobiaceae	Family	0	Tannerellaceae	Family	0	Tenderiaceae	Family	0	Tepidisphaeraceae	Family	0	Terrimicrobiaceae	Family	0	TA06	Phylum	0	Tepidisphaeraceae	Family	0	Tannerellaceae	Family	0	Terrimicrobiaceae	Family	0	Terrestrial_Hot_Spring_Gp(THSCG)	Family	0	Thaumarchaeota	Phylum	0	Tepidisphaeraceae	Family	0	T34	Family	0	Thermoanaerobacteraceae	Family	0	Syntrophomonadaceae	Family	0	Thermoanaerobacteraceae	Family	0	Thalassobaculales	Order
TG3	Family	0	TDNP-Wbc97-11-7-16	Order	0	Tepidisphaeraceae	Family	0	Terasakiellaceae	Family	0	Thalassobaculales	Order	0	Tannerellaceae	Family	0	Terrestrial_Hot_Spring_Gp(THSCG)	Family	0	TDNP-Wbc97-11-7-16	Order	0	TG3	Family	0	Terrimicrobiaceae	Family	0	Thermoactinomycetaceae	Family	0	Terasakiellaceae	Family	0	Tannerellaceae	Family	0	Thermodesulfobacteriaceae	Family	0	SZB50	Order	0	Thermodesulfobacteriaceae	Family	0	Thalassospiraceae	Family
Thalassobaculaceae	Family	0	Tenderiaceae	Family	0	Terasakiellaceae	Family	0	Terrestrial_Hot_Spring_Gp(THSCG)	Family	0	Thalassospiraceae	Family	0	TDNP-Wbc97-11-7-16	Order	0	Terrimicrobiaceae	Family	0	Tenderiaceae	Family	0	Thalassobaculaceae	Family	0	TG3	Family	0	Thermoanaerobacteraceae	Family	0	Terrestrial_Hot_Spring_Gp(THSCG)	Family	0	TDNP-Wbc97-11-7-16	Order	0	Thermodesulfovibrionaceae	Family	0	T34	Family	0	Thermodesulfovibrionaceae	Family	0	Thaumarchaeota	Phylum
Thalassobaculales	Order	0	Tepidisphaeraceae	Family	0	Terrestrial_Hot_Spring_Gp(THSCG)	Family	0	Terrimicrobiaceae	Family	0	Thaumarchaeota	Phylum	0	Tenderiaceae	Family	0	Thalassobaculales	Order	0	Tepidisphaeraceae	Family	0	Thalassobaculales	Order	0	Thalassobaculaceae	Family	0	Thermodesulfobacteriaceae	Family	0	Terrimicrobiaceae	Family	0	Tenderiaceae	Family	0	Thermodesulfovibrionia	Class	0	Tannerellaceae	Family	0	Thermodesulfovibrionia	Class	0	Thermoactinomycetaceae	Family
Thalassospiraceae	Family	0	Terasakiellaceae	Family	0	Terrimicrobiaceae	Family	0	Thalassobaculaceae	Family	0	Thermaceae	Family	0	Tepidisphaeraceae	Family	0	Thalassospiraceae	Family	0	Terasakiellaceae	Family	0	Thalassospiraceae	Family	0	Thalassobaculales	Order	0	Thermodesulfovibrionaceae	Family	0	Thalassobaculaceae	Family	0	Tepidisphaeraceae	Family	0	Thermofilaceae	Family	0	TDNP-Wbc97-11-7-16	Order	0	Thermofilaceae	Family	0	Thermoanaerobacteraceae	Family
Thaumarchaeota	Phylum	0	Terrestrial_Hot_Spring_Gp(THSCG)	Family	0	Thalassobaculales	Order	0	Thalassobaculales	Order	0	Thermoactinomycetaceae	Family	0	Terrestrial_Hot_Spring_Gp(THSCG)	Family	0	Thaumarchaeota	Phylum	0	Terrestrial_Hot_Spring_Gp(THSCG)	Family	0	Thaumarchaeota	Phylum	0	Thalassospiraceae	Family	0	Thermodesulfovibrionia	Class	0	Thalassobaculales	Order	0	Terasakiellaceae	Family	0	Thermoflexaceae	Family	0	Tenderiaceae	Family	0	Thermoflexaceae	Family	0	Thermodesulfobacteriaceae	Family
Thermoactinomycetaceae	Family	0	Terrimicrobiaceae	Family	0	Thalassospiraceae	Family	0	Thalassospiraceae	Family	0	Thermoanaerobacteraceae	Family	0	Terrimicrobiaceae	Family	0	Thermoactinomycetaceae	Family	0	Terrimicrobiaceae	Family	0	Thermaceae	Family	0	Thaumarchaeota	Phylum	0	Thermofilaceae	Family	0	Thalassospiraceae	Family	0	Terrestrial_Hot_Spring_Gp(THSCG)	Family	0	Thermoleophilia	Class	0	Tepidisphaeraceae	Family	0	Thermoleophilia	Class	0	Thermodesulfovibrionaceae	Family
Thermoanaerobacteraceae	Family	0	Thalassobaculaceae	Family	0	Thaumarchaeota	Phylum	0	Thaumarchaeota	Phylum	0	Thermodesulfobacteriaceae	Family	0	Thalassobaculales	Order	0	Thermoanaerobacteraceae	Family	0	Thalassobaculaceae	Family	0	Thermoactinomycetaceae	Family	0	Thermoactinomycetaceae	Family	0	Thermoflexaceae	Family	0	Thaumarchaeota	Phylum	0	Terrimicrobiaceae	Family	0	Thermoplasmata	Class	0	Terrestrial_Hot_Spring_Gp(THSCG)	Family	0	Thermoplasmata	Class	0	Thermodesulfovibrionia	Class
Thermodesulfobacteriaceae	Family	0	Thalassospiraceae	Family	0	Thermaceae	Family	0	Thermoactinomycetaceae	Family	0	Thermodesulfovibrionaceae	Family	0	Thalassospiraceae	Family	0	Thermodesulfobacteriaceae	Family	0	Thalassobaculales	Order	0	Thermoanaerobacteraceae	Family	0	Thermoanaerobacteraceae	Family	0	Thermoleophilia	Class	0	Thermaceae	Family	0	Thalassobaculaceae	Family	0	Thermoplasmataceae	Family	0	Terrimicrobiaceae	Family	0	Thermoplasmataceae	Family	0	Thermofilaceae	Family
Thermodesulfovibrionaceae	Family	0	Thaumarchaeota	Phylum	0	Thermoactinomycetaceae	Family	0	Thermoanaerobacteraceae	Family	0	Thermofilaceae	Family	0	Thaumarchaeota	Phylum	0	Thermodesulfovibrionaceae	Family	0	Thalassospiraceae	Family	0	Thermodesulfobacteriaceae	Family	0	Thermodesulfobacteriaceae	Family	0	Thermoplasmata	Class	0	Thermoactinomycetaceae	Family	0	Thalassobaculales	Order	0	Thermoproteaceae	Family	0	Thalassobaculales	Order	0	Thermoproteaceae	Family	0	Thermoflexaceae	Family
Thermodesulfovibrionia	Class	0	Thermoactinomycetaceae	Family	0	Thermoanaerobacteraceae	Family	0	Thermodesulfobacteriaceae	Family	0	Thermoflexaceae	Family	0	Thermoactinomycetaceae	Family	0	Thermodesulfovibrionia	Class	0	Thaumarchaeota	Phylum	0	Thermodesulfovibrionaceae	Family	0	Thermodesulfovibrionaceae	Family	0	Thermoplasmataceae	Family	0	Thermoanaerobacteraceae	Family	0	Thalassospiraceae	Family	0	Thermoprotei	Class	0	Thalassospiraceae	Family	0	Thermoprotei	Class	0	Thermoleophilia	Class
Thermofilaceae	Family	0	Thermoanaerobacteraceae	Family	0	Thermodesulfobacteriaceae	Family	0	Thermodesulfovibrionaceae	Family	0	Thermoleophilia	Class	0	Thermoanaerobacteraceae	Family	0	Thermofilaceae	Family	0	Thermoactinomycetaceae	Family	0	Thermodesulfovibrionia	Class	0	Thermodesulfovibrionia	Class	0	Thermoproteaceae	Family	0	Thermodesulfobacteriaceae	Family	0	Thaumarchaeota	Phylum	0	Thioalkalispiraceae	Family	0	Thaumarchaeota	Phylum	0	Thioalkalispiraceae	Family	0	Thermoplasmata	Class
Thermoleophilia	Class	0	Thermodesulfobacteriaceae	Family	0	Thermodesulfovibrionaceae	Family	0	Thermodesulfovibrionia	Class	0	Thermoplasmata	Class	0	Thermodesulfobacteriaceae	Family	0	Thermoflexaceae	Family	0	Thermoanaerobacteraceae	Family	0	Thermofilaceae	Family	0	Thermofilaceae	Family	0	Thermoprotei	Class	0	Thermodesulfovibrionaceae	Family	0	Thermoactinomycetaceae	Family	0	Thioglobaceae	Family	0	Thermoactinomycetaceae	Family	0	Thioglobaceae	Family	0	Thermoplasmataceae	Family
Thermoplasmata	Class	0	Thermodesulfovibrionaceae	Family	0	Thermodesulfovibrionia	Class	0	Thermofilaceae	Family	0	Thermoplasmataceae	Family	0	Thermodesulfovibrionaceae	Family	0	Thermoleophilia	Class	0	Thermodesulfobacteriaceae	Family	0	Thermoflexaceae	Family	0	Thermoflexaceae	Family	0	Thioalkalispiraceae	Family	0	Thermodesulfovibrionia	Class	0	Thermoanaerobacteraceae	Family	0	Thiohalorhabdaceae	Family	0	Thermoanaerobacteraceae	Family	0	Thiohalorhabdaceae	Family	0	Thermoproteaceae	Family
Thermoplasmataceae	Family	0	Thermodesulfovibrionia	Class	0	Thermofilaceae	Family	0	Thermoflexaceae	Family	0	Thermoproteaceae	Family	0	Thermodesulfovibrionia	Class	0	Thermoplasmataceae	Family	0	Thermodesulfovibrionaceae	Family	0	Thermoleophilia	Class	0	Thermoleophilia	Class	0	Thioglobaceae	Family	0	Thermofilaceae	Family	0	Thermodesulfobacteriaceae	Family	0	Thiomicrospiraceae	Family	0	Thermodesulfobacteriaceae	Family	0	Thiomicrospiraceae	Family	0	Thermoprotei	Class
Thermoproteaceae	Family	0	Thermofilaceae	Family	0	Thermoleophilia	Class	0	Thermoleophilia	Class	0	Thermoprotei	Class	0	Thermofilaceae	Family	0	Thermoproteaceae	Family	0	Thermodesulfovibrionia	Class	0	Thermoplasmataceae	Family	0	Thermoplasmataceae	Family	0	Thiohalorhabdaceae	Family	0	Thermoflexaceae	Family	0	Thermodesulfovibrionaceae	Family	0	Thiovulaceae	Family	0	Thermodesulfovibrionaceae	Family	0	TK10	Class	0	Thioalkalispiraceae	Family
Thermoprotei	Class	0	Thermoleophilia	Class	0	Thermoplasmata	Class	0	Thermoplasmataceae	Family	0	Thioalkalispiraceae	Family	0	Thermoplasmataceae	Family	0	Thermoprotei	Class	0	Thermofilaceae	Family	0	Thermoproteaceae	Family	0	Thermoproteaceae	Family	0	Thiomicrospiraceae	Family	0	Thermoleophilia	Class	0	Thermodesulfovibrionia	Class	0	TK10	Class	0	Thermodesulfovibrionia	Class	0	TRA3-20	Family	0	Thioglobaceae	Family
Thioalkalispiraceae	Family	0	Thermoplasmata	Class	0	Thermoplasmataceae	Family	0	Thermoproteaceae	Family	0	Thioglobaceae	Family	0	Thermoproteaceae	Family	0	Thioalkalispiraceae	Family	0	Thermoflexaceae	Family	0	Thermoprotei	Class	0	Thermoprotei	Class	0	Thiovulaceae	Family	0	Thermoplasmataceae	Family	0	Thermofilaceae	Family	0	TRA3-20	Family	0	Thermofilaceae	Family	0	UBA10353_marine_group	Order	0	Thiohalorhabdaceae	Family
Thioglobaceae	Family	0	Thermoplasmataceae	Family	0	Thermoproteaceae	Family	0	Thermoprotei	Class	0	Thiohalorhabdaceae	Family	0	Thermoprotei	Class	0	Thioglobaceae	Family	0	Thermoleophilia	Class	0	Thioalkalispiraceae	Family	0	Thioglobaceae	Family	0	TK10	Class	0	Thermoproteaceae	Family	0	Thermoleophilia	Class	0	Trueperaceae	Family	0	Thermoleophilia	Class	0	UBA12409	Family	0	Thiomicrospiraceae	Family
Thiomicrospiraceae	Family	0	Thermoproteaceae	Family	0	Thermoprotei	Class	0	Thioalkalispiraceae	Family	0	Thiomicrospiraceae	Family	0	Thioalkalispiraceae	Family	0	Thiohalorhabdaceae	Family	0	Thermoplasmataceae	Family	0	Thioglobaceae	Family	0	Thiohalorhabdaceae	Family	0	TRA3-20	Family	0	Thermoprotei	Class	0	Thermoplasmataceae	Family	0	UBA12409	Family	0	Thermoplasmataceae	Family	0	UBA12411	Family	0	TK10	Class
Thiovulaceae	Family	0	Thermoprotei	Class	0	Thioalkalispiraceae	Family	0	Thioglobaceae	Family	0	TK10	Class	0	Thioglobaceae	Family	0	Thiomicrospiraceae	Family	0	Thermoproteaceae	Family	0	Thiomicrospiraceae	Family	0	Thiomicrospiraceae	Family	0	Trueperaceae	Family	0	Thioalkalispiraceae	Family	0	Thermoproteaceae	Family	0	UBA12411	Family	0	Thermoproteaceae	Family	0	UBA4486	Order	0	TRA3-20	Family
TK10	Class	0	Thioalkalispiraceae	Family	0	Thioglobaceae	Family	0	Thiohalorhabdaceae	Family	0	TRA3-20	Family	0	Thiomicrospiraceae	Family	0	TK10	Class	0	Thermoprotei	Class	0	TK10	Class	0	TK10	Class	0	UBA10353_marine_group	Order	0	Thioglobaceae	Family	0	Thermoprotei	Class	0	UBA4486	Order	0	Thermoprotei	Class	0	V2072-189E03	Class	0	Trueperaceae	Family
TRA3-20	Family	0	Thioglobaceae	Family	0	Thiohalorhabdaceae	Family	0	Thiomicrospiraceae	Family	0	Trueperaceae	Family	0	TK10	Class	0	TRA3-20	Family	0	Thioalkalispiraceae	Family	0	TRA3-20	Family	0	TRA3-20	Family	0	UBA12409	Family	0	Thiohalorhabdaceae	Family	0	Thioalkalispiraceae	Family	0	Unknown_Family	Family	0	Thioalkalispiraceae	Family	0	vadinBA26	Order	0	UBA12409	Family
Trueperaceae	Family	0	Thiohalorhabdaceae	Family	0	Thiomicrospiraceae	Family	0	TK10	Class	0	UBA10353_marine_group	Order	0	TRA3-20	Family	0	UBA10353_marine_group	Order	0	Thioglobaceae	Family	0	Trueperaceae	Family	0	Trueperaceae	Family	0	UBA12411	Family	0	Thiomicrospiraceae	Family	0	Thioglobaceae	Family	0	V2072-189E03	Class	0	Thioglobaceae	Family	0	Veillonellaceae	Family	0	UBA12411	Family
UBA10353_marine_group	Order	0	Thiomicrospiraceae	Family	0	TK10	Class	0	TRA3-20	Family	0	UBA12409	Family	0	Trueperaceae	Family	0	UBA12411	Family	0	Thiohalorhabdaceae	Family	0	UBA10353_marine_group	Order	0	UBA10353_marine_group	Order	0	UBA4486	Order	0	TK10	Class	0	Thiomicrospiraceae	Family	0	vadinBA26	Order	0	Thiohalorhabdaceae	Family	0	Vermiphilaceae	Family	0	UBA4486	Order
UBA12409	Family	0	Thiovulaceae	Family	0	TRA3-20	Family	0	Trueperaceae	Family	0	UBA12411	Family	0	UBA10353_marine_group	Order	0	UBA4486	Order	0	Thiomicrospiraceae	Family	0	UBA12409	Family	0	UBA12409	Family	0	V2072-189E03	Class	0	TRA3-20	Family	0	TK10	Class	0	Veillonellaceae	Family	0	Thiomicrospiraceae	Family	0	Verrucomicrobiae	Class	0	V2072-189E03	Class
UBA12411	Family	0	Trueperaceae	Family	0	Trueperaceae	Family	0	UBA10353_marine_group	Order	0	UBA4486	Order	0	UBA12411	Family	0	V2072-189E03	Class	0	TK10	Class	0	UBA12411	Family	0	UBA12411	Family	0	vadinBA26	Order	0	Trueperaceae	Family	0	TRA3-20	Family	0	Vermiphilaceae	Family	0	TK10	Class	0	VHS-B3-70	Family	0	vadinBA26	Order
UBA4486	Order	0	UBA10353_marine_group	Order	0	UBA10353_marine_group	Order	0	UBA12409	Family	0	V2072-189E03	Class	0	UBA4486	Order	0	vadinBA26	Order	0	TRA3-20	Family	0	UBA4486	Order	0	vadinBA26	Order	0	Veillonellaceae	Family	0	UBA10353_marine_group	Order	0	Trueperaceae	Family	0	Verrucomicrobiaceae	Family	0	TRA3-20	Family	0	VHS-B4-70	Family	0	Veillonellaceae	Family
V2072-189E03	Class	0	UBA12409	Family	0	UBA12409	Family	0	UBA4486	Order	0	vadinBA26	Order	0	vadinBA26	Order	0	Veillonellaceae	Family	0	UBA10353_marine_group	Order	0	V2072-189E03	Class	0	Veillonellaceae	Family	0	Vermiphilaceae	Family	0	UBA12409	Family	0	UBA10353_marine_group	Order	0	Verrucomicrobiae	Class	0	Trueperaceae	Family	0	Victivallales	Order	0	Vermiphilaceae	Family
vadinBA26	Order	0	UBA12411	Family	0	UBA12411	Family	0	vadinBA26	Order	0	Veillonellaceae	Family	0	Veillonellaceae	Family	0	Vermiphilaceae	Family	0	UBA12409	Family	0	vadinBA26	Order	0	Vermiphilaceae	Family	0	Verrucomicrobiae	Class	0	UBA12411	Family	0	UBA12409	Family	0	Verrucomicrobiales	Order	0	UBA12409	Family	0	WCHB1-81	Class	0	Verrucomicrobiae	Class
Veillonellaceae	Family	0	UBA4486	Order	0	UBA4486	Order	0	Veillonellaceae	Family	0	Vermiphilaceae	Family	0	Vermiphilaceae	Family	0	Verrucomicrobiaceae	Family	0	UBA12411	Family	0	Veillonellaceae	Family	0	Verrucomicrobiae	Class	0	Verrucomicrobiales	Order	0	UBA4486	Order	0	UBA12411	Family	0	VHS-B3-70	Family	0	UBA12411	Family	0	WD2101_soil_group	Family	0	VHS-B3-70	Family
Vermiphilaceae	Family	0	V2072-189E03	Class	0	V2072-189E03	Class	0	Vermiphilaceae	Family	0	Verrucomicrobiae	Class	0	Verrucomicrobiaceae	Family	0	Verrucomicrobiae	Class	0	vadinBA26	Order	0	Vermiphilaceae	Family	0	VHS-B4-70	Family	0	VHS-B3-70	Family	0	vadinBA26	Order	0	UBA4486	Order	0	VHS-B4-70	Family	0	UBA4486	Order	0	Weeksellaceae	Family	0	VHS-B4-70	Family
Verrucomicrobiae	Class	0	vadinBA26	Order	0	vadinBA26	Order	0	Verrucomicrobiae	Class	0	Verrucomicrobiales	Order	0	Verrucomicrobiae	Class	0	Vibrionaceae	Family	0	Veillonellaceae	Family	0	Verrucomicrobiae	Class	0	Victivallales	Order	0	Vibrionaceae	Family	0	Veillonellaceae	Family	0	Veillonellaceae	Family	0	Victivallales	Order	0	V2072-189E03	Class	0	Woesearchaeia	Class	0	Victivallales	Order
Vibrionaceae	Family	0	Veillonellaceae	Family	0	Veillonellaceae	Family	0	Vibrionaceae	Family	0	Victivallales	Order	0	Vibrionaceae	Family	0	Victivallales	Order	0	Vermiphilaceae	Family	0	Vibrionaceae	Family	0	WD2101_soil_group	Family	0	Victivallales	Order	0	Verrucomicrobiaceae	Family	0	Vermiphilaceae	Family	0	WD2101_soil_group	Family	0	vadinBA26	Order	0	Woeseiaceae	Family	0	WCHB1-81	Class
WD2101_soil_group	Family	0	Vermiphilaceae	Family	0	Verrucomicrobiae	Class	0	WD2101_soil_group	Family	0	WD2101_soil_group	Family	0	Victivallales	Order	0	WD2101_soil_group	Family	0	Verrucomicrobiae	Class	0	Victivallales	Order	0	Weeksellaceae	Family	0	WD2101_soil_group	Family	0	Verrucomicrobiae	Class	0	Verrucomicrobiae	Class	0	Woeseiaceae	Family	0	Veillonellaceae	Family	0	WOR-1	Phylum	0	WD2101_soil_group	Family
Weeksellaceae	Family	0	Verrucomicrobiae	Class	0	Vibrionaceae	Family	0	Weeksellaceae	Family	0	WOR-1	Phylum	0	WD2101_soil_group	Family	0	Weeksellaceae	Family	0	Victivallales	Order	0	WD2101_soil_group	Family	0	Woeseiaceae	Family	0	Weeksellaceae	Family	0	Vibrionaceae	Family	0	Vibrionaceae	Family	0	WOR-1	Phylum	0	Vermiphilaceae	Family	0	WPS-2	Phylum	0	WOR-1	Phylum
WOR-1	Phylum	0	Vibrionaceae	Family	0	WD2101_soil_group	Family	0	WOR-1	Phylum	0	WPS-2	Phylum	0	WOR-1	Phylum	0	WOR-1	Phylum	0	WD2101_soil_group	Family	0	Weeksellaceae	Family	0	WOR-1	Phylum	0	Woeseiaceae	Family	0	WD2101_soil_group	Family	0	Victivallales	Order	0	WPS-2	Phylum	0	Verrucomicrobiae	Class	0	WS1	Phylum	0	WPS-2	Phylum
WS2	Phylum	0	WOR-1	Phylum	0	Weeksellaceae	Family	0	WPS-2	Phylum	0	WWE3	Class	0	WPS-2	Phylum	0	WPS-2	Phylum	0	WOR-1	Phylum	0	WOR-1	Phylum	0	WPS-2	Phylum	0	WOR-1	Phylum	0	Weeksellaceae	Family	0	WD2101_soil_group	Family	0	WS1	Phylum	0	Weeksellaceae	Family	0	WS2	Phylum	0	WS2	Phylum
WWE3	Class	0	WPS-2	Phylum	0	WOR-1	Phylum	0	WS2	Phylum	0	Xanthobacteraceae	Family	0	WS2	Phylum	0	WS2	Phylum	0	WPS-2	Phylum	0	WWE3	Class	0	WS2	Phylum	0	WPS-2	Phylum	0	WOR-1	Phylum	0	WPS-2	Phylum	0	WS2	Phylum	0	WOR-1	Phylum	0	WWE3	Class	0	WWE3	Class
Xanthobacteraceae	Family	0	WWE3	Class	0	WPS-2	Phylum	0	Xanthobacteraceae	Family	0	Xanthomonadaceae	Family	0	WWE3	Class	0	WWE3	Class	0	Xanthobacteraceae	Family	0	Xanthobacteraceae	Family	0	WWE3	Class	0	Xanthobacteraceae	Family	0	WPS-2	Phylum	0	Xanthobacteraceae	Family	0	WWE3	Class	0	WWE3	Class	0	Xanthobacteraceae	Family	0	Xanthobacteraceae	Family
Xanthomonadaceae	Family	0	Zixibacteria	Phylum	0	Xanthomonadaceae	Family	0	Xanthomonadaceae	Family	0	Zixibacteria	Phylum	0	Xanthomonadaceae	Family	0	Xanthobacteraceae	Family	0	Xanthomonadaceae	Family	0	Xanthomonadaceae	Family	0	Xanthomonadaceae	Family	0	Zixibacteria	Phylum	0	Xanthobacteraceae	Family	0	Xanthomonadaceae	Family	0	Zixibacteria	Phylum	0	Xanthobacteraceae	Family	0	Xanthomonadaceae	Family	0	Xanthomonadaceae	Family
[truncated: 130 more columns]
