# Supplementary material for: Natural and anthropogenic carbon input affect microbial activity in salt marsh sediment
Source: Front Microbiol. 2023 Sep 7;14:1235906. doi: 10.3389/fmicb.2023.1235906 (PMC10512730; doi:10.3389/fmicb.2023.1235906)
Supplement: Supplementary file 2 [file Data_Sheet_2.CSV]

Data Sheet S2. Alpha diversity (Shannon, Simpson, and Chao) scores for each horizon of all treatments.
	id	shannon_div	simpson_div	Chao1
1	A1.INACTIVE	5.84340601769916	0.994053812613862	835.8
2	A2.INACTIVE	6.50904109101572	0.996881477248554	1348.93333333333
3	A3.INACTIVE	6.59527316943271	0.996780549100059	1481.10407239819
4	A4.INACTIVE	6.56053234119778	0.996917574553136	1340.10067114094
5	A5.INACTIVE	6.54244731662143	0.996564432139529	1256.0487804878
6	B1.ACTIVE	6.38296698086823	0.995954725109582	1622.07191780822
7	B1.INACTIVE	6.27545584598076	0.995973866654987	1436.36
8	B2.ACTIVE	6.48075777839	0.995758916861859	1873.8339100346
9	B2.INACTIVE	6.45232837517442	0.995289354805139	1697.7480620155
10	B3.ACTIVE	6.19715433540813	0.9955457708729	990.263888888889
11	B3.INACTIVE	5.56424095858603	0.994130209025676	418
12	B4.ACTIVE	6.71574680209185	0.997139909332738	1768.20858895706
13	B4.INACTIVE	7.08710009387607	0.998404630709083	2341.60753880266
14	B5.ACTIVE	4.30029276386056	0.929775420863588	400.681818181818
15	B5.INACTIVE	7.0507356563385	0.998450001689209	2117.43788819876
16	C1.ACTIVE	3.01957341015578	0.795504631405139	585.209302325581
17	C1.INACTIVE	1.57047996858122	0.427390388550453	428.375
18	C2.ACTIVE	3.93156834417548	0.881892484273799	796.75
19	C2.INACTIVE	2.55838698010033	0.591863056375968	785.259259259259
20	C3.ACTIVE	4.01576852710157	0.879164877717357	841.860294117647
21	C3.INACTIVE	2.37094044136502	0.553191129052384	645.276595744681
22	C4.ACTIVE	4.01773278918876	0.915377583323444	718.899082568807
23	C4.INACTIVE	2.83275602693394	0.693733045301884	628.479166666667
24	C5.ACTIVE	4.18361777276568	0.940026800710113	1171.3125
25	C5.INACTIVE	3.65224000418716	0.859357473920387	1023.25490196078
26	D1.ACTIVE	4.83729578982083	0.978103918304054	833.849557522124
27	D1.INACTIVE	4.73511250677571	0.955525361995909	853.571428571429
28	D2.ACTIVE	5.00356209415447	0.976667644540738	1122.43452380952
29	D2.INACTIVE	5.67066565709296	0.970415319755484	1623.53020134228
30	D3.ACTIVE	5.53855837389888	0.987028547132087	1621.79752066116
31	D3.INACTIVE	6.31348583720861	0.992474932215161	2047.25671641791
32	D4.ACTIVE	5.73499194114965	0.987413266729244	1745.86776859504
33	D4.INACTIVE	6.7173870408763	0.99668897951201	2376.38759689922
34	D5.ACTIVE	5.81490483113119	0.991511340028715	1230.34634146341
35	D5.INACTIVE	6.78859315309472	0.996530690390978	2719.7397260274
36	E1.INACTIVE	6.11447960071751	0.994766845790787	987.640776699029
37	E2.INACTIVE	6.17031960043622	0.995398601674032	966.75
38	E3.INACTIVE	6.36107396351374	0.995664524850819	1178.5234375
39	E4.INACTIVE	6.13298633080808	0.995178219247176	835.448275862069
40	E5.INACTIVE	5.76131080851156	0.993769490634564	625.219512195122
41	F1.ACTIVE	6.62618031167203	0.996643714638011	2150.34285714286
42	F1.INACTIVE	6.5528648837018	0.99580927482998	1846.39423076923
43	F2.ACTIVE	6.66877692600814	0.996184720751591	2294.98503740648
44	F2.INACTIVE	6.45850074152071	0.996897032406849	1214.14285714286
45	F3.ACTIVE	6.51545893999389	0.995598526839503	1735.20322580645
46	F3.INACTIVE	6.69451657833365	0.996925044424513	2053.85975609756
47	F4.ACTIVE	6.83947531152268	0.997708510848885	1823.36332179931
48	F4.INACTIVE	6.77445238475167	0.997250280926583	1889.24223602484
49	F5.ACTIVE	6.79547461241747	0.997465400489514	1845.3665480427
50	F5.INACTIVE	6.93707047848076	0.99802999119404	2215.44413407821
51	G1.ACTIVE	5.21163785932435	0.978782530653211	1297.52112676056
52	G1.INACTIVE	5.25071819613271	0.973073066037568	1025.83536585366
53	G2.ACTIVE	5.7278904071506	0.987472261736144	777.12676056338
54	G2.INACTIVE	6.0629295733192	0.99186586182198	1450.47598253275
55	G3.ACTIVE	6.29503360716837	0.99684822358819	906.553571428571
56	G3.INACTIVE	5.99684211290266	0.990935565738348	1142.55214723926
57	G4.ACTIVE	6.72613975429733	0.997275576627384	2108.66853932584
58	G4.INACTIVE	6.39904067533922	0.995937196377316	1462.91262135922
59	G5.ACTIVE	6.89175932091626	0.99803881922385	2048.48333333333
60	G5.INACTIVE	6.5850093197929	0.99717388451477	1380.28358208955
