# Supplementary material for: Natural and anthropogenic carbon input affect microbial activity in salt marsh sediment
Source: Front Microbiol. 2023 Sep 7;14:1235906. doi: 10.3389/fmicb.2023.1235906 (PMC10512730; doi:10.3389/fmicb.2023.1235906)
Supplement: Supplementary file 3 [file Data_Sheet_3.CSV]

Data Sheet S3. Aitchison distance between each horizon of each treatment.
	A1.INACTIVE	A2.INACTIVE	A3.INACTIVE	A4.INACTIVE	A5.INACTIVE	B1.ACTIVE	B1.INACTIVE	B2.ACTIVE	B2.INACTIVE	B3.ACTIVE	B3.INACTIVE	B4.ACTIVE	B4.INACTIVE	B5.ACTIVE	B5.INACTIVE	C1.ACTIVE	C1.INACTIVE	C2.ACTIVE	C2.INACTIVE	C3.ACTIVE	C3.INACTIVE	C4.ACTIVE	C4.INACTIVE	C5.ACTIVE	C5.INACTIVE	D1.ACTIVE	D1.INACTIVE	D2.ACTIVE	D2.INACTIVE	D3.ACTIVE	D3.INACTIVE	D4.ACTIVE	D4.INACTIVE	D5.ACTIVE	D5.INACTIVE	E1.INACTIVE	E2.INACTIVE	E3.INACTIVE	E4.INACTIVE	E5.INACTIVE	F1.ACTIVE	F1.INACTIVE	F2.ACTIVE	F2.INACTIVE	F3.ACTIVE	F3.INACTIVE	F4.ACTIVE	F4.INACTIVE	F5.ACTIVE
A1.INACTIVE	0	33.7927366665049	38.7160069861798	40.3550988894604	38.8027125551659	41.2062242703922	38.821415152143	41.8692620423216	37.7478479146927	34.0503883760611	29.3407370836125	38.0603842892791	38.3636033329449	32.005534024228	38.3487551105217	34.5047850601277	33.1227075553646	36.8535739366506	35.9832120202491	32.8089764539611	33.8389410589744	32.2368921500078	30.6866128312746	37.5044260484082	34.3035089010225	39.9490865739934	35.4412550400128	40.7698255155114	37.1145436758482	39.0462333248097	37.0538630896744	38.9901916354987	40.1551018434673	35.8164221223162	41.7309906992552	37.7837763512209	41.3048159948021	37.240232163654	35.5236411925478	34.7202774163998	39.9697182292676	38.4787100424697	40.8548897337508	35.7856140835792	34.3280911334921	39.309588131435	39.2991733282435	38.4840487470021	37.5897357636466
A2.INACTIVE	33.7927366665049	0	35.1037824873738	38.2942726720902	38.264700581254	43.2022342822515	41.0798126829218	39.9761501788876	37.0578299203634	34.8009182298912	34.1645880613674	38.545788758982	37.9300566799811	35.0282599494755	39.1282445524789	38.0602075746331	37.4773540428154	40.7771887511711	39.7430853399491	36.6726176560714	37.0474905517824	36.0961719139254	34.9063917429567	41.8087297481669	37.9988568429595	43.2232043578451	40.2628890918116	44.7273746539146	39.3755622572758	42.9283482213382	38.5396222841824	43.0832177618245	42.0500487258992	39.2329484799803	43.9234419866119	36.9896152976608	39.006911626313	35.3306079544518	37.6104403205651	36.8483581712842	38.7333173545054	37.2030547267706	38.8222664446596	34.8993079892552	35.4020628974851	37.0441616919992	38.1268116801517	37.4415967392376	39.0415404336171
A3.INACTIVE	38.7160069861798	35.1037824873738	0	39.1015085580426	39.5282276832859	47.4612813641109	45.9472753967576	44.6395617631874	42.3814509799589	37.1292068530843	37.7313301615786	39.9498920566599	39.7012567325596	38.3584338051325	40.0065901832791	41.6922813595905	40.3520115837107	43.9064362169095	43.3251078161751	39.3275430366469	41.046555611383	39.3807458729592	38.0507301291927	44.1208158998968	41.692191405281	46.3833167031044	43.0873252030466	48.1225990049263	43.3071562921822	46.3765976064111	41.5490937352137	46.1338430331117	45.0293228926758	41.2425685030232	45.6795038990481	41.1574520655147	42.139000710861	38.060671443337	39.0086676805258	39.2230168707265	42.5800561805762	40.7094803837658	40.2162482427545	37.7461144905361	37.7826876963433	39.6592777079448	39.5759453633494	38.9548480511896	39.8794645327651
A4.INACTIVE	40.3550988894604	38.2942726720902	39.1015085580426	0	40.0035947762985	49.3843983500589	48.1048546536565	46.6872347573214	44.0474991900853	39.80107901569	39.129827622723	41.4681966423598	41.1337781213905	39.4169383431175	41.282760504312	42.4270394205911	41.4116374374107	44.3389126194906	44.6424917407004	40.2007222723272	41.6028230393159	40.4576420302888	39.0800284916332	44.9468756167099	42.2293534096896	47.452486452905	44.1717936618518	48.0183792571923	44.3074446420245	47.1687832976324	42.7660862186329	47.2148901685289	45.630084789759	42.2398629788223	46.5730418012232	43.3353315491202	45.7947065684394	39.5967639442472	40.5827872455436	41.2507129866295	44.7003041334561	42.7733295139359	42.9423411530087	39.6482148643783	38.8614551621457	41.8712126616718	40.7143843787438	41.3068272398191	41.9843754649975
A5.INACTIVE	38.8027125551659	38.264700581254	39.5282276832859	40.0035947762985	0	47.2068434597271	45.5590745507561	45.8177638699147	43.6714607934634	37.5694544305559	37.616966399079	41.0980919136662	40.8523821302834	38.6543072339941	39.6929438931751	41.1685486404825	39.9735165289434	43.5167299438494	43.2107269848369	39.1460711937849	39.7279469194394	39.2670058617241	38.4221182694479	44.1904377767025	41.1686911723266	45.2530006747053	42.4874755808041	47.3705374746594	43.0761429408971	46.1916510355744	42.0998048070071	45.9595557338626	44.9718519354595	40.4010691654784	45.3811599824151	42.8561655521258	43.377916926771	40.342214483357	39.0490073022008	39.7316288441223	45.238583868786	42.2497717383584	42.6951969185959	38.8707418920555	39.0093467824348	41.6552688711755	39.6725785036402	40.6370253170162	40.2201893803097
B1.ACTIVE	41.2062242703922	43.2022342822515	47.4612813641109	49.3843983500589	47.2068434597271	0	37.6351022652382	44.2851911538447	42.7600357164346	42.3632149295415	40.1363113846464	46.3579954234224	46.8765939889518	43.196484511636	46.4662269883135	44.3319091279883	43.9109694437182	46.1764891606004	45.562670495608	42.5568857889677	43.5180188841743	41.8122937571787	40.807215910671	46.6023054120348	43.4478677978685	47.8426843471211	45.5851512221253	49.1226620725324	45.4169414362126	48.1331804859423	46.2629479612097	47.2908183001267	48.8455030344047	44.3115314684368	50.2653067191622	46.4029196400127	48.5868380332623	45.714864641459	45.1752782198746	45.0536332934086	47.0803133972165	46.3209824184462	49.4521131599687	44.8242662819764	44.0250495264268	48.4854170560275	47.4919975591062	47.6637746084895	46.0345054584235
B1.INACTIVE	38.821415152143	41.0798126829218	45.9472753967576	48.1048546536565	45.5590745507561	37.6351022652382	0	46.1510789666644	40.1264759958518	41.422487057245	37.4750565283075	45.2074360416964	45.217118881061	40.9950337098097	45.4077404231513	41.4915398739537	40.3970695614019	43.5583057885469	42.1053482790389	40.7124735986645	39.9141548118967	39.2690167089576	38.3819679154993	43.5170495750553	40.6809907635461	44.9676674578574	41.6629855119053	46.1489330582802	43.2231473947348	45.7357473188943	43.5208304664527	45.1949347685827	46.9014686620609	42.7331498017465	48.0572788514922	45.5068250651545	48.1280834630465	44.7738603601177	43.6283416033	42.7033338406944	46.6076923321666	44.741045430409	48.1748816264097	43.4786195379516	42.3264907165546	47.1772824672271	45.6790999178379	45.6586896938438	44.5624908857215
B2.ACTIVE	41.8692620423216	39.9761501788876	44.6395617631874	46.6872347573214	45.8177638699147	44.2851911538447	46.1510789666644	0	42.4299815523047	38.5868670686201	40.4910541317528	42.6697403977104	44.8889769925679	41.9324268532176	45.6483632144481	44.6646606176687	43.4705414023837	46.5775766134939	45.3936774529985	42.0468663685515	44.0275133945184	42.789347942321	41.9380794565796	48.0214563435633	45.1887437128589	50.5623471185309	47.200812410479	50.6834043224442	46.8090007842721	49.1569596339659	45.7369944888632	48.2069988576147	47.8958589411474	45.0202073388287	49.6943778762613	45.0984118867155	45.729262957982	43.2539757988186	44.0267675144321	44.0413237831924	43.524474998783	45.4697990458309	44.5762511587658	43.5193329795747	40.9734763222062	45.6335730576691	44.2247286262937	45.5917513593884	43.6274983676769
B2.INACTIVE	37.7478479146927	37.0578299203634	42.3814509799589	44.0474991900853	43.6714607934634	42.7600357164346	40.1264759958518	42.4299815523047	0	39.689254484874	37.4784730615218	42.8954848979859	41.0392118615763	39.7344317920758	42.494265793256	40.8920169488603	41.1091369703888	43.7856272308362	42.129203106249	39.5027729720796	40.472926861191	38.612600232813	37.7817444411564	44.4711472130285	40.7506908909119	46.3537122726312	43.2393540747951	47.3490467211501	42.2867202080904	45.9738648404457	42.1078441405174	45.8069100897901	45.4785326251355	42.7034368952078	46.9736077313788	41.4601245336602	44.0729794157551	41.0779257627796	41.9749908654661	41.9154286439189	42.3336181535293	39.8536308172596	43.9968538028351	39.6726253333757	40.1434014321509	41.3446223536456	43.2712441379387	41.9159390332478	43.3457122931709
B3.ACTIVE	34.0503883760611	34.8009182298912	37.1292068530843	39.80107901569	37.5694544305559	42.3632149295415	41.422487057245	38.5868670686201	39.689254484874	0	31.2597189582133	34.3633112740697	38.6052057077117	33.3504048055526	37.4221541203505	36.3737310259756	34.9105421268488	39.3564921063046	37.9694357509372	34.0226125769356	35.2753349430676	33.8804125728291	33.387636549571	39.3198877538448	36.206481852583	41.176739857082	38.4918802848624	42.748826047718	39.9722857612348	41.0821882207778	37.9784587143439	39.8725199220476	40.469005158921	36.0041451649708	41.3131447931633	39.6690374338905	39.5123636721037	35.5365757978181	34.9020644797626	34.7640457426411	39.8687888324163	39.8997403525665	38.3173018390392	36.3192248610948	33.5589818516694	39.8079528810843	36.5565461552512	38.9788237055644	34.9866962616828
B3.INACTIVE	29.3407370836125	34.1645880613674	37.7313301615786	39.129827622723	37.616966399079	40.1363113846464	37.4750565283075	40.4910541317528	37.4784730615218	31.2597189582133	0	35.210247229033	36.7091194811363	27.7638313671557	35.8925940322221	30.9296773721414	29.23086273612	34.3101383292699	32.6143210732259	30.1348476044514	29.6845213629659	27.9454127278951	26.7290965929023	33.4368822601447	30.4966005507194	36.2966486289452	31.8740489894685	36.1350909260197	34.7387772376506	35.8750208834674	35.0597665239439	35.256853896245	37.3765148275388	32.2056691729056	38.7531618345498	38.8330765234364	40.5112611740496	35.8641055654628	31.675743052767	30.7879891468769	39.5440467520476	39.622602725234	39.8114008138476	34.4467156899327	32.6471531480189	39.3519518706609	36.4250700024651	36.6400102520905	34.773156621658
B4.ACTIVE	38.0603842892791	38.545788758982	39.9498920566599	41.4681966423598	41.0980919136662	46.3579954234224	45.2074360416964	42.6697403977104	42.8954848979859	34.3633112740697	35.210247229033	0	39.4065562292748	36.7088692984903	39.3494825889046	40.2577245373145	38.2402648644024	42.3943827042553	42.1742930543878	37.8576809888146	39.4707676205884	37.9873107262929	37.0130468905923	42.2737593936869	39.9716462822758	44.6110191784554	41.8691209344981	45.5395506636045	42.5934084388065	44.2045194270911	40.8820416358034	43.2597825760344	42.3514827429842	39.1184441920894	43.4361066895951	42.8345516903909	43.2817955392557	38.7848629472862	38.3745567210265	39.3676807343163	43.4535582312599	42.9577412443624	40.6355870181888	39.7678672243508	36.39492236631	42.513300824344	38.5817642123861	40.3917066300639	37.603997435239
B4.INACTIVE	38.3636033329449	37.9300566799811	39.7012567325596	41.1337781213905	40.8523821302834	46.8765939889518	45.217118881061	44.8889769925679	41.0392118615763	38.6052057077117	36.7091194811363	39.4065562292748	0	37.3884277510735	37.4674211599662	39.4719658581333	39.5333399634207	41.9783418796203	41.3146986407328	38.3614329032156	38.8936756325514	38.1475446617433	36.6334294293425	43.041170980959	39.6197727689551	44.7233666093018	41.8345491649974	46.1259609443692	41.876673268786	44.7346217085486	39.877422000537	44.7411945301083	42.4071475695297	40.6196564255482	43.1349787184655	43.1349519034477	44.4263838145356	40.4129160893202	39.4585335261303	39.0218341890245	42.8155015859193	41.093970338729	42.2407804475584	38.7163084612312	37.8181735322635	39.878318926436	40.3627248178724	39.5427925388387	40.409053885239
B5.ACTIVE	32.005534024228	35.0282599494755	38.3584338051325	39.4169383431175	38.6543072339941	43.196484511636	40.9950337098097	41.9324268532176	39.7344317920758	33.3504048055526	27.7638313671557	36.7088692984903	37.3884277510735	0	37.3849312894683	35.6843650807319	33.6863534517545	38.6906925794644	36.7568482266535	33.2320069759735	33.5153233580222	30.8061152613071	29.6198654009157	36.5836431400434	33.4524511089688	38.9673984146606	35.3843082504562	39.5509671773866	37.5662120004665	39.0019882698196	36.9155360021559	38.2000764310731	39.9127113302951	34.9312048175076	41.0795198948245	39.9269451140021	41.6658974614326	37.7471224936801	33.7980323598839	32.0918566454356	41.0522392241888	39.7636535882863	41.1727810968404	36.1871891767328	34.4780914527942	40.1520754900949	37.3398231932591	38.3755200279897	36.0126439467346
B5.INACTIVE	38.3487551105217	39.1282445524789	40.0065901832791	41.282760504312	39.6929438931751	46.4662269883135	45.4077404231513	45.6483632144481	42.494265793256	37.4221541203505	35.8925940322221	39.3494825889046	37.4674211599662	37.3849312894683	0	40.1295775928422	39.3684495942816	43.2161030426042	42.0213537628579	38.0519999947921	39.4453580949613	37.8738219037264	36.640080365776	42.5770878306299	39.2773242578661	44.1238550142321	41.2582840381758	46.1765839015058	42.4183294556775	44.7715200201794	40.8379098132711	44.6396904802885	42.3805043385602	39.8905194490685	42.4714085741673	43.159903364527	44.478002935928	39.9486243633955	38.5842108216303	38.7579127604988	43.942363702386	41.4610442223907	42.8087142740599	38.6545501354738	38.5694306946617	41.0251604081737	40.831503193502	41.093087693508	39.4257782308633
C1.ACTIVE	34.5047850601277	38.0602075746331	41.6922813595905	42.4270394205911	41.1685486404825	44.3319091279883	41.4915398739537	44.6646606176687	40.8920169488603	36.3737310259756	30.9296773721414	40.2577245373145	39.4719658581333	35.6843650807319	40.1295775928422	0	31.6759393904318	32.6806327679114	34.3162456179681	32.0572768406138	33.5205348232765	32.1290515077019	32.1765314522185	37.6607668131331	35.6164451386206	40.8861722756846	36.8854171840731	41.6453915048994	39.1246833729081	41.249936063818	38.8255465911756	40.776843885323	41.3898916686964	37.943696967338	42.7682470377404	41.4488390807699	43.8786725267072	39.9402582198494	36.8807460977223	35.7346297964846	43.1384758137649	42.338794536669	43.0224192076412	38.2253898948483	36.6674780225413	41.8579781967407	40.1606452171576	40.8726710257483	38.8852095553514
C1.INACTIVE	33.1227075553646	37.4773540428154	40.3520115837107	41.4116374374107	39.9735165289434	43.9109694437182	40.3970695614019	43.4705414023837	41.1091369703888	34.9105421268488	29.23086273612	38.2402648644024	39.5333399634207	33.6863534517545	39.3684495942816	31.6759393904318	0	36.1759056040785	32.5866100310467	33.302486092243	29.9882838428436	31.8577152781373	29.4379432780396	37.0090212586666	33.3285496707291	39.4984380798268	35.110082982535	40.0396336768001	38.6139760413267	40.2367069495189	38.2396411941454	39.2662516412638	40.2984929210023	36.0129226897561	41.5657118612031	41.9339451170094	43.840912452228	39.5957273678773	35.0934966981769	35.2595471903931	43.3445913412208	42.3926167812492	42.785538106653	38.1643583965165	35.6992928107565	41.5747262586772	38.8595783504542	40.3744102788857	37.9193749110901
C2.ACTIVE	36.8535739366506	40.7771887511711	43.9064362169095	44.3389126194906	43.5167299438494	46.1764891606004	43.5583057885469	46.5775766134939	43.7856272308362	39.3564921063046	34.3101383292699	42.3943827042553	41.9783418796203	38.6906925794644	43.2161030426042	32.6806327679114	36.1759056040785	0	36.66805704148	31.6292129999687	36.2663765817789	34.6314245165178	34.9663464828835	39.4738082552166	38.7406450181377	42.8562552142297	39.245300957868	43.0376117161381	41.0280563025997	42.507008256951	40.941383617492	42.1200758928074	43.2503514291739	40.1422085478518	45.1439852263715	44.1121404125821	45.8247216696207	41.6720968557523	40.2528004365518	39.1329066312989	44.1371250720349	44.9736013937038	44.473821780829	41.4625900905299	38.4527249306977	43.9456923483022	42.7729337429919	42.8802842448351	42.2407309031689
C2.INACTIVE	35.9832120202491	39.7430853399491	43.3251078161751	44.6424917407004	43.2107269848369	45.562670495608	42.1053482790389	45.3936774529985	42.129203106249	37.9694357509372	32.6143210732259	42.1742930543878	41.3146986407328	36.7568482266535	42.0213537628579	34.3162456179681	32.5866100310467	36.66805704148	0	35.5088474679292	31.3895589661235	35.3714032679804	32.2276339990255	40.094245801462	35.8517228605683	41.6309993359282	37.5616248439967	42.2652224576472	39.7686055087051	42.1735945574714	40.3158377700854	42.2562311411101	42.6454868807097	38.455453281039	44.0955499769406	43.6137087847709	45.131082873951	41.8712205483699	38.5056296454185	37.4418042974452	44.7506264746066	43.9299637181226	44.4802283975305	39.8633254795131	38.5056935535761	43.1269358258686	42.3404080946916	42.8529111523941	40.5318004871787
C3.ACTIVE	32.8089764539611	36.6726176560714	39.3275430366469	40.2007222723272	39.1460711937849	42.5568857889677	40.7124735986645	42.0468663685515	39.5027729720796	34.0226125769356	30.1348476044514	37.8576809888146	38.3614329032156	33.2320069759735	38.0519999947921	32.0572768406138	33.302486092243	31.6292129999687	35.5088474679292	0	33.6004384674879	28.6211210190355	31.0311450409798	34.5570884853335	34.1430611575313	39.227750283478	36.5872631781795	40.179448756451	38.3560391921336	38.9620513894656	37.3825891419298	38.8463070963678	40.112140472968	35.7381029933604	41.6923200656293	39.575257927113	41.3837163489683	37.3784431627849	35.4116842186288	34.9654380494896	40.7251408891805	40.2210469593381	40.5526163358673	36.7233359166261	34.1993107605369	39.4682329681544	37.8497293272178	39.6058631783665	37.3857857111978
C3.INACTIVE	33.8389410589744	37.0474905517824	41.046555611383	41.6028230393159	39.7279469194394	43.5180188841743	39.9141548118967	44.0275133945184	40.472926861191	35.2753349430676	29.6845213629659	39.4707676205884	38.8936756325514	33.5153233580222	39.4453580949613	33.5205348232765	29.9882838428436	36.2663765817789	31.3895589661235	33.6004384674879	0	32.6498223648971	28.6247732825796	37.5001102203493	32.8725069492599	38.7912688654437	34.9340414906452	39.5298891409224	37.6919545636951	39.6635194765852	37.7076981587503	39.4787133810144	40.0421962055917	36.1216168499673	41.2113050394435	41.7279781847303	43.6076695838535	39.7205887553084	35.8373403160985	34.6858814418397	43.3923671191168	42.4662786993219	42.6112135904788	37.686930226591	35.851582738578	41.1949579779486	39.7155500902622	40.3330600744651	37.5836224795071
C4.ACTIVE	32.2368921500078	36.0961719139254	39.3807458729592	40.4576420302888	39.2670058617241	41.8122937571787	39.2690167089576	42.789347942321	38.612600232813	33.8804125728291	27.9454127278951	37.9873107262929	38.1475446617433	30.8061152613071	37.8738219037264	32.1290515077019	31.8577152781373	34.6314245165178	35.3714032679804	28.6211210190355	32.6498223648971	0	29.3296959703091	32.5319097333514	32.3223207048786	37.845294012306	34.7357113757475	38.4739493204684	37.1199218539587	38.0225511595548	36.8164967917007	38.1450036462693	39.8032521047889	34.8133617722189	40.9189546446415	39.2826593627199	41.7486018493374	37.9050111551114	34.3992567686152	33.4489256809526	41.0209135020743	40.2288690542172	40.7293311283489	36.1538886749498	34.648450014047	40.1570813187545	38.1447448270742	39.1014581838224	36.9026537776688
C4.INACTIVE	30.6866128312746	34.9063917429567	38.0507301291927	39.0800284916332	38.4221182694479	40.807215910671	38.3819679154993	41.9380794565796	37.7817444411564	33.387636549571	26.7290965929023	37.0130468905923	36.6334294293425	29.6198654009157	36.640080365776	32.1765314522185	29.4379432780396	34.9663464828835	32.2276339990255	31.0311450409798	28.6247732825796	29.3296959703091	0	34.8443907685145	29.4305636689662	37.5876890178709	32.5852662639429	37.6349487661136	35.3253456802665	37.968410331035	35.5415138412538	37.0593454707871	38.2569434681949	33.8343899892429	40.1686241350525	39.6007868073017	42.0308195513141	36.7521837308633	33.4548983302246	32.2315754934884	41.0377764185832	39.7371753093963	40.7262345303762	35.0512118836585	33.4697308537526	39.609273688172	37.3898633982148	38.6974184141131	35.0862991754766
C5.ACTIVE	37.5044260484082	41.8087297481669	44.1208158998968	44.9468756167099	44.1904377767025	46.6023054120348	43.5170495750553	48.0214563435633	44.4711472130285	39.3198877538448	33.4368822601447	42.2737593936869	43.041170980959	36.5836431400434	42.5770878306299	37.6607668131331	37.0090212586666	39.4738082552166	40.094245801462	34.5570884853335	37.5001102203493	32.5319097333514	34.8443907685145	0	35.9745011710022	41.561295637557	39.3483649318661	42.4210905400881	41.3961393467942	42.2069839537494	41.3329100477306	41.6683467418387	42.9040714176421	38.7806781899417	43.8831656750104	45.4903229576081	46.9291775729589	43.0180846296409	38.7009546561289	38.4819794736576	45.7638860776021	45.5686734054802	46.0373530817931	41.7034998796627	39.0960177705442	45.1911045358602	43.216150761357	44.26311435416	40.7557676847527
C5.INACTIVE	34.3035089010225	37.9988568429595	41.692191405281	42.2293534096896	41.1686911723266	43.4478677978685	40.6809907635461	45.1887437128589	40.7506908909119	36.206481852583	30.4966005507194	39.9716462822758	39.6197727689551	33.4524511089688	39.2773242578661	35.6164451386206	33.3285496707291	38.7406450181377	35.8517228605683	34.1430611575313	32.8725069492599	32.3223207048786	29.4305636689662	35.9745011710022	0	39.9667819527409	35.9874116828795	40.7541026279133	37.8671226065782	40.5728570932086	38.4020270725121	40.0896521297298	40.0087893052834	37.291720386667	41.1491847039649	42.4460728018043	44.5966530353453	40.4048471419898	36.2694352626204	35.49940699321	43.8587671760341	42.5889450416476	43.5984164234151	38.4016936026987	36.7109634085686	42.1612980620585	40.370031984843	41.027385857314	38.8653243664289
D1.ACTIVE	39.9490865739934	43.2232043578451	46.3833167031044	47.452486452905	45.2530006747053	47.8426843471211	44.9676674578574	50.5623471185309	46.3537122726312	41.176739857082	36.2966486289452	44.6110191784554	44.7233666093018	38.9673984146606	44.1238550142321	40.8861722756846	39.4984380798268	42.8562552142297	41.6309993359282	39.227750283478	38.7912688654437	37.845294012306	37.5876890178709	41.561295637557	39.9667819527409	0	37.7586932147851	39.4413460794234	41.0321283262791	40.9260071206599	42.4366407059333	42.3404901205505	45.9091369647107	40.2919782611409	46.9700748009591	47.2157116015799	48.6560004518332	44.8703589913925	41.227927460914	40.536807377423	48.6937739186936	47.3608822860016	47.8642853969325	43.5403600721364	41.8302993688296	48.1192502911433	45.0106736298893	46.1060045424672	42.9687142133541
D1.INACTIVE	35.4412550400128	40.2628890918116	43.0873252030466	44.1717936618518	42.4874755808041	45.5851512221253	41.6629855119053	47.200812410479	43.2393540747951	38.4918802848624	31.8740489894685	41.8691209344981	41.8345491649974	35.3843082504562	41.2582840381758	36.8854171840731	35.110082982535	39.245300957868	37.5616248439967	36.5872631781795	34.9340414906452	34.7357113757475	32.5852662639429	39.3483649318661	35.9874116828795	37.7586932147851	0	40.6379277076112	37.396614104227	41.5380025358563	39.1346830372345	41.5027750567273	42.0716590520461	38.5886234607527	42.7403024188329	43.9114086756105	46.3056488976221	41.6224196532925	38.1902185881652	37.064436099719	45.6484593103617	44.5069580971394	45.703953422311	40.3001495254477	38.4950759831262	44.8802187633208	42.5585443965934	42.5380325121523	40.8387689845736
D2.ACTIVE	40.7698255155114	44.7273746539146	48.1225990049263	48.0183792571923	47.3705374746594	49.1226620725324	46.1489330582802	50.6834043224442	47.3490467211501	42.748826047718	36.1350909260197	45.5395506636045	46.1259609443692	39.5509671773866	46.1765839015058	41.6453915048994	40.0396336768001	43.0376117161381	42.2652224576472	40.179448756451	39.5298891409224	38.4739493204684	37.6349487661136	42.4210905400881	40.7541026279133	39.4413460794234	40.6379277076112	0	41.1815247874379	38.9204886490422	42.7396754895911	41.4757637384659	46.1659355045701	41.7489902698492	48.0802215529981	49.3122382588126	50.9175724951005	46.4723135114217	42.9778462883683	41.0770690509843	49.4408134987177	49.7619656415569	50.0372050027199	45.6964199687332	42.8123715339298	49.4811252353337	46.7480231668736	47.6342829578796	45.4917600016223
D2.INACTIVE	37.1145436758482	39.3755622572758	43.3071562921822	44.3074446420245	43.0761429408971	45.4169414362126	43.2231473947348	46.8090007842721	42.2867202080904	39.9722857612348	34.7387772376506	42.5934084388065	41.876673268786	37.5662120004665	42.4183294556775	39.1246833729081	38.6139760413267	41.0280563025997	39.7686055087051	38.3560391921336	37.6919545636951	37.1199218539587	35.3253456802665	41.3961393467942	37.8671226065782	41.0321283262791	37.396614104227	41.1815247874379	0	41.1310089802859	36.3355744030145	43.0373399161154	40.9565883671722	41.0864917244499	42.9785152620021	43.5949510594468	45.3201467677723	42.4896661181241	40.0010785708201	38.7834841252733	44.6438520459411	43.1076351151699	44.888626787351	40.5009971673927	39.3238819971809	43.2132523868276	42.7201033812074	42.4363818727273	41.6854567453913
D3.ACTIVE	39.0462333248097	42.9283482213382	46.3765976064111	47.1687832976324	46.1916510355744	48.1331804859423	45.7357473188943	49.1569596339659	45.9738648404457	41.0821882207778	35.8750208834674	44.2045194270911	44.7346217085486	39.0019882698196	44.7715200201794	41.249936063818	40.2367069495189	42.507008256951	42.1735945574714	38.9620513894656	39.6635194765852	38.0225511595548	37.968410331035	42.2069839537494	40.5728570932086	40.9260071206599	41.5380025358563	38.9204886490422	41.1310089802859	0	40.7792114579697	38.8616125898039	44.5911141623985	39.2639578612741	46.6710991660483	46.6073853970747	48.6381320896606	44.4471269642111	42.1145127164741	40.5974441516319	46.9840762777046	47.6026626774106	47.1531306169653	43.8995732989283	40.6431598813565	46.9458892625551	44.8841467860542	45.604716310742	43.8767289320549
D3.INACTIVE	37.0538630896744	38.5396222841824	41.5490937352137	42.7660862186329	42.0998048070071	46.2629479612097	43.5208304664527	45.7369944888632	42.1078441405174	37.9784587143439	35.0597665239439	40.8820416358034	39.877422000537	36.9155360021559	40.8379098132711	38.8255465911756	38.2396411941454	40.941383617492	40.3158377700854	37.3825891419298	37.7076981587503	36.8164967917007	35.5415138412538	41.3329100477306	38.4020270725121	42.4366407059333	39.1346830372345	42.7396754895911	36.3355744030145	40.7792114579697	0	42.4081200956505	38.5409381079389	40.3985737809415	41.3695449714905	42.4952956645151	43.4958436893894	40.5762510199262	39.2130155749176	37.9362028321195	43.0848484087014	42.2716757306705	42.4770641844218	39.0780612344077	37.1853517847853	41.5444544154762	41.0637941733536	41.1490165411551	40.1818349203145
D4.ACTIVE	38.9901916354987	43.0832177618245	46.1338430331117	47.2148901685289	45.9595557338626	47.2908183001267	45.1949347685827	48.2069988576147	45.8069100897901	39.8725199220476	35.256853896245	43.2597825760344	44.7411945301083	38.2000764310731	44.6396904802885	40.776843885323	39.2662516412638	42.1200758928074	42.2562311411101	38.8463070963678	39.4787133810144	38.1450036462693	37.0593454707871	41.6683467418387	40.0896521297298	42.3404901205505	41.5027750567273	41.4757637384659	43.0373399161154	38.8616125898039	42.4081200956505	0	43.8079276705935	36.7982585853147	46.2294316818402	46.4256422717457	48.5875461301722	44.1970775350122	41.790213696766	40.5093456080799	47.1624698531421	47.8658078981866	46.7248213336574	43.989270879603	40.1076007620483	47.1562831439708	44.3108319700672	46.0490260483252	43.1306313747802
D4.INACTIVE	40.1551018434673	42.0500487258992	45.0293228926758	45.630084789759	44.9718519354595	48.8455030344047	46.9014686620609	47.8958589411474	45.4785326251355	40.469005158921	37.3765148275388	42.3514827429842	42.4071475695297	39.9127113302951	42.3805043385602	41.3898916686964	40.2984929210023	43.2503514291739	42.6454868807097	40.112140472968	40.0421962055917	39.8032521047889	38.2569434681949	42.9040714176421	40.0087893052834	45.9091369647107	42.0716590520461	46.1659355045701	40.9565883671722	44.5911141623985	38.5409381079389	43.8079276705935	0	42.385513289637	40.9507212925556	45.5895668374347	46.6004336405713	43.4513027647609	41.3365651404821	41.1947385317611	46.0585270616718	45.6099452070617	44.8457559614234	43.0666552935593	39.6722305875136	44.0119921862262	43.7998939722188	44.5051446036826	42.0118502271302
D5.ACTIVE	35.8164221223162	39.2329484799803	41.2425685030232	42.2398629788223	40.4010691654784	44.3115314684368	42.7331498017465	45.0202073388287	42.7034368952078	36.0041451649708	32.2056691729056	39.1184441920894	40.6196564255482	34.9312048175076	39.8905194490685	37.943696967338	36.0129226897561	40.1422085478518	38.455453281039	35.7381029933604	36.1216168499673	34.8133617722189	33.8343899892429	38.7806781899417	37.291720386667	40.2919782611409	38.5886234607527	41.7489902698492	41.0864917244499	39.2639578612741	40.3985737809415	36.7982585853147	42.385513289637	0	43.1832565472009	42.9696298475025	44.4586599105584	40.0312808387608	37.1898752178492	36.8646127931818	44.1237117511912	43.5343984297228	43.2613410559328	39.8164411466512	37.0341106933517	42.8440207424955	40.6081878598399	41.4984061158356	38.6335577605279
D5.INACTIVE	41.7309906992552	43.9234419866119	45.6795038990481	46.5730418012232	45.3811599824151	50.2653067191622	48.0572788514922	49.6943778762613	46.9736077313788	41.3131447931633	38.7531618345498	43.4361066895951	43.1349787184655	41.0795198948245	42.4714085741673	42.7682470377404	41.5657118612031	45.1439852263715	44.0955499769406	41.6923200656293	41.2113050394435	40.9189546446415	40.1686241350525	43.8831656750104	41.1491847039649	46.9700748009591	42.7403024188329	48.0802215529981	42.9785152620021	46.6710991660483	41.3695449714905	46.2294316818402	40.9507212925556	43.1832565472009	0	47.8287780220578	48.9392484836532	44.6320387529349	42.1479539394278	42.0966201845736	48.0626391645665	46.7178986649063	46.9665906944741	44.1861113745523	41.7295921905718	45.7129646999629	45.476178128344	45.3086695251054	42.8733248116074
E1.INACTIVE	37.7837763512209	36.9896152976608	41.1574520655147	43.3353315491202	42.8561655521258	46.4029196400127	45.5068250651545	45.0984118867155	41.4601245336602	39.6690374338905	38.8330765234364	42.8345516903909	43.1349519034477	39.9269451140021	43.159903364527	41.4488390807699	41.9339451170094	44.1121404125821	43.6137087847709	39.575257927113	41.7279781847303	39.2826593627199	39.6007868073017	45.4903229576081	42.4460728018043	47.2157116015799	43.9114086756105	49.3122382588126	43.5949510594468	46.6073853970747	42.4952956645151	46.4256422717457	45.5895668374347	42.9696298475025	47.8287780220578	0	41.0830110757487	39.6445684853067	41.7276617801896	41.8539256566514	41.9136426909296	39.8604768338093	42.6851060939387	40.0630622797321	39.4507423822613	41.9220240997286	42.5884713340015	41.9189004776097	43.3808169359289
E2.INACTIVE	41.3048159948021	39.006911626313	42.139000710861	45.7947065684394	43.377916926771	48.5868380332623	48.1280834630465	45.729262957982	44.0729794157551	39.5123636721037	40.5112611740496	43.2817955392557	44.4263838145356	41.6658974614326	44.478002935928	43.8786725267072	43.840912452228	45.8247216696207	45.131082873951	41.3837163489683	43.6076695838535	41.7486018493374	42.0308195513141	46.9291775729589	44.5966530353453	48.6560004518332	46.3056488976221	50.9175724951005	45.3201467677723	48.6381320896606	43.4958436893894	48.5875461301722	46.6004336405713	44.4586599105584	48.9392484836532	41.0830110757487	0	40.1149707494096	43.8042941717799	43.0202833709641	43.5357369356238	42.2487975964389	42.417685046816	41.2641432804272	40.6769079295853	42.3746188426711	42.8824009785519	43.018923809839	43.8525234125936
E3.INACTIVE	37.240232163654	35.3306079544518	38.060671443337	39.5967639442472	40.342214483357	45.714864641459	44.7738603601177	43.2539757988186	41.0779257627796	35.5365757978181	35.8641055654628	38.7848629472862	40.4129160893202	37.7471224936801	39.9486243633955	39.9402582198494	39.5957273678773	41.6720968557523	41.8712205483699	37.3784431627849	39.7205887553084	37.9050111551114	36.7521837308633	43.0180846296409	40.4048471419898	44.8703589913925	41.6224196532925	46.4723135114217	42.4896661181241	44.4471269642111	40.5762510199262	44.1970775350122	43.4513027647609	40.0312808387608	44.6320387529349	39.6445684853067	40.1149707494096	0	38.5706529000257	38.4456722804321	42.1232485935119	40.9243116305527	39.7431152397102	37.5091097379006	35.7478108734765	39.5201861665085	38.2407565079046	39.1786193723196	39.013479386938
E4.INACTIVE	35.5236411925478	37.6104403205651	39.0086676805258	40.5827872455436	39.0490073022008	45.1752782198746	43.6283416033	44.0267675144321	41.9749908654661	34.9020644797626	31.675743052767	38.3745567210265	39.4585335261303	33.7980323598839	38.5842108216303	36.8807460977223	35.0934966981769	40.2528004365518	38.5056296454185	35.4116842186288	35.8373403160985	34.3992567686152	33.4548983302246	38.7009546561289	36.2694352626204	41.227927460914	38.1902185881652	42.9778462883683	40.0010785708201	42.1145127164741	39.2130155749176	41.790213696766	41.3365651404821	37.1898752178492	42.1479539394278	41.7276617801896	43.8042941717799	38.5706529000257	0	34.0496095100211	42.7454532277164	41.6916783039119	41.8671329785508	37.2442057258266	36.3395894985727	41.2372856556184	38.7739294831931	39.5904289579987	37.3283039850485
E5.INACTIVE	34.7202774163998	36.8483581712842	39.2230168707265	41.2507129866295	39.7316288441223	45.0536332934086	42.7033338406944	44.0413237831924	41.9154286439189	34.7640457426411	30.7879891468769	39.3676807343163	39.0218341890245	32.0918566454356	38.7579127604988	35.7346297964846	35.2595471903931	39.1329066312989	37.4418042974452	34.9654380494896	34.6858814418397	33.4489256809526	32.2315754934884	38.4819794736576	35.49940699321	40.536807377423	37.064436099719	41.0770690509843	38.7834841252733	40.5974441516319	37.9362028321195	40.5093456080799	41.1947385317611	36.8646127931818	42.0966201845736	41.8539256566514	43.0202833709641	38.4456722804321	34.0496095100211	0	42.8532826809116	41.7850510028481	41.591079903512	37.434289934789	36.3298887556337	40.7084077751284	39.2006584975222	39.2872784667138	37.3004495226005
F1.ACTIVE	39.9697182292676	38.7333173545054	42.5800561805762	44.7003041334561	45.238583868786	47.0803133972165	46.6076923321666	43.524474998783	42.3336181535293	39.8687888324163	39.5440467520476	43.4535582312599	42.8155015859193	41.0522392241888	43.942363702386	43.1384758137649	43.3445913412208	44.1371250720349	44.7506264746066	40.7251408891805	43.3923671191168	41.0209135020743	41.0377764185832	45.7638860776021	43.8587671760341	48.6937739186936	45.6484593103617	49.4408134987177	44.6438520459411	46.9840762777046	43.0848484087014	47.1624698531421	46.0585270616718	44.1237117511912	48.0626391645665	41.9136426909296	43.5357369356238	42.1232485935119	42.7454532277164	42.8532826809116	0	39.352622906587	40.2438122630425	41.2756152712474	39.1056535734161	42.1634844035536	43.4800375073943	42.8400583494964	43.1149708648922
F1.INACTIVE	38.4787100424697	37.2030547267706	40.7094803837658	42.7733295139359	42.2497717383584	46.3209824184462	44.741045430409	45.4697990458309	39.8536308172596	39.8997403525665	39.622602725234	42.9577412443624	41.093970338729	39.7636535882863	41.4610442223907	42.338794536669	42.3926167812492	44.9736013937038	43.9299637181226	40.2210469593381	42.4662786993219	40.2288690542172	39.7371753093963	45.5686734054802	42.5889450416476	47.3608822860016	44.5069580971394	49.7619656415569	43.1076351151699	47.6026626774106	42.2716757306705	47.8658078981866	45.6099452070617	43.5343984297228	46.7178986649063	39.8604768338093	42.2487975964389	40.9243116305527	41.6916783039119	41.7850510028481	39.352622906587	0	42.2498500078722	37.7442159500692	39.6085439101031	39.2183281518964	42.3223995048774	40.6263536140149	42.8294008125879
F2.ACTIVE	40.8548897337508	38.8222664446596	40.2162482427545	42.9423411530087	42.6951969185959	49.4521131599687	48.1748816264097	44.5762511587658	43.9968538028351	38.3173018390392	39.8114008138476	40.6355870181888	42.2407804475584	41.1727810968404	42.8087142740599	43.0224192076412	42.785538106653	44.473821780829	44.4802283975305	40.5526163358673	42.6112135904788	40.7293311283489	40.7262345303762	46.0373530817931	43.5984164234151	47.8642853969325	45.703953422311	50.0372050027199	44.888626787351	47.1531306169653	42.4770641844218	46.7248213336574	44.8457559614234	43.2613410559328	46.9665906944741	42.6851060939387	42.417685046816	39.7431152397102	41.8671329785508	41.591079903512	40.2438122630425	42.2498500078722	0	40.1892548271826	36.3674499130871	40.7551113462064	39.1244808354346	41.3626550199236	40.5666108064247
F2.INACTIVE	35.7856140835792	34.8993079892552	37.7461144905361	39.6482148643783	38.8707418920555	44.8242662819764	43.4786195379516	43.5193329795747	39.6726253333757	36.3192248610948	34.4467156899327	39.7678672243508	38.7163084612312	36.1871891767328	38.6545501354738	38.2253898948483	38.1643583965165	41.4625900905299	39.8633254795131	36.7233359166261	37.686930226591	36.1538886749498	35.0512118836585	41.7034998796627	38.4016936026987	43.5403600721364	40.3001495254477	45.6964199687332	40.5009971673927	43.8995732989283	39.0780612344077	43.989270879603	43.0666552935593	39.8164411466512	44.1861113745523	40.0630622797321	41.2641432804272	37.5091097379006	37.2442057258266	37.434289934789	41.2756152712474	37.7442159500692	40.1892548271826	0	36.2002463497779	37.765140262893	39.0530542988215	38.2113398554876	38.9552582114714
F3.ACTIVE	34.3280911334921	35.4020628974851	37.7826876963433	38.8614551621457	39.0093467824348	44.0250495264268	42.3264907165546	40.9734763222062	40.1434014321509	33.5589818516694	32.6471531480189	36.39492236631	37.8181735322635	34.4780914527942	38.5694306946617	36.6674780225413	35.6992928107565	38.4527249306977	38.5056935535761	34.1993107605369	35.851582738578	34.648450014047	33.4697308537526	39.0960177705442	36.7109634085686	41.8302993688296	38.4950759831262	42.8123715339298	39.3238819971809	40.6431598813565	37.1853517847853	40.1076007620483	39.6722305875136	37.0341106933517	41.7295921905718	39.4507423822613	40.6769079295853	35.7478108734765	36.3395894985727	36.3298887556337	39.1056535734161	39.6085439101031	36.3674499130871	36.2002463497779	0	38.1361479403901	35.5300106671115	37.9494834093455	35.3319389720615
F3.INACTIVE	39.309588131435	37.0441616919992	39.6592777079448	41.8712126616718	41.6552688711755	48.4854170560275	47.1772824672271	45.6335730576691	41.3446223536456	39.8079528810843	39.3519518706609	42.513300824344	39.878318926436	40.1520754900949	41.0251604081737	41.8579781967407	41.5747262586772	43.9456923483022	43.1269358258686	39.4682329681544	41.1949579779486	40.1570813187545	39.609273688172	45.1911045358602	42.1612980620585	48.1192502911433	44.8802187633208	49.4811252353337	43.2132523868276	46.9458892625551	41.5444544154762	47.1562831439708	44.0119921862262	42.8440207424955	45.7129646999629	41.9220240997286	42.3746188426711	39.5201861665085	41.2372856556184	40.7084077751284	42.1634844035536	39.2183281518964	40.7551113462064	37.765140262893	38.1361479403901	0	40.4922314893332	39.0341694302436	42.2371657882044
F4.ACTIVE	39.2991733282435	38.1268116801517	39.5759453633494	40.7143843787438	39.6725785036402	47.4919975591062	45.6790999178379	44.2247286262937	43.2712441379387	36.5565461552512	36.4250700024651	38.5817642123861	40.3627248178724	37.3398231932591	40.831503193502	40.1606452171576	38.8595783504542	42.7729337429919	42.3404080946916	37.8497293272178	39.7155500902622	38.1447448270742	37.3898633982148	43.216150761357	40.370031984843	45.0106736298893	42.5585443965934	46.7480231668736	42.7201033812074	44.8841467860542	41.0637941733536	44.3108319700672	43.7998939722188	40.6081878598399	45.476178128344	42.5884713340015	42.8824009785519	38.2407565079046	38.7739294831931	39.2006584975222	43.4800375073943	42.3223995048774	39.1244808354346	39.0530542988215	35.5300106671115	40.4922314893332	0	39.9435430330588	37.8969289637449
F4.INACTIVE	38.4840487470021	37.4415967392376	38.9548480511896	41.3068272398191	40.6370253170162	47.6637746084895	45.6586896938438	45.5917513593884	41.9159390332478	38.9788237055644	36.6400102520905	40.3917066300639	39.5427925388387	38.3755200279897	41.093087693508	40.8726710257483	40.3744102788857	42.8802842448351	42.8529111523941	39.6058631783665	40.3330600744651	39.1014581838224	38.6974184141131	44.26311435416	41.027385857314	46.1060045424672	42.5380325121523	47.6342829578796	42.4363818727273	45.604716310742	41.1490165411551	46.0490260483252	44.5051446036826	41.4984061158356	45.3086695251054	41.9189004776097	43.018923809839	39.1786193723196	39.5904289579987	39.2872784667138	42.8400583494964	40.6263536140149	41.3626550199236	38.2113398554876	37.9494834093455	39.0341694302436	39.9435430330588	0	40.7807310891595
F5.ACTIVE	37.5897357636466	39.0415404336171	39.8794645327651	41.9843754649975	40.2201893803097	46.0345054584235	44.5624908857215	43.6274983676769	43.3457122931709	34.9866962616828	34.773156621658	37.603997435239	40.409053885239	36.0126439467346	39.4257782308633	38.8852095553514	37.9193749110901	42.2407309031689	40.5318004871787	37.3857857111978	37.5836224795071	36.9026537776688	35.0862991754766	40.7557676847527	38.8653243664289	42.9687142133541	40.8387689845736	45.4917600016223	41.6854567453913	43.8767289320549	40.1818349203145	43.1306313747802	42.0118502271302	38.6335577605279	42.8733248116074	43.3808169359289	43.8525234125936	39.013479386938	37.3283039850485	37.3004495226005	43.1149708648922	42.8294008125879	40.5666108064247	38.9552582114714	35.3319389720615	42.2371657882044	37.8969289637449	40.7807310891595	0
F5.INACTIVE	38.3516734568352	39.1803260957466	41.1817435202048	42.8014278610695	42.0598861302755	47.2105462117707	44.6980496488661	45.1216026039365	42.4944466551778	37.8240608949656	35.0920174570773	39.9431307895797	39.4327109632238	37.4943809842041	39.9564808818887	39.3709696513205	38.5795988615506	42.3158561952478	41.5504234135861	38.3936596885428	39.0661200575208	38.1012217511831	36.4127251897759	42.1371536915448	38.7177750204816	43.5811900594934	39.9380749004991	44.8974787263123	41.2799087228916	44.0816647715817	40.4631120605342	43.6585809730332	41.3817803781631	40.6627785098845	42.6189580423622	43.9936437110934	44.6002705126461	40.1188883561937	39.0812767145287	39.273764164681	43.2875027431967	42.1282092374587	42.5875235781407	39.271539239238	37.4050962925733	41.2321037474058	41.470291062933	40.6043356989436	39.7021129744154
G1.ACTIVE	39.5218541650756	42.4598891967249	46.4096446747968	48.2256362008846	46.6536582270572	47.0392440883799	45.105508929651	48.157871115127	45.5402397698288	41.6102747102781	37.1355141683619	45.4359792094993	44.7915736403798	40.1777006647618	45.2846846691877	40.7257776986271	41.1286713624682	42.844596198208	42.3226316982911	40.5017087398435	40.9418451749495	39.7364114665095	40.0137434473956	44.6421185773046	42.2888898033635	45.5060083243085	42.4762207409494	47.1733145833223	43.0913392423164	45.2684437615694	42.5514995639952	45.4176185382307	46.2891219141515	43.4976853796822	47.9690635362556	45.2608626436996	47.2337590518454	45.0034338022594	42.1169947337835	42.09023124454	44.974285668684	46.6870831157919	47.2992124079454	43.9833759596657	41.8066694394155	47.0727708142757	46.1136098516015	45.4602769851442	44.7837170288137
G1.INACTIVE	35.9374962488448	36.3858252646781	40.5305767838912	42.7831274219217	41.1451135794815	43.222803170042	40.9262803867104	43.8911713356874	39.6476904636476	36.7684999212952	34.3691489351633	41.4491333856846	40.112871334136	36.6719600487312	40.5923674894874	37.7337007603151	37.9436517325591	41.1914209737065	39.6990435091708	37.7758749755486	37.6736163646316	36.3219235101961	36.2554035859205	42.3228063438806	39.295441954179	43.543533674837	40.0660510468295	45.6653500843568	40.3343338961078	44.0967308189942	39.8313319393655	44.2480046996498	43.4525788325849	40.2900832677291	45.0649977638997	39.6909150901159	42.1334674381581	39.8358089484358	38.6606090848622	38.0217484530983	41.4365673840603	39.0293024393118	42.465552467719	37.740184346084	38.22901659536	41.5654431887861	41.3604440321179	40.2615348715411	40.1653382490568
G2.ACTIVE	30.9838825494811	32.6933306871484	36.5124842988428	38.2012676659841	36.7109912556004	40.7783225885501	38.7519175953412	40.4148661731521	36.712809501934	31.9725118500005	29.0805183869197	36.5278581045411	36.0899064982564	30.9166780381395	35.7266333636036	33.1419778706664	32.2778898116524	36.313668663218	35.6751930626476	31.5377891654045	32.5631707654114	30.6642211726148	30.4570561778457	37.4810949966624	33.7972575472643	38.7699225271879	35.4691856787789	41.0734533718923	36.56302879074	39.4745424736965	35.9783600240324	39.2962288531276	39.8767298282616	35.1891880862893	41.157918041611	36.2249251156099	38.8005145400725	35.7737172244301	33.2692949381582	33.0295256314681	37.8389270739273	36.9316530936185	38.16847412316	33.9223509874988	33.3935774707573	37.6817599456578	36.2782818240774	36.446736945649	35.6770189538847
G2.INACTIVE	36.2127429930658	36.041315180033	39.9365513297453	42.8995859424617	41.0484809595798	43.6461967180535	41.6470425320294	43.4464916046898	39.550339450573	37.0401398899195	35.2872751306362	41.3387830184087	40.1698580426346	37.1377297897466	40.7751152940115	38.6438117872205	39.246235944459	41.2396338429592	40.3069481305365	37.7213144955042	38.3722799667701	37.0252306024281	37.4269033236778	42.5085077285648	39.8681801783775	44.3088238038813	41.2445699955406	46.6086308031288	40.7316887901762	44.1608614504593	40.3367444805803	44.0517402925048	43.5080620709331	40.4432884416254	45.5217880607147	40.3577126886072	41.533908645716	38.8378549190463	38.5384251476988	38.3631929985053	39.1374517839877	37.9452226736517	40.5879477056408	36.9664716305811	37.5757800913523	39.9624923305877	41.2379377946732	39.5185114689002	40.6879005941883
G3.ACTIVE	37.1017321306504	36.1815148681831	39.3635315683709	41.0194132867038	39.82959591836	44.3560283160039	43.1348676220397	43.3575837702459	40.6764803369316	36.2964392714413	36.0322217675282	39.9596887476631	40.1154600977536	36.9664177962439	39.6897996279379	39.1008815974729	38.5785359639147	41.5586150312718	41.5760625628692	37.1275583456058	39.1575137315776	36.7153171664284	36.7111438073418	43.0329298883127	40.0496632438633	44.1439154011668	41.2953654521149	46.2793272998572	41.0979129642006	44.3593045187773	39.8797896373661	44.6260537797115	43.9198238354654	40.5800850274549	45.5527463486627	39.8845214722161	41.8505177420854	38.8752724465187	39.1291998058173	38.2926543795809	41.8515645334728	39.6247666959586	41.1206210935116	37.7169159695085	37.5260419887336	40.5819735173669	38.9909858913739	39.9529930355254	40.1233916194106
G3.INACTIVE	31.9036939167855	34.1623125386668	37.9493426682413	39.5982059671664	37.9599424196071	42.5425771113011	38.8513720395686	41.8315104511772	38.456969425452	33.4720433990609	29.402574402969	37.0398596444528	36.4232392575291	31.8702719192787	37.2309096940349	33.6176018272259	32.6747344600235	36.666715081966	35.4749407606381	32.7793871460836	32.5536746193585	31.2018713245058	30.5262864065952	37.20430347893	33.7473445904212	39.0399664526936	34.844291095129	39.797035897673	36.2988206940519	39.2870580952401	35.8904326968775	39.2720828442993	39.9156825268941	36.0335842616679	40.5759046892898	39.3904747322566	41.0508089422251	36.4042207347195	34.063895142538	33.571089910565	40.3043021087144	38.9703987453709	39.9885186840893	34.7530330884068	33.2880015964857	38.6408794387146	37.4030402669528	36.9664814834821	36.5517457816659
G4.ACTIVE	40.9841697954186	40.1336652349205	42.5530574011045	44.8097633670517	43.4829687858506	48.1148971205653	46.8053984872637	43.9535831672155	45.4712840310153	39.2183152680937	39.2294317609173	42.7379093224179	42.972686501894	39.8243466495215	42.9514268897501	41.9935266594198	40.8169894950053	44.4231480148307	43.3543201770033	41.0329422712177	41.7370958052066	40.9228499288466	39.9046298348474	45.9111395549275	43.8063604829509	48.1681696305929	44.2517267551044	49.3077425614637	43.982483478174	48.0512009851248	42.2942709128711	47.4282128154557	46.2484561358033	44.4175810222891	48.522012848922	44.5008262519119	44.3036969662351	41.5875470827098	41.5629112618961	41.9425638002449	43.5547980197002	44.4985273194979	42.2337707242544	41.2915839168292	39.3485425150378	43.2868560935248	41.9659708631141	43.2900864328465	42.1650930090772
G4.INACTIVE	35.8767429838044	35.1490197708931	38.097299308541	40.7083114851762	38.6237411719433	43.4346065638009	41.2500969219682	43.2371186492945	39.3993124853944	35.880882279581	34.5199579375166	40.0915820607096	38.520007938219	35.9265528624824	39.0184472034504	37.6823132680026	37.3193066988289	40.3881230023598	39.208412503041	36.3685779067743	36.715878284092	36.0841643339385	35.1549332853388	41.6123777366617	37.7602570247343	42.3921608607467	39.703628679157	44.9226185214219	39.8866858228892	43.1682270047513	39.2302453142907	42.8644345055274	42.2686873652834	38.8285066749515	43.9631089147133	40.1859172627861	41.4195916099886	37.8632302710335	37.1673230580855	36.8950705618805	40.9964087511473	38.9241609421999	40.6139865704647	36.0030297784249	36.2481555314737	38.1782581781414	38.6724265207496	37.8292582722099	38.9782119854407
G5.ACTIVE	39.8162007018392	40.7960882027034	41.2125454406984	43.7361325266611	41.669584462904	47.925263327038	46.0676586794323	44.9648404906486	44.8578961008006	38.0459008432733	37.6363326185365	39.1851946970875	41.637703115301	38.2612412832399	40.7733569242967	41.0249414462292	40.184151507712	43.2963400899629	43.6436598253278	39.4858653629866	40.7203168354859	39.6887874668235	38.3051494170006	44.1194056894343	41.6066339083192	46.126526779611	42.9051774166972	47.6910300636499	43.4680940269376	45.6703346922081	41.840210300943	45.0831820317228	44.0998572199077	42.110987173821	45.4256177740523	44.713185384359	44.7804985901001	41.2716681528201	39.4668239022344	39.8365129884411	45.0379139376273	44.7270007784085	42.9725125201649	41.2577632989665	38.9834680505493	43.3800489034477	40.3779420219757	42.2309804423181	39.3031747679414
G5.INACTIVE	33.7088928229025	34.9468538544692	38.0133987055068	39.5316492708857	37.9179096898548	43.0482692116633	40.3174850134512	42.5603118122941	38.844270994336	34.1966899806395	30.7870633703466	37.3783578363921	36.5196880504809	33.495471232904	36.7441993939486	35.2501628472493	33.6392538365023	38.1046648340622	36.3219586927493	33.6445819756561	34.1896822227931	32.9960919583295	31.7995472298752	38.5413654117418	34.888711482674	40.219232669421	36.222281138776	41.289478969699	37.0142225836014	40.583562188779	37.0048829905753	40.1420463908614	40.1914091335734	36.2284024816131	41.0401557260509	39.7020670666581	41.3139581199302	36.6705556771159	34.7255670756735	34.6245087406444	41.0889477279601	39.4060643791098	41.1592584423112	35.8044223615012	34.8349020461759	38.4017447886005	37.7012738413506	37.7183111031658	36.6483732608472
[truncated: 11 more columns]
