# Supplementary material for: Natural and anthropogenic carbon input affect microbial activity in salt marsh sediment
Source: Front Microbiol. 2023 Sep 7;14:1235906. doi: 10.3389/fmicb.2023.1235906 (PMC10512730; doi:10.3389/fmicb.2023.1235906)
Supplement: Supplementary file 4 [file Data_Sheet_4.CSV]

Data Sheet S4. Relative abundance of each ASV present across all horizons of each treatment.
	A1.INACTIVE.sample_id	A1.INACTIVE.tag	A1.INACTIVE.Phylum	A1.INACTIVE.relabund_sum	A2.INACTIVE.sample_id	A2.INACTIVE.tag	A2.INACTIVE.Phylum	A2.INACTIVE.relabund_sum	A3.INACTIVE.sample_id	A3.INACTIVE.tag	A3.INACTIVE.Phylum	A3.INACTIVE.relabund_sum	A4.INACTIVE.sample_id	A4.INACTIVE.tag	A4.INACTIVE.Phylum	A4.INACTIVE.relabund_sum	A5.INACTIVE.sample_id	A5.INACTIVE.tag	A5.INACTIVE.Phylum	A5.INACTIVE.relabund_sum	B1.ACTIVE.sample_id	B1.ACTIVE.tag	B1.ACTIVE.Phylum	B1.ACTIVE.relabund_sum	B1.INACTIVE.sample_id	B1.INACTIVE.tag	B1.INACTIVE.Phylum	B1.INACTIVE.relabund_sum	B2.ACTIVE.sample_id	B2.ACTIVE.tag	B2.ACTIVE.Phylum	B2.ACTIVE.relabund_sum	B2.INACTIVE.sample_id	B2.INACTIVE.tag	B2.INACTIVE.Phylum	B2.INACTIVE.relabund_sum	B3.ACTIVE.sample_id	B3.ACTIVE.tag	B3.ACTIVE.Phylum	B3.ACTIVE.relabund_sum	B3.INACTIVE.sample_id	B3.INACTIVE.tag	B3.INACTIVE.Phylum	B3.INACTIVE.relabund_sum	B4.ACTIVE.sample_id	B4.ACTIVE.tag	B4.ACTIVE.Phylum	B4.ACTIVE.relabund_sum	B4.INACTIVE.sample_id
1	A1.INACTIVE	A_inactive	Proteobacteria	0.383786485405838	A2.INACTIVE	A_inactive	Proteobacteria	0.32389080659974	A3.INACTIVE	A_inactive	Proteobacteria	0.271868153428599	A4.INACTIVE	A_inactive	Proteobacteria	0.281036661380463	A5.INACTIVE	A_inactive	Proteobacteria	0.296867370801532	B1.ACTIVE	B_active	Bacteroidetes	0.373841894293153	B1.INACTIVE	B_inactive	Bacteroidetes	0.428182283178893	B2.ACTIVE	B_active	Proteobacteria	0.435354512426405	B2.INACTIVE	B_inactive	Proteobacteria	0.288868918753319	B3.ACTIVE	B_active	Proteobacteria	0.52205616111673	B3.INACTIVE	B_inactive	Proteobacteria	0.230911519884904	B4.ACTIVE	B_active	Proteobacteria	0.314329693863893	B4.INACTIVE
2	A1.INACTIVE	A_inactive	Kiritimatiellaeota	0.173630547780888	A2.INACTIVE	A_inactive	Kiritimatiellaeota	0.163703011685721	A3.INACTIVE	A_inactive	Kiritimatiellaeota	0.214888329354828	A4.INACTIVE	A_inactive	Kiritimatiellaeota	0.185435518203482	A5.INACTIVE	A_inactive	Kiritimatiellaeota	0.175588278124706	B1.ACTIVE	B_active	Proteobacteria	0.314368362329022	B1.INACTIVE	B_inactive	Proteobacteria	0.256343154864572	B2.ACTIVE	B_active	Bacteroidetes	0.163237948710137	B2.INACTIVE	B_inactive	Bacteroidetes	0.212760916629223	B3.ACTIVE	B_active	Kiritimatiellaeota	0.0750146708119514	B3.INACTIVE	B_inactive	Kiritimatiellaeota	0.182406741342103	B4.ACTIVE	B_active	Kiritimatiellaeota	0.139969787941947	B4.INACTIVE
3	A1.INACTIVE	A_inactive	Verrucomicrobia	0.0885245901639344	A2.INACTIVE	A_inactive	Acidobacteria	0.086827437691991	A3.INACTIVE	A_inactive	Planctomycetes	0.11515319969916	A4.INACTIVE	A_inactive	Planctomycetes	0.0994258673473715	A5.INACTIVE	A_inactive	Planctomycetes	0.0915204002090133	B1.ACTIVE	B_active	Verrucomicrobia	0.0697466837472623	B1.INACTIVE	B_inactive	Kiritimatiellaeota	0.0813041978421973	B2.ACTIVE	B_active	Kiritimatiellaeota	0.0861051236547264	B2.INACTIVE	B_inactive	Kiritimatiellaeota	0.152861402720477	B3.ACTIVE	B_active	Bacteroidetes	0.0742155797780025	B3.INACTIVE	B_inactive	Bacteroidetes	0.172644127016751	B4.ACTIVE	B_active	Planctomycetes	0.0865728435665526	B4.INACTIVE
4	A1.INACTIVE	A_inactive	Bacteroidetes	0.0819272291083567	A2.INACTIVE	A_inactive	Planctomycetes	0.0790527915888146	A3.INACTIVE	A_inactive	Bacteroidetes	0.0503580654654851	A4.INACTIVE	A_inactive	Bacteroidetes	0.0390359320539023	A5.INACTIVE	A_inactive	Bacteroidetes	0.050745680535211	B1.ACTIVE	B_active	Kiritimatiellaeota	0.0551345096904831	B1.INACTIVE	B_inactive	Verrucomicrobia	0.0793890587269678	B2.ACTIVE	B_active	Planctomycetes	0.0657841621411652	B2.INACTIVE	B_inactive	Verrucomicrobia	0.102544830685021	B3.ACTIVE	B_active	Planctomycetes	0.0704448689615562	B3.INACTIVE	B_inactive	Planctomycetes	0.0860137704244168	B4.ACTIVE	B_active	Bacteroidetes	0.0857792990037669	B4.INACTIVE
5	A1.INACTIVE	A_inactive	Planctomycetes	0.0710115953618553	A2.INACTIVE	A_inactive	Bacteroidetes	0.0681033663742597	A3.INACTIVE	A_inactive	Verrucomicrobia	0.0332477682220987	A4.INACTIVE	A_inactive	Verrucomicrobia	0.029927830592705	A5.INACTIVE	A_inactive	Acidobacteria	0.0258868073223173	B1.ACTIVE	B_active	Spirochaetes	0.0310591346749866	B1.INACTIVE	B_inactive	Planctomycetes	0.0331640239332913	B2.ACTIVE	B_active	Verrucomicrobia	0.0468646462492288	B2.INACTIVE	B_inactive	Planctomycetes	0.0627670438299089	B3.ACTIVE	B_active	Chloroflexi	0.0344608008390456	B3.INACTIVE	B_inactive	Verrucomicrobia	0.0541568184153736	B4.ACTIVE	B_active	Chloroflexi	0.0404612119242021	B4.INACTIVE
6	A1.INACTIVE	A_inactive	Latescibacteria	0.0591763294682127	A2.INACTIVE	A_inactive	Verrucomicrobia	0.0492447034233778	A3.INACTIVE	A_inactive	Latescibacteria	0.0294055132271672	A4.INACTIVE	A_inactive	Acidobacteria	0.0271801351798299	A5.INACTIVE	A_inactive	Omnitrophicaeota	0.0236767489870566	B1.ACTIVE	B_active	Latescibacteria	0.0293813793958428	B1.INACTIVE	B_inactive	Latescibacteria	0.0253250383622587	B2.ACTIVE	B_active	Spirochaetes	0.0304357429565933	B2.INACTIVE	B_inactive	Latescibacteria	0.020873330337813	B3.ACTIVE	B_active	Spirochaetes	0.0199148468616948	B3.INACTIVE	B_inactive	Firmicutes	0.0406946870825198	B4.ACTIVE	B_active	Spirochaetes	0.0365890968889229	B4.INACTIVE
7	A1.INACTIVE	A_inactive	Actinobacteria	0.0343662534986006	A2.INACTIVE	A_inactive	Latescibacteria	0.0341229375811508	A3.INACTIVE	A_inactive	Chloroflexi	0.0207727020045126	A4.INACTIVE	A_inactive	Latescibacteria	0.0233469304680411	A5.INACTIVE	A_inactive	Patescibacteria	0.0216123146506309	B1.ACTIVE	B_active	Planctomycetes	0.026852349270631	B1.INACTIVE	B_inactive	Firmicutes	0.00798172885912427	B2.ACTIVE	B_active	Latescibacteria	0.0270616102914855	B2.INACTIVE	B_inactive	Acidobacteria	0.0207589559250031	B3.ACTIVE	B_active	Acidobacteria	0.0161815934374649	B3.INACTIVE	B_inactive	Actinobacteria	0.0179837632309115	B4.ACTIVE	B_active	Latescibacteria	0.0195804730672888	B4.INACTIVE
8	A1.INACTIVE	A_inactive	Chloroflexi	0.0103358656537385	A2.INACTIVE	A_inactive	Chloroflexi	0.0300614371219559	A3.INACTIVE	A_inactive	Acidobacteria	0.0183528988587685	A4.INACTIVE	A_inactive	Patescibacteria	0.0206416377621547	A5.INACTIVE	A_inactive	Chloroflexi	0.0213210666529609	B1.ACTIVE	B_active	Acidobacteria	0.0176205628331749	B1.INACTIVE	B_inactive	Acidobacteria	0.00718474550061261	B2.ACTIVE	B_active	Chloroflexi	0.0270159109777368	B2.INACTIVE	B_inactive	Chloroflexi	0.013961847963727	B3.ACTIVE	B_active	Verrucomicrobia	0.0154574171879487	B3.INACTIVE	B_inactive	Chloroflexi	0.0175727057856335	B4.ACTIVE	B_active	Verrucomicrobia	0.0194657437329101	B4.INACTIVE
9	A1.INACTIVE	A_inactive	Lentisphaerae	0.00749700119952019	A2.INACTIVE	A_inactive	Actinobacteria	0.0256594990024385	A3.INACTIVE	A_inactive	Patescibacteria	0.0142572185343841	A4.INACTIVE	A_inactive	Chloroflexi	0.015875573496612	A5.INACTIVE	A_inactive	Verrucomicrobia	0.0212696699474897	B1.ACTIVE	B_active	Chloroflexi	0.00939708252407124	B1.INACTIVE	B_inactive	Chloroflexi	0.00592384645580311	B2.ACTIVE	B_active	Acidobacteria	0.0197649531962862	B2.INACTIVE	B_inactive	Firmicutes	0.0109064172215187	B3.ACTIVE	B_active	Latescibacteria	0.0134846611978874	B3.INACTIVE	B_inactive	Lentisphaerae	0.0172644127016751	B4.ACTIVE	B_active	Acidobacteria	0.0187486853930436	B4.INACTIVE
10	A1.INACTIVE	A_inactive	Spirochaetes	0.00661735305877649	A2.INACTIVE	A_inactive	Lentisphaerae	0.00865345029610159	A3.INACTIVE	A_inactive	Omnitrophicaeota	0.0125159412707237	A4.INACTIVE	A_inactive	Firmicutes	0.0145780506627543	A5.INACTIVE	A_inactive	Latescibacteria	0.016052904342165	B1.ACTIVE	B_active	Gemmatimonadetes	0.00740526468035869	B1.INACTIVE	B_inactive	Spirochaetes	0.00569783624965801	B2.ACTIVE	B_active	Fusobacteria	0.00843152338662381	B2.INACTIVE	B_inactive	Actinobacteria	0.010359053960214	B3.ACTIVE	B_active	Actinobacteria	0.0120987376858823	B3.INACTIVE	B_inactive	Latescibacteria	0.0156201829205631	B4.ACTIVE	B_active	Fusobacteria	0.0167504828192822	B4.INACTIVE
11	A1.INACTIVE	A_inactive	Deinococcus-Thermus	0.00591763294682127	A2.INACTIVE	A_inactive	Omnitrophicaeota	0.00846343857871235	A3.INACTIVE	A_inactive	Actinobacteria	0.00944213727477846	A4.INACTIVE	A_inactive	Omnitrophicaeota	0.0139674516821154	A5.INACTIVE	A_inactive	Firmicutes	0.0142882841209878	B1.ACTIVE	B_active	Firmicutes	0.00468614405553949	B1.INACTIVE	B_inactive	Actinobacteria	0.00526960638538309	B2.ACTIVE	B_active	Actinobacteria	0.00727380743832497	B2.INACTIVE	B_inactive	Lentisphaerae	0.00807973530493035	B3.ACTIVE	B_active	Firmicutes	0.0104880698205791	B3.INACTIVE	B_inactive	Acidobacteria	0.0100709074093105	B4.ACTIVE	B_active	Firmicutes	0.0147427194676559	B4.INACTIVE
12	A1.INACTIVE	A_inactive	Acidobacteria	0.00539784086365454	A2.INACTIVE	A_inactive	Elusimicrobia	0.00775881179339393	A3.INACTIVE	A_inactive	Firmicutes	0.00943396226415094	A4.INACTIVE	A_inactive	Lentisphaerae	0.00878584088808229	A5.INACTIVE	A_inactive	Fibrobacteres	0.0106905147380053	B1.ACTIVE	B_active	Actinobacteria	0.00415719657837101	B1.INACTIVE	B_inactive	Cyanobacteria	0.00525771111137545	B2.ACTIVE	B_active	Firmicutes	0.00638267082022652	B2.INACTIVE	B_inactive	Patescibacteria	0.00725460561251583	B3.ACTIVE	B_active	Patescibacteria	0.0104506124283627	B3.INACTIVE	B_inactive	Patescibacteria	0.00883773507347652	B4.ACTIVE	B_active	Lentisphaerae	0.0142551197965466	B4.INACTIVE
13	A1.INACTIVE	A_inactive	Firmicutes	0.00503798480607757	A2.INACTIVE	A_inactive	Cyanobacteria	0.00710168793742281	A3.INACTIVE	A_inactive	Lentisphaerae	0.00927046205160067	A4.INACTIVE	A_inactive	Elusimicrobia	0.00868407439130914	A5.INACTIVE	A_inactive	Chlamydiae	0.0103821345051782	B1.ACTIVE	B_active	Patescibacteria	0.00391751725277904	B1.INACTIVE	B_inactive	Fusobacteria	0.00438935610881797	B2.ACTIVE	B_active	Patescibacteria	0.00603230941482029	B2.INACTIVE	B_inactive	Spirochaetes	0.00674809035578612	B3.ACTIVE	B_active	Fusobacteria	0.00770373699916345	B3.INACTIVE	B_inactive	Epsilonbacteraeota	0.00852944198951804	B4.ACTIVE	B_active	Patescibacteria	0.0124290112243532	B4.INACTIVE
14	A1.INACTIVE	A_inactive	Omnitrophicaeota	0.00357856857257097	A2.INACTIVE	A_inactive	Patescibacteria	0.00676916743199164	A3.INACTIVE	A_inactive	Spirochaetes	0.00486413132337072	A4.INACTIVE	A_inactive	Spirochaetes	0.00806499486927246	A5.INACTIVE	A_inactive	Hydrogenedentes	0.00612477406864887	B1.ACTIVE	B_active	Calditrichaeota	0.00383486920947147	B1.INACTIVE	B_inactive	Patescibacteria	0.00423471754671869	B2.ACTIVE	B_active	Omnitrophicaeota	0.00424241962633194	B2.INACTIVE	B_inactive	Omnitrophicaeota	0.0045177893059924	B3.ACTIVE	B_active	Lentisphaerae	0.00624289870272565	B3.INACTIVE	B_inactive	Spirochaetes	0.0054465111499332	B4.ACTIVE	B_active	Omnitrophicaeota	0.0108132397651873	B4.INACTIVE
15	A1.INACTIVE	A_inactive	Patescibacteria	0.00279888044782087	A2.INACTIVE	A_inactive	Firmicutes	0.00525699084776895	A3.INACTIVE	A_inactive	Hydrogenedentes	0.0047905562277231	A4.INACTIVE	A_inactive	Actinobacteria	0.00741199318164472	A5.INACTIVE	A_inactive	Elusimicrobia	0.0047284969033485	B1.ACTIVE	B_active	Omnitrophicaeota	0.00266126699450391	B1.INACTIVE	B_inactive	Calditrichaeota	0.00372322076439031	B2.ACTIVE	B_active	Lentisphaerae	0.00336651611281637	B2.INACTIVE	B_inactive	Calditrichaeota	0.00368449001266288	B3.ACTIVE	B_active	Omnitrophicaeota	0.00490691838034236	B3.INACTIVE	B_inactive	Cloacimonetes	0.00534374678861371	B4.ACTIVE	B_active	Chlamydiae	0.00640572116947435	B4.INACTIVE
16	A1.INACTIVE	A_inactive	Cyanobacteria	0.00135945621751299	A2.INACTIVE	A_inactive	Gemmatimonadetes	0.00390315736137062	A3.INACTIVE	A_inactive	Chlamydiae	0.00472515614270299	A4.INACTIVE	A_inactive	Hydrogenedentes	0.00653001687627738	A5.INACTIVE	A_inactive	Spirochaetes	0.00433445549473612	B1.ACTIVE	B_active	Lentisphaerae	0.00239679325591967	B1.INACTIVE	B_inactive	Lentisphaerae	0.00350910583225285	B2.ACTIVE	B_active	Gemmatimonadetes	0.00223164982139185	B2.INACTIVE	B_inactive	Hydrogenedentes	0.00297373473305829	B3.ACTIVE	B_active	Hydrogenedentes	0.00234732991222484	B3.INACTIVE	B_inactive	Omnitrophicaeota	0.00503545370465523	B4.ACTIVE	B_active	Actinobacteria	0.00631967416869036	B4.INACTIVE
17	A1.INACTIVE	A_inactive	Hydrogenedentes	0.00133946421431427	A2.INACTIVE	A_inactive	Spirochaetes	0.00356271970104823	A3.INACTIVE	A_inactive	Gemmatimonadetes	0.00307380399594519	A4.INACTIVE	A_inactive	Chlamydiae	0.00652153633487962	A5.INACTIVE	A_inactive	Lentisphaerae	0.00410317032011581	B1.ACTIVE	B_active	Fusobacteria	0.00225629158229679	B1.INACTIVE	B_inactive	Gemmatimonadetes	0.00308087596797792	B2.ACTIVE	B_active	Epsilonbacteraeota	0.00154616011516227	B2.INACTIVE	B_inactive	Epsilonbacteraeota	0.00216494424247376	B3.ACTIVE	B_active	Deinococcus-Thermus	0.00193529859784495	B3.INACTIVE	B_inactive	Tenericutes	0.00236358031034837	B4.ACTIVE	B_active	Calditrichaeota	0.00478038893244354	B4.INACTIVE
18	A1.INACTIVE	A_inactive	Chlamydiae	0.00131947221111555	A2.INACTIVE	A_inactive	Chlamydiae	0.00221680336954112	A3.INACTIVE	A_inactive	Elusimicrobia	0.00291847879402243	A4.INACTIVE	A_inactive	Fibrobacteres	0.00497807780048678	A5.INACTIVE	A_inactive	Actinobacteria	0.00352067432477578	B1.ACTIVE	B_active	Cloacimonetes	0.00126451506260589	B1.INACTIVE	B_inactive	Cloacimonetes	0.00285486576183282	B2.ACTIVE	B_active	Calditrichaeota	0.00119579870975604	B2.INACTIVE	B_inactive	Fusobacteria	0.00162575058208407	B3.ACTIVE	B_active	Gemmatimonadetes	0.00153575308087051	B3.INACTIVE	B_inactive	Hydrogenedentes	0.00236358031034837	B4.ACTIVE	B_active	Gemmatimonadetes	0.00261009235711417	B4.INACTIVE
19	A1.INACTIVE	A_inactive	Fusobacteria	0.00113954418232707	A2.INACTIVE	A_inactive	Hydrogenedentes	0.00199512303258701	A3.INACTIVE	A_inactive	Fibrobacteres	0.00215002779503613	A4.INACTIVE	A_inactive	Gemmatimonadetes	0.00186571910750782	A5.INACTIVE	A_inactive	Euryarchaeota	0.0024927402153522	B1.ACTIVE	B_active	Chlamydiae	0.0007190379767759	B1.INACTIVE	B_inactive	Omnitrophicaeota	0.00274780829576409	B2.ACTIVE	B_active	Tenericutes	0.00114248284371596	B2.INACTIVE	B_inactive	Cloacimonetes	0.00144601936195417	B3.ACTIVE	B_active	Chlamydiae	0.00153575308087051	B3.INACTIVE	B_inactive	Gemmatimonadetes	0.0017469941424314	B4.ACTIVE	B_active	Fibrobacteres	0.0025909708013844	B4.INACTIVE
20	A1.INACTIVE	A_inactive	Euryarchaeota	0.000939624150339864	A2.INACTIVE	A_inactive	Armatimonadetes	0.00188428286410995	A3.INACTIVE	A_inactive	Calditrichaeota	0.00189660246558321	A4.INACTIVE	A_inactive	Epsilonbacteraeota	0.00156041961718836	A5.INACTIVE	A_inactive	Epsilonbacteraeota	0.00221005833526071	B1.ACTIVE	B_active	Tenericutes	0.000710773172445142	B1.INACTIVE	B_inactive	Tenericutes	0.00120142267477131	B2.ACTIVE	B_active	Chlamydiae	0.00114248284371596	B2.INACTIVE	B_inactive	Chlamydiae	0.00134798415097422	B3.ACTIVE	B_active	Calditrichaeota	0.0014858098912487	B3.INACTIVE	B_inactive	Chlamydiae	0.00164422978111191	B4.ACTIVE	B_active	Cloacimonetes	0.00167313612635524	B4.INACTIVE
21	A1.INACTIVE	A_inactive	Elusimicrobia	0.000499800079968013	A2.INACTIVE	A_inactive	Thaumarchaeota	0.00127466193748614	A3.INACTIVE	A_inactive	Epsilonbacteraeota	0.00131617671102972	A4.INACTIVE	A_inactive	Calditrichaeota	0.00123815904407337	A5.INACTIVE	A_inactive	Calditrichaeota	0.00118212422583712	B1.ACTIVE	B_active	Hydrogenedentes	0.000545477085829993	B1.INACTIVE	B_inactive	Hydrogenedentes	0.00115384157874077	B2.ACTIVE	B_active	Cyanobacteria	0.000997768350178608	B2.INACTIVE	B_inactive	Elusimicrobia	0.000841468894244516	B3.ACTIVE	B_active	Cloacimonetes	0.00138592351200509	B3.INACTIVE	B_inactive	Calditrichaeota	0.00143870105847292	B4.ACTIVE	B_active	Hydrogenedentes	0.00154884601411171	B4.INACTIVE
22	A1.INACTIVE	A_inactive	Gemmatimonadetes	0.000359856057576969	A2.INACTIVE	A_inactive	Fibrobacteres	0.00111631883966178	A3.INACTIVE	A_inactive	Euryarchaeota	0.00125895163663713	A4.INACTIVE	A_inactive	Cloacimonetes	0.00114487308869798	A5.INACTIVE	A_inactive	Cyanobacteria	0.00103650022700212	B1.ACTIVE	B_active	Aquificae	0.000512417868506963	B1.INACTIVE	B_inactive	Epsilonbacteraeota	0.00113005103072549	B2.ACTIVE	B_active	Fibrobacteres	0.000655023497063819	B2.INACTIVE	B_inactive	Dictyoglomi	0.000694416077774601	B3.ACTIVE	B_active	Euryarchaeota	0.000886491615787042	B3.INACTIVE	B_inactive	Fibrobacteres	0.00133593669715343	B4.ACTIVE	B_active	Elusimicrobia	0.00150104212478727	B4.INACTIVE
23	A1.INACTIVE	A_inactive	Fibrobacteres	5.99760095961615E-05	A2.INACTIVE	A_inactive	Tenericutes	0.000989644361402286	A3.INACTIVE	A_inactive	Fusobacteria	0.000629475818318564	A4.INACTIVE	A_inactive	Cyanobacteria	0.00110247038170917	A5.INACTIVE	A_inactive	Gemmatimonadetes	0.000890876228167108	B1.ACTIVE	B_active	Fibrobacteres	0.000495888259845448	B1.INACTIVE	B_inactive	Chlamydiae	0.000892145550572757	B2.ACTIVE	B_active	Cloacimonetes	0.0006321738401895	B2.INACTIVE	B_inactive	Gemmatimonadetes	0.000686246476859605	B3.ACTIVE	B_active	Tenericutes	0.000736662046921627	B3.INACTIVE	B_inactive	Dependentiae	0.00102764361319494	B4.ACTIVE	B_active	Epsilonbacteraeota	0.00120465801097577	B4.INACTIVE
24	A1.INACTIVE	A_inactive	Epsilonbacteraeota	0	A2.INACTIVE	A_inactive	Aquificae	0.000855052728251575	A3.INACTIVE	A_inactive	Cloacimonetes	0.000547725712043426	A4.INACTIVE	A_inactive	Dependentiae	0.000525793566661296	A5.INACTIVE	A_inactive	Fusobacteria	0.0007452522293321	B1.ACTIVE	B_active	Elusimicrobia	0.000421505020868631	B1.INACTIVE	B_inactive	Fibrobacteres	0.000785088084504027	B2.ACTIVE	B_active	Deinococcus-Thermus	0.000594091078732301	B2.INACTIVE	B_inactive	Crenarchaeota	0.000473836853069728	B3.ACTIVE	B_active	Cyanobacteria	0.000611804072867114	B3.INACTIVE	B_inactive	Euryarchaeota	0.000822114890555955	B4.ACTIVE	B_active	Euryarchaeota	0.00107080712086735	B4.INACTIVE
25	A1.INACTIVE	A_inactive	Cloacimonetes	0	A2.INACTIVE	A_inactive	Calditrichaeota	0.000744212559774519	A3.INACTIVE	A_inactive	Dependentiae	0.000465975605768288	A4.INACTIVE	A_inactive	Caldiserica	0.000517313025263533	A5.INACTIVE	A_inactive	Dependentiae	0.000642458818389741	B1.ACTIVE	B_active	Crenarchaeota	0.000338856977561056	B1.INACTIVE	B_inactive	Deinococcus-Thermus	0.000380648768244377	B2.ACTIVE	B_active	Hydrogenedentes	0.000556008317275102	B2.INACTIVE	B_inactive	Euryarchaeota	0.000285936032024836	B3.ACTIVE	B_active	Elusimicrobia	0.000599318275461662	B3.INACTIVE	B_inactive	Aquificae	0.000719350529236461	B4.ACTIVE	B_active	Cyanobacteria	0.000956077786488709	B4.INACTIVE
26	A1.INACTIVE	A_inactive	Tenericutes	0	A2.INACTIVE	A_inactive	Deinococcus-Thermus	0.000680875320644773	A3.INACTIVE	A_inactive	Crenarchaeota	0.00044962558451326	A4.INACTIVE	A_inactive	Euryarchaeota	0.000373143821501565	A5.INACTIVE	A_inactive	Cloacimonetes	0.000582495995340032	B1.ACTIVE	B_active	Euryarchaeota	0.000322327368899541	B1.INACTIVE	B_inactive	Dependentiae	0.000273591302175646	B2.ACTIVE	B_active	Elusimicrobia	0.000556008317275102	B2.INACTIVE	B_inactive	Dependentiae	0.000171561619214901	B3.ACTIVE	B_active	Modulibacteria	0.000449488706596247	B3.INACTIVE	B_inactive	Deinococcus-Thermus	0.000411057445277978	B4.ACTIVE	B_active	Tenericutes	0.000478038893244354	B4.INACTIVE
27	A1.INACTIVE	A_inactive	Calditrichaeota	0	A2.INACTIVE	A_inactive	Euryarchaeota	0.000609620926623808	A3.INACTIVE	A_inactive	Thermotogae	0.000441450573885746	A4.INACTIVE	A_inactive	Crenarchaeota	0.000364663280103802	A5.INACTIVE	A_inactive	Crenarchaeota	0.000565363760182972	B1.ACTIVE	B_active	Cyanobacteria	0.000247944129922724	B1.INACTIVE	B_inactive	Aquificae	0.000214114932137462	B2.ACTIVE	B_active	Crenarchaeota	0.00030466209165759	B2.INACTIVE	B_inactive	Thaumarchaeota	0.000130713614639925	B3.ACTIVE	B_active	Fibrobacteres	0.000349602327352636	B3.INACTIVE	B_inactive	Fusobacteria	0	B4.ACTIVE	B_active	Dependentiae	0.000286823335946613	B4.INACTIVE
28	A1.INACTIVE	A_inactive	Modulibacteria	0	A2.INACTIVE	A_inactive	Epsilonbacteraeota	0.000443360673908224	A3.INACTIVE	A_inactive	Cyanobacteria	0	A4.INACTIVE	A_inactive	Tenericutes	0.000195052452148545	A5.INACTIVE	A_inactive	Modulibacteria	0.000488268701976203	B1.ACTIVE	B_active	Deinococcus-Thermus	0.000239679325591967	B1.INACTIVE	B_inactive	Elusimicrobia	0.000166533836106915	B2.ACTIVE	B_active	Euryarchaeota	0.000243729673326072	B2.INACTIVE	B_inactive	Aquificae	0.000106204811894939	B3.ACTIVE	B_active	Crenarchaeota	0.000137343771459964	B3.INACTIVE	B_inactive	Cyanobacteria	0	B4.ACTIVE	B_active	Crenarchaeota	0.00022945866875729	B4.INACTIVE
29	A1.INACTIVE	A_inactive	Aquificae	0	A2.INACTIVE	A_inactive	Fusobacteria	0.000435443519017006	A3.INACTIVE	A_inactive	Deinococcus-Thermus	0	A4.INACTIVE	A_inactive	Deinococcus-Thermus	2.54416241932885E-05	A5.INACTIVE	A_inactive	Nitrospirae	0.000197020704306187	B1.ACTIVE	B_active	Epsilonbacteraeota	0.000214884912599694	B1.INACTIVE	B_inactive	Euryarchaeota	0.000154638562099278	B2.ACTIVE	B_active	Dependentiae	9.90151797887168E-05	B2.INACTIVE	B_inactive	Cyanobacteria	5.71872064049671E-05	B3.ACTIVE	B_active	Epsilonbacteraeota	0.000124857974054513	B3.INACTIVE	B_inactive	Modulibacteria	0	B4.ACTIVE	B_active	Modulibacteria	5.73646671893225E-05	B4.INACTIVE
30	A1.INACTIVE	A_inactive	Caldiserica	0	A2.INACTIVE	A_inactive	Rokubacteria	0.000356271970104823	A3.INACTIVE	A_inactive	Tenericutes	0	A4.INACTIVE	A_inactive	Fusobacteria	0	A5.INACTIVE	A_inactive	Deinococcus-Thermus	0	B1.ACTIVE	B_active	Armatimonadetes	0.000140501673622877	B1.INACTIVE	B_inactive	Crenarchaeota	0.000154638562099278	B2.ACTIVE	B_active	Modulibacteria	9.13986274972771E-05	B2.INACTIVE	B_inactive	Tenericutes	4.08480045749765E-05	B3.ACTIVE	B_active	Aquificae	0	B3.INACTIVE	B_inactive	Caldiserica	0	B4.ACTIVE	B_active	Deinococcus-Thermus	0	B4.INACTIVE
31	A1.INACTIVE	A_inactive	Dependentiae	0	A2.INACTIVE	A_inactive	Crenarchaeota	2.37514646736549E-05	A3.INACTIVE	A_inactive	Modulibacteria	0	A4.INACTIVE	A_inactive	Modulibacteria	0	A5.INACTIVE	A_inactive	Tenericutes	0	B1.ACTIVE	B_active	Caldiserica	7.43832389768172E-05	B1.INACTIVE	B_inactive	Modulibacteria	0	B2.ACTIVE	B_active	Aquificae	0	B2.INACTIVE	B_inactive	Fibrobacteres	4.08480045749765E-05	B3.ACTIVE	B_active	Caldiserica	0	B3.INACTIVE	B_inactive	Korarchaeota	0	B4.ACTIVE	B_active	Aquificae	0	B4.INACTIVE
32	A1.INACTIVE	A_inactive	Korarchaeota	0	A2.INACTIVE	A_inactive	Cloacimonetes	0	A3.INACTIVE	A_inactive	Aquificae	0	A4.INACTIVE	A_inactive	Aquificae	0	A5.INACTIVE	A_inactive	Aquificae	0	B1.ACTIVE	B_active	Dependentiae	5.78536303153023E-05	B1.INACTIVE	B_inactive	Caldiserica	0	B2.ACTIVE	B_active	Caldiserica	0	B2.INACTIVE	B_inactive	Armatimonadetes	2.45088027449859E-05	B3.ACTIVE	B_active	Dependentiae	0	B3.INACTIVE	B_inactive	Rokubacteria	0	B4.ACTIVE	B_active	Caldiserica	0	B4.INACTIVE
33	A1.INACTIVE	A_inactive	Rokubacteria	0	A2.INACTIVE	A_inactive	Modulibacteria	0	A3.INACTIVE	A_inactive	Caldiserica	0	A4.INACTIVE	A_inactive	Korarchaeota	0	A5.INACTIVE	A_inactive	Caldiserica	0	B1.ACTIVE	B_active	Modulibacteria	0	B1.INACTIVE	B_inactive	Korarchaeota	0	B2.ACTIVE	B_active	Korarchaeota	0	B2.INACTIVE	B_inactive	Deinococcus-Thermus	0	B3.ACTIVE	B_active	Korarchaeota	0	B3.INACTIVE	B_inactive	Synergistetes	0	B4.ACTIVE	B_active	Korarchaeota	0	B4.INACTIVE
34	A1.INACTIVE	A_inactive	Synergistetes	0	A2.INACTIVE	A_inactive	Caldiserica	0	A3.INACTIVE	A_inactive	Korarchaeota	0	A4.INACTIVE	A_inactive	Rokubacteria	0	A5.INACTIVE	A_inactive	Korarchaeota	0	B1.ACTIVE	B_active	Korarchaeota	0	B1.INACTIVE	B_inactive	Rokubacteria	0	B2.ACTIVE	B_active	Rokubacteria	0	B2.INACTIVE	B_inactive	Modulibacteria	0	B3.ACTIVE	B_active	Rokubacteria	0	B3.INACTIVE	B_inactive	Nitrospirae	0	B4.ACTIVE	B_active	Rokubacteria	0	B4.INACTIVE
35	A1.INACTIVE	A_inactive	Nitrospirae	0	A2.INACTIVE	A_inactive	Dependentiae	0	A3.INACTIVE	A_inactive	Rokubacteria	0	A4.INACTIVE	A_inactive	Synergistetes	0	A5.INACTIVE	A_inactive	Rokubacteria	0	B1.ACTIVE	B_active	Rokubacteria	0	B1.INACTIVE	B_inactive	Synergistetes	0	B2.ACTIVE	B_active	Synergistetes	0	B2.INACTIVE	B_inactive	Caldiserica	0	B3.ACTIVE	B_active	Synergistetes	0	B3.INACTIVE	B_inactive	Thermotogae	0	B4.ACTIVE	B_active	Synergistetes	0	B4.INACTIVE
36	A1.INACTIVE	A_inactive	Thermotogae	0	A2.INACTIVE	A_inactive	Korarchaeota	0	A3.INACTIVE	A_inactive	Synergistetes	0	A4.INACTIVE	A_inactive	Nitrospirae	0	A5.INACTIVE	A_inactive	Synergistetes	0	B1.ACTIVE	B_active	Synergistetes	0	B1.INACTIVE	B_inactive	Nitrospirae	0	B2.ACTIVE	B_active	Nitrospirae	0	B2.INACTIVE	B_inactive	Korarchaeota	0	B3.ACTIVE	B_active	Nitrospirae	0	B3.INACTIVE	B_inactive	Dictyoglomi	0	B4.ACTIVE	B_active	Nitrospirae	0	B4.INACTIVE
37	A1.INACTIVE	A_inactive	Dictyoglomi	0	A2.INACTIVE	A_inactive	Synergistetes	0	A3.INACTIVE	A_inactive	Nitrospirae	0	A4.INACTIVE	A_inactive	Thermotogae	0	A5.INACTIVE	A_inactive	Thermotogae	0	B1.ACTIVE	B_active	Nitrospirae	0	B1.INACTIVE	B_inactive	Thermotogae	0	B2.ACTIVE	B_active	Thermotogae	0	B2.INACTIVE	B_inactive	Rokubacteria	0	B3.ACTIVE	B_active	Thermotogae	0	B3.INACTIVE	B_inactive	Armatimonadetes	0	B4.ACTIVE	B_active	Thermotogae	0	B4.INACTIVE
38	A1.INACTIVE	A_inactive	Armatimonadetes	0	A2.INACTIVE	A_inactive	Nitrospirae	0	A3.INACTIVE	A_inactive	Dictyoglomi	0	A4.INACTIVE	A_inactive	Dictyoglomi	0	A5.INACTIVE	A_inactive	Dictyoglomi	0	B1.ACTIVE	B_active	Thermotogae	0	B1.INACTIVE	B_inactive	Dictyoglomi	0	B2.ACTIVE	B_active	Dictyoglomi	0	B2.INACTIVE	B_inactive	Synergistetes	0	B3.ACTIVE	B_active	Dictyoglomi	0	B3.INACTIVE	B_inactive	Crenarchaeota	0	B4.ACTIVE	B_active	Dictyoglomi	0	B4.INACTIVE
39	A1.INACTIVE	A_inactive	Crenarchaeota	0	A2.INACTIVE	A_inactive	Thermotogae	0	A3.INACTIVE	A_inactive	Armatimonadetes	0	A4.INACTIVE	A_inactive	Armatimonadetes	0	A5.INACTIVE	A_inactive	Armatimonadetes	0	B1.ACTIVE	B_active	Dictyoglomi	0	B1.INACTIVE	B_inactive	Armatimonadetes	0	B2.ACTIVE	B_active	Armatimonadetes	0	B2.INACTIVE	B_inactive	Nitrospirae	0	B3.ACTIVE	B_active	Armatimonadetes	0	B3.INACTIVE	B_inactive	Thaumarchaeota	0	B4.ACTIVE	B_active	Armatimonadetes	0	B4.INACTIVE
40	A1.INACTIVE	A_inactive	Thaumarchaeota	0	A2.INACTIVE	A_inactive	Dictyoglomi	0	A3.INACTIVE	A_inactive	Thaumarchaeota	0	A4.INACTIVE	A_inactive	Thaumarchaeota	0	A5.INACTIVE	A_inactive	Thaumarchaeota	0	B1.ACTIVE	B_active	Thaumarchaeota	0	B1.INACTIVE	B_inactive	Thaumarchaeota	0	B2.ACTIVE	B_active	Thaumarchaeota	0	B2.INACTIVE	B_inactive	Thermotogae	0	B3.ACTIVE	B_active	Thaumarchaeota	0	B3.INACTIVE	B_inactive	Deferribacteres	0	B4.ACTIVE	B_active	Thaumarchaeota	0	B4.INACTIVE
41	A1.INACTIVE	A_inactive	Deferribacteres	0	A2.INACTIVE	A_inactive	Deferribacteres	0	A3.INACTIVE	A_inactive	Deferribacteres	0	A4.INACTIVE	A_inactive	Deferribacteres	0	A5.INACTIVE	A_inactive	Deferribacteres	0	B1.ACTIVE	B_active	Deferribacteres	0	B1.INACTIVE	B_inactive	Deferribacteres	0	B2.ACTIVE	B_active	Deferribacteres	0	B2.INACTIVE	B_inactive	Deferribacteres	0	B3.ACTIVE	B_active	Deferribacteres	0	B3.INACTIVE	B_inactive	Halanaerobiaeota	0	B4.ACTIVE	B_active	Deferribacteres	0	B4.INACTIVE
42	A1.INACTIVE	A_inactive	Halanaerobiaeota	0	A2.INACTIVE	A_inactive	Halanaerobiaeota	0	A3.INACTIVE	A_inactive	Halanaerobiaeota	0	A4.INACTIVE	A_inactive	Halanaerobiaeota	0	A5.INACTIVE	A_inactive	Halanaerobiaeota	0	B1.ACTIVE	B_active	Halanaerobiaeota	0	B1.INACTIVE	B_inactive	Halanaerobiaeota	0	B2.ACTIVE	B_active	Halanaerobiaeota	0	B2.INACTIVE	B_inactive	Halanaerobiaeota	0	B3.ACTIVE	B_active	Halanaerobiaeota	0	B3.INACTIVE	B_inactive	Elusimicrobia	0	B4.ACTIVE	B_active	Halanaerobiaeota	0	B4.INACTIVE
43	A1.INACTIVE	A_inactive	Kiritimatiellaeota	NA	A2.INACTIVE	A_inactive	Kiritimatiellaeota	NA	A3.INACTIVE	A_inactive	Kiritimatiellaeota	NA	A4.INACTIVE	A_inactive	Kiritimatiellaeota	NA	A5.INACTIVE	A_inactive	Kiritimatiellaeota	NA	B1.ACTIVE	B_active	Kiritimatiellaeota	NA	B1.INACTIVE	B_inactive	Kiritimatiellaeota	NA	B2.ACTIVE	B_active	Kiritimatiellaeota	NA	B2.INACTIVE	B_inactive	Kiritimatiellaeota	NA	B3.ACTIVE	B_active	Kiritimatiellaeota	NA	B3.INACTIVE	B_inactive	Kiritimatiellaeota	NA	B4.ACTIVE	B_active	Kiritimatiellaeota	NA	B4.INACTIVE
44	A1.INACTIVE	A_inactive	Latescibacteria	NA	A2.INACTIVE	A_inactive	Latescibacteria	NA	A3.INACTIVE	A_inactive	Latescibacteria	NA	A4.INACTIVE	A_inactive	Latescibacteria	NA	A5.INACTIVE	A_inactive	Latescibacteria	NA	B1.ACTIVE	B_active	Latescibacteria	NA	B1.INACTIVE	B_inactive	Latescibacteria	NA	B2.ACTIVE	B_active	Latescibacteria	NA	B2.INACTIVE	B_inactive	Latescibacteria	NA	B3.ACTIVE	B_active	Latescibacteria	NA	B3.INACTIVE	B_inactive	Latescibacteria	NA	B4.ACTIVE	B_active	Latescibacteria	NA	B4.INACTIVE
45	A1.INACTIVE	A_inactive	Proteobacteria	NA	A2.INACTIVE	A_inactive	Proteobacteria	NA	A3.INACTIVE	A_inactive	Proteobacteria	NA	A4.INACTIVE	A_inactive	Proteobacteria	NA	A5.INACTIVE	A_inactive	Proteobacteria	NA	B1.ACTIVE	B_active	Proteobacteria	NA	B1.INACTIVE	B_inactive	Proteobacteria	NA	B2.ACTIVE	B_active	Proteobacteria	NA	B2.INACTIVE	B_inactive	Proteobacteria	NA	B3.ACTIVE	B_active	Proteobacteria	NA	B3.INACTIVE	B_inactive	Proteobacteria	NA	B4.ACTIVE	B_active	Proteobacteria	NA	B4.INACTIVE
46	A1.INACTIVE	A_inactive	NA	NA	A2.INACTIVE	A_inactive	NA	NA	A3.INACTIVE	A_inactive	NA	NA	A4.INACTIVE	A_inactive	NA	NA	A5.INACTIVE	A_inactive	NA	NA	B1.ACTIVE	B_active	NA	NA	B1.INACTIVE	B_inactive	NA	NA	B2.ACTIVE	B_active	NA	NA	B2.INACTIVE	B_inactive	NA	NA	B3.ACTIVE	B_active	NA	NA	B3.INACTIVE	B_inactive	NA	NA	B4.ACTIVE	B_active	NA	NA	B4.INACTIVE
47	A1.INACTIVE	A_inactive	Chloroflexi	NA	A2.INACTIVE	A_inactive	Chloroflexi	NA	A3.INACTIVE	A_inactive	Chloroflexi	NA	A4.INACTIVE	A_inactive	Chloroflexi	NA	A5.INACTIVE	A_inactive	Chloroflexi	NA	B1.ACTIVE	B_active	Chloroflexi	NA	B1.INACTIVE	B_inactive	Chloroflexi	NA	B2.ACTIVE	B_active	Chloroflexi	NA	B2.INACTIVE	B_inactive	Chloroflexi	NA	B3.ACTIVE	B_active	Chloroflexi	NA	B3.INACTIVE	B_inactive	Chloroflexi	NA	B4.ACTIVE	B_active	Chloroflexi	NA	B4.INACTIVE
48	A1.INACTIVE	A_inactive	Planctomycetes	NA	A2.INACTIVE	A_inactive	Planctomycetes	NA	A3.INACTIVE	A_inactive	Planctomycetes	NA	A4.INACTIVE	A_inactive	Planctomycetes	NA	A5.INACTIVE	A_inactive	Planctomycetes	NA	B1.ACTIVE	B_active	Planctomycetes	NA	B1.INACTIVE	B_inactive	Planctomycetes	NA	B2.ACTIVE	B_active	Planctomycetes	NA	B2.INACTIVE	B_inactive	Planctomycetes	NA	B3.ACTIVE	B_active	Planctomycetes	NA	B3.INACTIVE	B_inactive	Planctomycetes	NA	B4.ACTIVE	B_active	Planctomycetes	NA	B4.INACTIVE
49	A1.INACTIVE	A_inactive	Bacteroidetes	NA	A2.INACTIVE	A_inactive	Bacteroidetes	NA	A3.INACTIVE	A_inactive	Bacteroidetes	NA	A4.INACTIVE	A_inactive	Bacteroidetes	NA	A5.INACTIVE	A_inactive	Bacteroidetes	NA	B1.ACTIVE	B_active	Bacteroidetes	NA	B1.INACTIVE	B_inactive	Bacteroidetes	NA	B2.ACTIVE	B_active	Bacteroidetes	NA	B2.INACTIVE	B_inactive	Bacteroidetes	NA	B3.ACTIVE	B_active	Bacteroidetes	NA	B3.INACTIVE	B_inactive	Bacteroidetes	NA	B4.ACTIVE	B_active	Bacteroidetes	NA	B4.INACTIVE
50	A1.INACTIVE	A_inactive	Patescibacteria	NA	A2.INACTIVE	A_inactive	Patescibacteria	NA	A3.INACTIVE	A_inactive	Patescibacteria	NA	A4.INACTIVE	A_inactive	Patescibacteria	NA	A5.INACTIVE	A_inactive	Patescibacteria	NA	B1.ACTIVE	B_active	Patescibacteria	NA	B1.INACTIVE	B_inactive	Patescibacteria	NA	B2.ACTIVE	B_active	Patescibacteria	NA	B2.INACTIVE	B_inactive	Patescibacteria	NA	B3.ACTIVE	B_active	Patescibacteria	NA	B3.INACTIVE	B_inactive	Patescibacteria	NA	B4.ACTIVE	B_active	Patescibacteria	NA	B4.INACTIVE
51	A1.INACTIVE	A_inactive	Omnitrophicaeota	NA	A2.INACTIVE	A_inactive	Omnitrophicaeota	NA	A3.INACTIVE	A_inactive	Omnitrophicaeota	NA	A4.INACTIVE	A_inactive	Omnitrophicaeota	NA	A5.INACTIVE	A_inactive	Omnitrophicaeota	NA	B1.ACTIVE	B_active	Omnitrophicaeota	NA	B1.INACTIVE	B_inactive	Omnitrophicaeota	NA	B2.ACTIVE	B_active	Omnitrophicaeota	NA	B2.INACTIVE	B_inactive	Omnitrophicaeota	NA	B3.ACTIVE	B_active	Omnitrophicaeota	NA	B3.INACTIVE	B_inactive	Omnitrophicaeota	NA	B4.ACTIVE	B_active	Omnitrophicaeota	NA	B4.INACTIVE
52	A1.INACTIVE	A_inactive	Verrucomicrobia	NA	A2.INACTIVE	A_inactive	Verrucomicrobia	NA	A3.INACTIVE	A_inactive	Verrucomicrobia	NA	A4.INACTIVE	A_inactive	Verrucomicrobia	NA	A5.INACTIVE	A_inactive	Verrucomicrobia	NA	B1.ACTIVE	B_active	Verrucomicrobia	NA	B1.INACTIVE	B_inactive	Verrucomicrobia	NA	B2.ACTIVE	B_active	Verrucomicrobia	NA	B2.INACTIVE	B_inactive	Verrucomicrobia	NA	B3.ACTIVE	B_active	Verrucomicrobia	NA	B3.INACTIVE	B_inactive	Verrucomicrobia	NA	B4.ACTIVE	B_active	Verrucomicrobia	NA	B4.INACTIVE
53	A1.INACTIVE	A_inactive	Nanoarchaeaeota	NA	A2.INACTIVE	A_inactive	Nanoarchaeaeota	NA	A3.INACTIVE	A_inactive	Nanoarchaeaeota	NA	A4.INACTIVE	A_inactive	Nanoarchaeaeota	NA	A5.INACTIVE	A_inactive	Nanoarchaeaeota	NA	B1.ACTIVE	B_active	Nanoarchaeaeota	NA	B1.INACTIVE	B_inactive	Nanoarchaeaeota	NA	B2.ACTIVE	B_active	Nanoarchaeaeota	NA	B2.INACTIVE	B_inactive	Nanoarchaeaeota	NA	B3.ACTIVE	B_active	Nanoarchaeaeota	NA	B3.INACTIVE	B_inactive	Nanoarchaeaeota	NA	B4.ACTIVE	B_active	Nanoarchaeaeota	NA	B4.INACTIVE
54	A1.INACTIVE	A_inactive	PAUC34f	NA	A2.INACTIVE	A_inactive	PAUC34f	NA	A3.INACTIVE	A_inactive	PAUC34f	NA	A4.INACTIVE	A_inactive	PAUC34f	NA	A5.INACTIVE	A_inactive	PAUC34f	NA	B1.ACTIVE	B_active	PAUC34f	NA	B1.INACTIVE	B_inactive	PAUC34f	NA	B2.ACTIVE	B_active	PAUC34f	NA	B2.INACTIVE	B_inactive	PAUC34f	NA	B3.ACTIVE	B_active	PAUC34f	NA	B3.INACTIVE	B_inactive	PAUC34f	NA	B4.ACTIVE	B_active	PAUC34f	NA	B4.INACTIVE
55	A1.INACTIVE	A_inactive	Actinobacteria	NA	A2.INACTIVE	A_inactive	Actinobacteria	NA	A3.INACTIVE	A_inactive	Actinobacteria	NA	A4.INACTIVE	A_inactive	Actinobacteria	NA	A5.INACTIVE	A_inactive	Actinobacteria	NA	B1.ACTIVE	B_active	Actinobacteria	NA	B1.INACTIVE	B_inactive	Actinobacteria	NA	B2.ACTIVE	B_active	Actinobacteria	NA	B2.INACTIVE	B_inactive	Actinobacteria	NA	B3.ACTIVE	B_active	Actinobacteria	NA	B3.INACTIVE	B_inactive	Actinobacteria	NA	B4.ACTIVE	B_active	Actinobacteria	NA	B4.INACTIVE
56	A1.INACTIVE	A_inactive	Chlamydiae	NA	A2.INACTIVE	A_inactive	Chlamydiae	NA	A3.INACTIVE	A_inactive	Chlamydiae	NA	A4.INACTIVE	A_inactive	Chlamydiae	NA	A5.INACTIVE	A_inactive	Chlamydiae	NA	B1.ACTIVE	B_active	Chlamydiae	NA	B1.INACTIVE	B_inactive	Chlamydiae	NA	B2.ACTIVE	B_active	Chlamydiae	NA	B2.INACTIVE	B_inactive	Chlamydiae	NA	B3.ACTIVE	B_active	Chlamydiae	NA	B3.INACTIVE	B_inactive	Chlamydiae	NA	B4.ACTIVE	B_active	Chlamydiae	NA	B4.INACTIVE
57	A1.INACTIVE	A_inactive	Acidobacteria	NA	A2.INACTIVE	A_inactive	Acidobacteria	NA	A3.INACTIVE	A_inactive	Acidobacteria	NA	A4.INACTIVE	A_inactive	Acidobacteria	NA	A5.INACTIVE	A_inactive	Acidobacteria	NA	B1.ACTIVE	B_active	Acidobacteria	NA	B1.INACTIVE	B_inactive	Acidobacteria	NA	B2.ACTIVE	B_active	Acidobacteria	NA	B2.INACTIVE	B_inactive	Acidobacteria	NA	B3.ACTIVE	B_active	Acidobacteria	NA	B3.INACTIVE	B_inactive	Acidobacteria	NA	B4.ACTIVE	B_active	Acidobacteria	NA	B4.INACTIVE
58	A1.INACTIVE	A_inactive	Gemmatimonadetes	NA	A2.INACTIVE	A_inactive	Gemmatimonadetes	NA	A3.INACTIVE	A_inactive	Gemmatimonadetes	NA	A4.INACTIVE	A_inactive	Gemmatimonadetes	NA	A5.INACTIVE	A_inactive	Gemmatimonadetes	NA	B1.ACTIVE	B_active	Gemmatimonadetes	NA	B1.INACTIVE	B_inactive	Gemmatimonadetes	NA	B2.ACTIVE	B_active	Gemmatimonadetes	NA	B2.INACTIVE	B_inactive	Gemmatimonadetes	NA	B3.ACTIVE	B_active	Gemmatimonadetes	NA	B3.INACTIVE	B_inactive	Gemmatimonadetes	NA	B4.ACTIVE	B_active	Gemmatimonadetes	NA	B4.INACTIVE
59	A1.INACTIVE	A_inactive	Cyanobacteria	NA	A2.INACTIVE	A_inactive	Cyanobacteria	NA	A3.INACTIVE	A_inactive	Cyanobacteria	NA	A4.INACTIVE	A_inactive	Cyanobacteria	NA	A5.INACTIVE	A_inactive	Cyanobacteria	NA	B1.ACTIVE	B_active	Cyanobacteria	NA	B1.INACTIVE	B_inactive	Cyanobacteria	NA	B2.ACTIVE	B_active	Cyanobacteria	NA	B2.INACTIVE	B_inactive	Cyanobacteria	NA	B3.ACTIVE	B_active	Cyanobacteria	NA	B3.INACTIVE	B_inactive	Cyanobacteria	NA	B4.ACTIVE	B_active	Cyanobacteria	NA	B4.INACTIVE
60	A1.INACTIVE	A_inactive	FCPU426	NA	A2.INACTIVE	A_inactive	FCPU426	NA	A3.INACTIVE	A_inactive	FCPU426	NA	A4.INACTIVE	A_inactive	FCPU426	NA	A5.INACTIVE	A_inactive	FCPU426	NA	B1.ACTIVE	B_active	FCPU426	NA	B1.INACTIVE	B_inactive	FCPU426	NA	B2.ACTIVE	B_active	FCPU426	NA	B2.INACTIVE	B_inactive	FCPU426	NA	B3.ACTIVE	B_active	FCPU426	NA	B3.INACTIVE	B_inactive	FCPU426	NA	B4.ACTIVE	B_active	FCPU426	NA	B4.INACTIVE
61	A1.INACTIVE	A_inactive	WS1	NA	A2.INACTIVE	A_inactive	WS1	NA	A3.INACTIVE	A_inactive	WS1	NA	A4.INACTIVE	A_inactive	WS1	NA	A5.INACTIVE	A_inactive	WS1	NA	B1.ACTIVE	B_active	WS1	NA	B1.INACTIVE	B_inactive	WS1	NA	B2.ACTIVE	B_active	WS1	NA	B2.INACTIVE	B_inactive	WS1	NA	B3.ACTIVE	B_active	WS1	NA	B3.INACTIVE	B_inactive	WS1	NA	B4.ACTIVE	B_active	WS1	NA	B4.INACTIVE
62	A1.INACTIVE	A_inactive	Aegiribacteria	NA	A2.INACTIVE	A_inactive	Aegiribacteria	NA	A3.INACTIVE	A_inactive	Aegiribacteria	NA	A4.INACTIVE	A_inactive	Aegiribacteria	NA	A5.INACTIVE	A_inactive	Aegiribacteria	NA	B1.ACTIVE	B_active	Aegiribacteria	NA	B1.INACTIVE	B_inactive	Aegiribacteria	NA	B2.ACTIVE	B_active	Aegiribacteria	NA	B2.INACTIVE	B_inactive	Aegiribacteria	NA	B3.ACTIVE	B_active	Aegiribacteria	NA	B3.INACTIVE	B_inactive	Aegiribacteria	NA	B4.ACTIVE	B_active	Aegiribacteria	NA	B4.INACTIVE
63	A1.INACTIVE	A_inactive	Tenericutes	NA	A2.INACTIVE	A_inactive	Tenericutes	NA	A3.INACTIVE	A_inactive	Tenericutes	NA	A4.INACTIVE	A_inactive	Tenericutes	NA	A5.INACTIVE	A_inactive	Tenericutes	NA	B1.ACTIVE	B_active	Tenericutes	NA	B1.INACTIVE	B_inactive	Tenericutes	NA	B2.ACTIVE	B_active	Tenericutes	NA	B2.INACTIVE	B_inactive	Tenericutes	NA	B3.ACTIVE	B_active	Tenericutes	NA	B3.INACTIVE	B_inactive	Tenericutes	NA	B4.ACTIVE	B_active	Tenericutes	NA	B4.INACTIVE
64	A1.INACTIVE	A_inactive	Fibrobacteres	NA	A2.INACTIVE	A_inactive	Fibrobacteres	NA	A3.INACTIVE	A_inactive	Fibrobacteres	NA	A4.INACTIVE	A_inactive	Fibrobacteres	NA	A5.INACTIVE	A_inactive	Fibrobacteres	NA	B1.ACTIVE	B_active	Fibrobacteres	NA	B1.INACTIVE	B_inactive	Fibrobacteres	NA	B2.ACTIVE	B_active	Fibrobacteres	NA	B2.INACTIVE	B_inactive	Fibrobacteres	NA	B3.ACTIVE	B_active	Fibrobacteres	NA	B3.INACTIVE	B_inactive	Fibrobacteres	NA	B4.ACTIVE	B_active	Fibrobacteres	NA	B4.INACTIVE
65	A1.INACTIVE	A_inactive	LCP-89	NA	A2.INACTIVE	A_inactive	LCP-89	NA	A3.INACTIVE	A_inactive	LCP-89	NA	A4.INACTIVE	A_inactive	LCP-89	NA	A5.INACTIVE	A_inactive	LCP-89	NA	B1.ACTIVE	B_active	LCP-89	NA	B1.INACTIVE	B_inactive	LCP-89	NA	B2.ACTIVE	B_active	LCP-89	NA	B2.INACTIVE	B_inactive	LCP-89	NA	B3.ACTIVE	B_active	LCP-89	NA	B3.INACTIVE	B_inactive	LCP-89	NA	B4.ACTIVE	B_active	LCP-89	NA	B4.INACTIVE
66	A1.INACTIVE	A_inactive	Elusimicrobia	NA	A2.INACTIVE	A_inactive	Elusimicrobia	NA	A3.INACTIVE	A_inactive	Elusimicrobia	NA	A4.INACTIVE	A_inactive	Elusimicrobia	NA	A5.INACTIVE	A_inactive	Elusimicrobia	NA	B1.ACTIVE	B_active	Elusimicrobia	NA	B1.INACTIVE	B_inactive	Elusimicrobia	NA	B2.ACTIVE	B_active	Elusimicrobia	NA	B2.INACTIVE	B_inactive	Elusimicrobia	NA	B3.ACTIVE	B_active	Elusimicrobia	NA	B3.INACTIVE	B_inactive	Elusimicrobia	NA	B4.ACTIVE	B_active	Elusimicrobia	NA	B4.INACTIVE
67	A1.INACTIVE	A_inactive	Crenarchaeota	NA	A2.INACTIVE	A_inactive	Crenarchaeota	NA	A3.INACTIVE	A_inactive	Crenarchaeota	NA	A4.INACTIVE	A_inactive	Crenarchaeota	NA	A5.INACTIVE	A_inactive	Crenarchaeota	NA	B1.ACTIVE	B_active	Crenarchaeota	NA	B1.INACTIVE	B_inactive	Crenarchaeota	NA	B2.ACTIVE	B_active	Crenarchaeota	NA	B2.INACTIVE	B_inactive	Crenarchaeota	NA	B3.ACTIVE	B_active	Crenarchaeota	NA	B3.INACTIVE	B_inactive	Crenarchaeota	NA	B4.ACTIVE	B_active	Crenarchaeota	NA	B4.INACTIVE
68	A1.INACTIVE	A_inactive	BRC 1.00	NA	A2.INACTIVE	A_inactive	BRC 1.00	NA	A3.INACTIVE	A_inactive	BRC 1.00	NA	A4.INACTIVE	A_inactive	BRC 1.00	NA	A5.INACTIVE	A_inactive	BRC 1.00	NA	B1.ACTIVE	B_active	BRC 1.00	NA	B1.INACTIVE	B_inactive	BRC 1.00	NA	B2.ACTIVE	B_active	BRC 1.00	NA	B2.INACTIVE	B_inactive	BRC 1.00	NA	B3.ACTIVE	B_active	BRC 1.00	NA	B3.INACTIVE	B_inactive	BRC 1.00	NA	B4.ACTIVE	B_active	BRC 1.00	NA	B4.INACTIVE
69	A1.INACTIVE	A_inactive	Zixibacteria	NA	A2.INACTIVE	A_inactive	Zixibacteria	NA	A3.INACTIVE	A_inactive	Zixibacteria	NA	A4.INACTIVE	A_inactive	Zixibacteria	NA	A5.INACTIVE	A_inactive	Zixibacteria	NA	B1.ACTIVE	B_active	Zixibacteria	NA	B1.INACTIVE	B_inactive	Zixibacteria	NA	B2.ACTIVE	B_active	Zixibacteria	NA	B2.INACTIVE	B_inactive	Zixibacteria	NA	B3.ACTIVE	B_active	Zixibacteria	NA	B3.INACTIVE	B_inactive	Zixibacteria	NA	B4.ACTIVE	B_active	Zixibacteria	NA	B4.INACTIVE
70	A1.INACTIVE	A_inactive	Firmicutes	NA	A2.INACTIVE	A_inactive	Firmicutes	NA	A3.INACTIVE	A_inactive	Firmicutes	NA	A4.INACTIVE	A_inactive	Firmicutes	NA	A5.INACTIVE	A_inactive	Firmicutes	NA	B1.ACTIVE	B_active	Firmicutes	NA	B1.INACTIVE	B_inactive	Firmicutes	NA	B2.ACTIVE	B_active	Firmicutes	NA	B2.INACTIVE	B_inactive	Firmicutes	NA	B3.ACTIVE	B_active	Firmicutes	NA	B3.INACTIVE	B_inactive	Firmicutes	NA	B4.ACTIVE	B_active	Firmicutes	NA	B4.INACTIVE
71	A1.INACTIVE	A_inactive	WS2	NA	A2.INACTIVE	A_inactive	WS2	NA	A3.INACTIVE	A_inactive	WS2	NA	A4.INACTIVE	A_inactive	WS2	NA	A5.INACTIVE	A_inactive	WS2	NA	B1.ACTIVE	B_active	WS2	NA	B1.INACTIVE	B_inactive	WS2	NA	B2.ACTIVE	B_active	WS2	NA	B2.INACTIVE	B_inactive	WS2	NA	B3.ACTIVE	B_active	WS2	NA	B3.INACTIVE	B_inactive	WS2	NA	B4.ACTIVE	B_active	WS2	NA	B4.INACTIVE
72	A1.INACTIVE	A_inactive	Marinimicrobia_(SAR406_clade)	NA	A2.INACTIVE	A_inactive	Marinimicrobia_(SAR406_clade)	NA	A3.INACTIVE	A_inactive	Marinimicrobia_(SAR406_clade)	NA	A4.INACTIVE	A_inactive	Marinimicrobia_(SAR406_clade)	NA	A5.INACTIVE	A_inactive	Marinimicrobia_(SAR406_clade)	NA	B1.ACTIVE	B_active	Marinimicrobia_(SAR406_clade)	NA	B1.INACTIVE	B_inactive	Marinimicrobia_(SAR406_clade)	NA	B2.ACTIVE	B_active	Marinimicrobia_(SAR406_clade)	NA	B2.INACTIVE	B_inactive	Marinimicrobia_(SAR406_clade)	NA	B3.ACTIVE	B_active	Marinimicrobia_(SAR406_clade)	NA	B3.INACTIVE	B_inactive	Marinimicrobia_(SAR406_clade)	NA	B4.ACTIVE	B_active	Marinimicrobia_(SAR406_clade)	NA	B4.INACTIVE
73	A1.INACTIVE	A_inactive	TA06	NA	A2.INACTIVE	A_inactive	TA06	NA	A3.INACTIVE	A_inactive	TA06	NA	A4.INACTIVE	A_inactive	TA06	NA	A5.INACTIVE	A_inactive	TA06	NA	B1.ACTIVE	B_active	TA06	NA	B1.INACTIVE	B_inactive	TA06	NA	B2.ACTIVE	B_active	TA06	NA	B2.INACTIVE	B_inactive	TA06	NA	B3.ACTIVE	B_active	TA06	NA	B3.INACTIVE	B_inactive	TA06	NA	B4.ACTIVE	B_active	TA06	NA	B4.INACTIVE
74	A1.INACTIVE	A_inactive	Margulisbacteria	NA	A2.INACTIVE	A_inactive	Margulisbacteria	NA	A3.INACTIVE	A_inactive	Margulisbacteria	NA	A4.INACTIVE	A_inactive	Margulisbacteria	NA	A5.INACTIVE	A_inactive	Margulisbacteria	NA	B1.ACTIVE	B_active	Margulisbacteria	NA	B1.INACTIVE	B_inactive	Margulisbacteria	NA	B2.ACTIVE	B_active	Margulisbacteria	NA	B2.INACTIVE	B_inactive	Margulisbacteria	NA	B3.ACTIVE	B_active	Margulisbacteria	NA	B3.INACTIVE	B_inactive	Margulisbacteria	NA	B4.ACTIVE	B_active	Margulisbacteria	NA	B4.INACTIVE
75	A1.INACTIVE	A_inactive	Dependentiae	NA	A2.INACTIVE	A_inactive	Dependentiae	NA	A3.INACTIVE	A_inactive	Dependentiae	NA	A4.INACTIVE	A_inactive	Dependentiae	NA	A5.INACTIVE	A_inactive	Dependentiae	NA	B1.ACTIVE	B_active	Dependentiae	NA	B1.INACTIVE	B_inactive	Dependentiae	NA	B2.ACTIVE	B_active	Dependentiae	NA	B2.INACTIVE	B_inactive	Dependentiae	NA	B3.ACTIVE	B_active	Dependentiae	NA	B3.INACTIVE	B_inactive	Dependentiae	NA	B4.ACTIVE	B_active	Dependentiae	NA	B4.INACTIVE
76	A1.INACTIVE	A_inactive	Euryarchaeota	NA	A2.INACTIVE	A_inactive	Euryarchaeota	NA	A3.INACTIVE	A_inactive	Euryarchaeota	NA	A4.INACTIVE	A_inactive	Euryarchaeota	NA	A5.INACTIVE	A_inactive	Euryarchaeota	NA	B1.ACTIVE	B_active	Euryarchaeota	NA	B1.INACTIVE	B_inactive	Euryarchaeota	NA	B2.ACTIVE	B_active	Euryarchaeota	NA	B2.INACTIVE	B_inactive	Euryarchaeota	NA	B3.ACTIVE	B_active	Euryarchaeota	NA	B3.INACTIVE	B_inactive	Euryarchaeota	NA	B4.ACTIVE	B_active	Euryarchaeota	NA	B4.INACTIVE
77	A1.INACTIVE	A_inactive	Lentisphaerae	NA	A2.INACTIVE	A_inactive	Lentisphaerae	NA	A3.INACTIVE	A_inactive	Lentisphaerae	NA	A4.INACTIVE	A_inactive	Lentisphaerae	NA	A5.INACTIVE	A_inactive	Lentisphaerae	NA	B1.ACTIVE	B_active	Lentisphaerae	NA	B1.INACTIVE	B_inactive	Lentisphaerae	NA	B2.ACTIVE	B_active	Lentisphaerae	NA	B2.INACTIVE	B_inactive	Lentisphaerae	NA	B3.ACTIVE	B_active	Lentisphaerae	NA	B3.INACTIVE	B_inactive	Lentisphaerae	NA	B4.ACTIVE	B_active	Lentisphaerae	NA	B4.INACTIVE
78	A1.INACTIVE	A_inactive	Asgardaeota	NA	A2.INACTIVE	A_inactive	Asgardaeota	NA	A3.INACTIVE	A_inactive	Asgardaeota	NA	A4.INACTIVE	A_inactive	Asgardaeota	NA	A5.INACTIVE	A_inactive	Asgardaeota	NA	B1.ACTIVE	B_active	Asgardaeota	NA	B1.INACTIVE	B_inactive	Asgardaeota	NA	B2.ACTIVE	B_active	Asgardaeota	NA	B2.INACTIVE	B_inactive	Asgardaeota	NA	B3.ACTIVE	B_active	Asgardaeota	NA	B3.INACTIVE	B_inactive	Asgardaeota	NA	B4.ACTIVE	B_active	Asgardaeota	NA	B4.INACTIVE
79	A1.INACTIVE	A_inactive	Spirochaetes	NA	A2.INACTIVE	A_inactive	Spirochaetes	NA	A3.INACTIVE	A_inactive	Spirochaetes	NA	A4.INACTIVE	A_inactive	Spirochaetes	NA	A5.INACTIVE	A_inactive	Spirochaetes	NA	B1.ACTIVE	B_active	Spirochaetes	NA	B1.INACTIVE	B_inactive	Spirochaetes	NA	B2.ACTIVE	B_active	Spirochaetes	NA	B2.INACTIVE	B_inactive	Spirochaetes	NA	B3.ACTIVE	B_active	Spirochaetes	NA	B3.INACTIVE	B_inactive	Spirochaetes	NA	B4.ACTIVE	B_active	Spirochaetes	NA	B4.INACTIVE
80	A1.INACTIVE	A_inactive	Diapherotrites	NA	A2.INACTIVE	A_inactive	Diapherotrites	NA	A3.INACTIVE	A_inactive	Diapherotrites	NA	A4.INACTIVE	A_inactive	Diapherotrites	NA	A5.INACTIVE	A_inactive	Diapherotrites	NA	B1.ACTIVE	B_active	Diapherotrites	NA	B1.INACTIVE	B_inactive	Diapherotrites	NA	B2.ACTIVE	B_active	Diapherotrites	NA	B2.INACTIVE	B_inactive	Diapherotrites	NA	B3.ACTIVE	B_active	Diapherotrites	NA	B3.INACTIVE	B_inactive	Diapherotrites	NA	B4.ACTIVE	B_active	Diapherotrites	NA	B4.INACTIVE
81	A1.INACTIVE	A_inactive	Acetothermia	NA	A2.INACTIVE	A_inactive	Acetothermia	NA	A3.INACTIVE	A_inactive	Acetothermia	NA	A4.INACTIVE	A_inactive	Acetothermia	NA	A5.INACTIVE	A_inactive	Acetothermia	NA	B1.ACTIVE	B_active	Acetothermia	NA	B1.INACTIVE	B_inactive	Acetothermia	NA	B2.ACTIVE	B_active	Acetothermia	NA	B2.INACTIVE	B_inactive	Acetothermia	NA	B3.ACTIVE	B_active	Acetothermia	NA	B3.INACTIVE	B_inactive	Acetothermia	NA	B4.ACTIVE	B_active	Acetothermia	NA	B4.INACTIVE
82	A1.INACTIVE	A_inactive	Cloacimonetes	NA	A2.INACTIVE	A_inactive	Cloacimonetes	NA	A3.INACTIVE	A_inactive	Cloacimonetes	NA	A4.INACTIVE	A_inactive	Cloacimonetes	NA	A5.INACTIVE	A_inactive	Cloacimonetes	NA	B1.ACTIVE	B_active	Cloacimonetes	NA	B1.INACTIVE	B_inactive	Cloacimonetes	NA	B2.ACTIVE	B_active	Cloacimonetes	NA	B2.INACTIVE	B_inactive	Cloacimonetes	NA	B3.ACTIVE	B_active	Cloacimonetes	NA	B3.INACTIVE	B_inactive	Cloacimonetes	NA	B4.ACTIVE	B_active	Cloacimonetes	NA	B4.INACTIVE
83	A1.INACTIVE	A_inactive	Armatimonadetes	NA	A2.INACTIVE	A_inactive	Armatimonadetes	NA	A3.INACTIVE	A_inactive	Armatimonadetes	NA	A4.INACTIVE	A_inactive	Armatimonadetes	NA	A5.INACTIVE	A_inactive	Armatimonadetes	NA	B1.ACTIVE	B_active	Armatimonadetes	NA	B1.INACTIVE	B_inactive	Armatimonadetes	NA	B2.ACTIVE	B_active	Armatimonadetes	NA	B2.INACTIVE	B_inactive	Armatimonadetes	NA	B3.ACTIVE	B_active	Armatimonadetes	NA	B3.INACTIVE	B_inactive	Armatimonadetes	NA	B4.ACTIVE	B_active	Armatimonadetes	NA	B4.INACTIVE
84	A1.INACTIVE	A_inactive	CK-2C2-2	NA	A2.INACTIVE	A_inactive	CK-2C2-2	NA	A3.INACTIVE	A_inactive	CK-2C2-2	NA	A4.INACTIVE	A_inactive	CK-2C2-2	NA	A5.INACTIVE	A_inactive	CK-2C2-2	NA	B1.ACTIVE	B_active	CK-2C2-2	NA	B1.INACTIVE	B_inactive	CK-2C2-2	NA	B2.ACTIVE	B_active	CK-2C2-2	NA	B2.INACTIVE	B_inactive	CK-2C2-2	NA	B3.ACTIVE	B_active	CK-2C2-2	NA	B3.INACTIVE	B_inactive	CK-2C2-2	NA	B4.ACTIVE	B_active	CK-2C2-2	NA	B4.INACTIVE
85	A1.INACTIVE	A_inactive	Altiarchaeota	NA	A2.INACTIVE	A_inactive	Altiarchaeota	NA	A3.INACTIVE	A_inactive	Altiarchaeota	NA	A4.INACTIVE	A_inactive	Altiarchaeota	NA	A5.INACTIVE	A_inactive	Altiarchaeota	NA	B1.ACTIVE	B_active	Altiarchaeota	NA	B1.INACTIVE	B_inactive	Altiarchaeota	NA	B2.ACTIVE	B_active	Altiarchaeota	NA	B2.INACTIVE	B_inactive	Altiarchaeota	NA	B3.ACTIVE	B_active	Altiarchaeota	NA	B3.INACTIVE	B_inactive	Altiarchaeota	NA	B4.ACTIVE	B_active	Altiarchaeota	NA	B4.INACTIVE
86	A1.INACTIVE	A_inactive	Fervidibacteria	NA	A2.INACTIVE	A_inactive	Fervidibacteria	NA	A3.INACTIVE	A_inactive	Fervidibacteria	NA	A4.INACTIVE	A_inactive	Fervidibacteria	NA	A5.INACTIVE	A_inactive	Fervidibacteria	NA	B1.ACTIVE	B_active	Fervidibacteria	NA	B1.INACTIVE	B_inactive	Fervidibacteria	NA	B2.ACTIVE	B_active	Fervidibacteria	NA	B2.INACTIVE	B_inactive	Fervidibacteria	NA	B3.ACTIVE	B_active	Fervidibacteria	NA	B3.INACTIVE	B_inactive	Fervidibacteria	NA	B4.ACTIVE	B_active	Fervidibacteria	NA	B4.INACTIVE
87	A1.INACTIVE	A_inactive	MAT-CR-M4-B07	NA	A2.INACTIVE	A_inactive	MAT-CR-M4-B07	NA	A3.INACTIVE	A_inactive	MAT-CR-M4-B07	NA	A4.INACTIVE	A_inactive	MAT-CR-M4-B07	NA	A5.INACTIVE	A_inactive	MAT-CR-M4-B07	NA	B1.ACTIVE	B_active	MAT-CR-M4-B07	NA	B1.INACTIVE	B_inactive	MAT-CR-M4-B07	NA	B2.ACTIVE	B_active	MAT-CR-M4-B07	NA	B2.INACTIVE	B_inactive	MAT-CR-M4-B07	NA	B3.ACTIVE	B_active	MAT-CR-M4-B07	NA	B3.INACTIVE	B_inactive	MAT-CR-M4-B07	NA	B4.ACTIVE	B_active	MAT-CR-M4-B07	NA	B4.INACTIVE
88	A1.INACTIVE	A_inactive	BHI80-139	NA	A2.INACTIVE	A_inactive	BHI80-139	NA	A3.INACTIVE	A_inactive	BHI80-139	NA	A4.INACTIVE	A_inactive	BHI80-139	NA	A5.INACTIVE	A_inactive	BHI80-139	NA	B1.ACTIVE	B_active	BHI80-139	NA	B1.INACTIVE	B_inactive	BHI80-139	NA	B2.ACTIVE	B_active	BHI80-139	NA	B2.INACTIVE	B_inactive	BHI80-139	NA	B3.ACTIVE	B_active	BHI80-139	NA	B3.INACTIVE	B_inactive	BHI80-139	NA	B4.ACTIVE	B_active	BHI80-139	NA	B4.INACTIVE
89	A1.INACTIVE	A_inactive	GN01	NA	A2.INACTIVE	A_inactive	GN01	NA	A3.INACTIVE	A_inactive	GN01	NA	A4.INACTIVE	A_inactive	GN01	NA	A5.INACTIVE	A_inactive	GN01	NA	B1.ACTIVE	B_active	GN01	NA	B1.INACTIVE	B_inactive	GN01	NA	B2.ACTIVE	B_active	GN01	NA	B2.INACTIVE	B_inactive	GN01	NA	B3.ACTIVE	B_active	GN01	NA	B3.INACTIVE	B_inactive	GN01	NA	B4.ACTIVE	B_active	GN01	NA	B4.INACTIVE
90	A1.INACTIVE	A_inactive	Rokubacteria	NA	A2.INACTIVE	A_inactive	Rokubacteria	NA	A3.INACTIVE	A_inactive	Rokubacteria	NA	A4.INACTIVE	A_inactive	Rokubacteria	NA	A5.INACTIVE	A_inactive	Rokubacteria	NA	B1.ACTIVE	B_active	Rokubacteria	NA	B1.INACTIVE	B_inactive	Rokubacteria	NA	B2.ACTIVE	B_active	Rokubacteria	NA	B2.INACTIVE	B_inactive	Rokubacteria	NA	B3.ACTIVE	B_active	Rokubacteria	NA	B3.INACTIVE	B_inactive	Rokubacteria	NA	B4.ACTIVE	B_active	Rokubacteria	NA	B4.INACTIVE
91	A1.INACTIVE	A_inactive	Nitrospirae	NA	A2.INACTIVE	A_inactive	Nitrospirae	NA	A3.INACTIVE	A_inactive	Nitrospirae	NA	A4.INACTIVE	A_inactive	Nitrospirae	NA	A5.INACTIVE	A_inactive	Nitrospirae	NA	B1.ACTIVE	B_active	Nitrospirae	NA	B1.INACTIVE	B_inactive	Nitrospirae	NA	B2.ACTIVE	B_active	Nitrospirae	NA	B2.INACTIVE	B_inactive	Nitrospirae	NA	B3.ACTIVE	B_active	Nitrospirae	NA	B3.INACTIVE	B_inactive	Nitrospirae	NA	B4.ACTIVE	B_active	Nitrospirae	NA	B4.INACTIVE
92	A1.INACTIVE	A_inactive	WPS-2	NA	A2.INACTIVE	A_inactive	WPS-2	NA	A3.INACTIVE	A_inactive	WPS-2	NA	A4.INACTIVE	A_inactive	WPS-2	NA	A5.INACTIVE	A_inactive	WPS-2	NA	B1.ACTIVE	B_active	WPS-2	NA	B1.INACTIVE	B_inactive	WPS-2	NA	B2.ACTIVE	B_active	WPS-2	NA	B2.INACTIVE	B_inactive	WPS-2	NA	B3.ACTIVE	B_active	WPS-2	NA	B3.INACTIVE	B_inactive	WPS-2	NA	B4.ACTIVE	B_active	WPS-2	NA	B4.INACTIVE
93	A1.INACTIVE	A_inactive	Poribacteria	NA	A2.INACTIVE	A_inactive	Poribacteria	NA	A3.INACTIVE	A_inactive	Poribacteria	NA	A4.INACTIVE	A_inactive	Poribacteria	NA	A5.INACTIVE	A_inactive	Poribacteria	NA	B1.ACTIVE	B_active	Poribacteria	NA	B1.INACTIVE	B_inactive	Poribacteria	NA	B2.ACTIVE	B_active	Poribacteria	NA	B2.INACTIVE	B_inactive	Poribacteria	NA	B3.ACTIVE	B_active	Poribacteria	NA	B3.INACTIVE	B_inactive	Poribacteria	NA	B4.ACTIVE	B_active	Poribacteria	NA	B4.INACTIVE
94	A1.INACTIVE	A_inactive	Epsilonbacteraeota	NA	A2.INACTIVE	A_inactive	Epsilonbacteraeota	NA	A3.INACTIVE	A_inactive	Epsilonbacteraeota	NA	A4.INACTIVE	A_inactive	Epsilonbacteraeota	NA	A5.INACTIVE	A_inactive	Epsilonbacteraeota	NA	B1.ACTIVE	B_active	Epsilonbacteraeota	NA	B1.INACTIVE	B_inactive	Epsilonbacteraeota	NA	B2.ACTIVE	B_active	Epsilonbacteraeota	NA	B2.INACTIVE	B_inactive	Epsilonbacteraeota	NA	B3.ACTIVE	B_active	Epsilonbacteraeota	NA	B3.INACTIVE	B_inactive	Epsilonbacteraeota	NA	B4.ACTIVE	B_active	Epsilonbacteraeota	NA	B4.INACTIVE
95	A1.INACTIVE	A_inactive	Atribacteria	NA	A2.INACTIVE	A_inactive	Atribacteria	NA	A3.INACTIVE	A_inactive	Atribacteria	NA	A4.INACTIVE	A_inactive	Atribacteria	NA	A5.INACTIVE	A_inactive	Atribacteria	NA	B1.ACTIVE	B_active	Atribacteria	NA	B1.INACTIVE	B_inactive	Atribacteria	NA	B2.ACTIVE	B_active	Atribacteria	NA	B2.INACTIVE	B_inactive	Atribacteria	NA	B3.ACTIVE	B_active	Atribacteria	NA	B3.INACTIVE	B_inactive	Atribacteria	NA	B4.ACTIVE	B_active	Atribacteria	NA	B4.INACTIVE
96	A1.INACTIVE	A_inactive	Thaumarchaeota	NA	A2.INACTIVE	A_inactive	Thaumarchaeota	NA	A3.INACTIVE	A_inactive	Thaumarchaeota	NA	A4.INACTIVE	A_inactive	Thaumarchaeota	NA	A5.INACTIVE	A_inactive	Thaumarchaeota	NA	B1.ACTIVE	B_active	Thaumarchaeota	NA	B1.INACTIVE	B_inactive	Thaumarchaeota	NA	B2.ACTIVE	B_active	Thaumarchaeota	NA	B2.INACTIVE	B_inactive	Thaumarchaeota	NA	B3.ACTIVE	B_active	Thaumarchaeota	NA	B3.INACTIVE	B_inactive	Thaumarchaeota	NA	B4.ACTIVE	B_active	Thaumarchaeota	NA	B4.INACTIVE
97	A1.INACTIVE	A_inactive	Dadabacteria	NA	A2.INACTIVE	A_inactive	Dadabacteria	NA	A3.INACTIVE	A_inactive	Dadabacteria	NA	A4.INACTIVE	A_inactive	Dadabacteria	NA	A5.INACTIVE	A_inactive	Dadabacteria	NA	B1.ACTIVE	B_active	Dadabacteria	NA	B1.INACTIVE	B_inactive	Dadabacteria	NA	B2.ACTIVE	B_active	Dadabacteria	NA	B2.INACTIVE	B_inactive	Dadabacteria	NA	B3.ACTIVE	B_active	Dadabacteria	NA	B3.INACTIVE	B_inactive	Dadabacteria	NA	B4.ACTIVE	B_active	Dadabacteria	NA	B4.INACTIVE
98	A1.INACTIVE	A_inactive	Schekmanbacteria	NA	A2.INACTIVE	A_inactive	Schekmanbacteria	NA	A3.INACTIVE	A_inactive	Schekmanbacteria	NA	A4.INACTIVE	A_inactive	Schekmanbacteria	NA	A5.INACTIVE	A_inactive	Schekmanbacteria	NA	B1.ACTIVE	B_active	Schekmanbacteria	NA	B1.INACTIVE	B_inactive	Schekmanbacteria	NA	B2.ACTIVE	B_active	Schekmanbacteria	NA	B2.INACTIVE	B_inactive	Schekmanbacteria	NA	B3.ACTIVE	B_active	Schekmanbacteria	NA	B3.INACTIVE	B_inactive	Schekmanbacteria	NA	B4.ACTIVE	B_active	Schekmanbacteria	NA	B4.INACTIVE
99	A1.INACTIVE	A_inactive	AncK6	NA	A2.INACTIVE	A_inactive	AncK6	NA	A3.INACTIVE	A_inactive	AncK6	NA	A4.INACTIVE	A_inactive	AncK6	NA	A5.INACTIVE	A_inactive	AncK6	NA	B1.ACTIVE	B_active	AncK6	NA	B1.INACTIVE	B_inactive	AncK6	NA	B2.ACTIVE	B_active	AncK6	NA	B2.INACTIVE	B_inactive	AncK6	NA	B3.ACTIVE	B_active	AncK6	NA	B3.INACTIVE	B_inactive	AncK6	NA	B4.ACTIVE	B_active	AncK6	NA	B4.INACTIVE
100	A1.INACTIVE	A_inactive	Firestonebacteria	NA	A2.INACTIVE	A_inactive	Firestonebacteria	NA	A3.INACTIVE	A_inactive	Firestonebacteria	NA	A4.INACTIVE	A_inactive	Firestonebacteria	NA	A5.INACTIVE	A_inactive	Firestonebacteria	NA	B1.ACTIVE	B_active	Firestonebacteria	NA	B1.INACTIVE	B_inactive	Firestonebacteria	NA	B2.ACTIVE	B_active	Firestonebacteria	NA	B2.INACTIVE	B_inactive	Firestonebacteria	NA	B3.ACTIVE	B_active	Firestonebacteria	NA	B3.INACTIVE	B_inactive	Firestonebacteria	NA	B4.ACTIVE	B_active	Firestonebacteria	NA	B4.INACTIVE
101	A1.INACTIVE	A_inactive	Halanaerobiaeota	NA	A2.INACTIVE	A_inactive	Halanaerobiaeota	NA	A3.INACTIVE	A_inactive	Halanaerobiaeota	NA	A4.INACTIVE	A_inactive	Halanaerobiaeota	NA	A5.INACTIVE	A_inactive	Halanaerobiaeota	NA	B1.ACTIVE	B_active	Halanaerobiaeota	NA	B1.INACTIVE	B_inactive	Halanaerobiaeota	NA	B2.ACTIVE	B_active	Halanaerobiaeota	NA	B2.INACTIVE	B_inactive	Halanaerobiaeota	NA	B3.ACTIVE	B_active	Halanaerobiaeota	NA	B3.INACTIVE	B_inactive	Halanaerobiaeota	NA	B4.ACTIVE	B_active	Halanaerobiaeota	NA	B4.INACTIVE
102	A1.INACTIVE	A_inactive	WOR-1	NA	A2.INACTIVE	A_inactive	WOR-1	NA	A3.INACTIVE	A_inactive	WOR-1	NA	A4.INACTIVE	A_inactive	WOR-1	NA	A5.INACTIVE	A_inactive	WOR-1	NA	B1.ACTIVE	B_active	WOR-1	NA	B1.INACTIVE	B_inactive	WOR-1	NA	B2.ACTIVE	B_active	WOR-1	NA	B2.INACTIVE	B_inactive	WOR-1	NA	B3.ACTIVE	B_active	WOR-1	NA	B3.INACTIVE	B_inactive	WOR-1	NA	B4.ACTIVE	B_active	WOR-1	NA	B4.INACTIVE
103	A1.INACTIVE	A_inactive	FBP	NA	A2.INACTIVE	A_inactive	FBP	NA	A3.INACTIVE	A_inactive	FBP	NA	A4.INACTIVE	A_inactive	FBP	NA	A5.INACTIVE	A_inactive	FBP	NA	B1.ACTIVE	B_active	FBP	NA	B1.INACTIVE	B_inactive	FBP	NA	B2.ACTIVE	B_active	FBP	NA	B2.INACTIVE	B_inactive	FBP	NA	B3.ACTIVE	B_active	FBP	NA	B3.INACTIVE	B_inactive	FBP	NA	B4.ACTIVE	B_active	FBP	NA	B4.INACTIVE
[truncated: 191 more columns]
